# Supplementary material for: Temperature-driven mechanistic transition in propylene oxidation over Pt/CeO2 ensemble catalysts
Source: Nat Commun. 2025 Oct 16;16:9199. doi: 10.1038/s41467-025-64243-y (PMC12532794; doi:10.1038/s41467-025-64243-y)
Supplement: Supplementary file 4 — Source Data [file 41467_2025_64243_MOESM4_ESM.zip]

Archive with 5 entries (4 files):
- Source Data/Source Data_Main Manuscript.pptx
- Source Data/Source Data_Main Manuscript.xlsx
- Source Data/Source Data_Supplementary Information.pptx
- Source Data/Source Data_Supplementary Information.xlsx
- Source Data/
