# Supplementary material for: Temperature-driven mechanistic transition in propylene oxidation over Pt/CeO2 ensemble catalysts
Source: Nat Commun. 2025 Oct 16;16:9199. doi: 10.1038/s41467-025-64243-y (PMC12532794; doi:10.1038/s41467-025-64243-y)
Supplement: Supplementary file 4 — Source Data [file 41467_2025_64243_MOESM4_ESM.zip › Source Data/Source Data_Main Manuscript.xlsx]

## Sheet: Fig. 1a,1b
Fig. 1a						Fig. 1b
	Pte		Pte-300A				Pte		Pte-300A
Temperature (°C)	C3H6 conversion (%)	Temperature (°C)	C3H6 conversion (%)			1000/T (K-1)	Lnrate (mmol molPt-1 s-1)	1000/T (K-1)	Lnrate (mmol molPt-1 s-1)
53.2	0.31989	53.3	-0.19432			2.31027	0.45896	2.55265	0.66508
62.8	0.80285	63.2	0.51974			2.20483	2.34457	2.51857	1.12652
74.6	0.34964	75.3	0.3871			2.18079	2.62504	2.4854	1.56992
88	-0.76604	89	-0.24019			2.17132	2.71528	2.45369	1.99398
102.7	-0.73034	103.6	-0.07065					2.42219	2.41662
117.9	-0.18886	118.8	1.26472
133.3	0.38832	134.3	6.98023
149.2	0.57377	150.3	26.6609
165.5	0.65211	167.3	58.1704
181.3	2.07125	183.4	77.5987
197.1	8.63937	199.2	84.9089
213.2	18.0259	214.9	88.1072
229.5	26.519	230.8	89.669
245.7	34.7631	246.7	90.8807
262.1	42.3765	262.9	91.9299
278.5	48.9962	279.1	92.7766
294.9	54.9415	295.5	93.4707
311.3	60.5655	311.5	93.9155
327.7	65.4963	327.5	94.2446
344	69.6387	343.7	94.6156
360.4	73.3209	359.7	95.0544
383.5	77.4018	382	95.6179
407.5	80.6874	406.3	95.9829
424.1	82.9981	422.8	96.1046
440.3	84.9855	438.8	96.2272
456.5	86.4195	454.8	96.3439
472.4	87.5619	470.7	96.3658
488.4	88.7183	486.5	96.3698
504.3	89.7883	502.2	96.4427

## Sheet: Fig. 1c
Fig. 1c
Samples	T50 (°C)	C3H6 consumption rate (mmol molPt-1 s-1)
Pte-300A	162	71.85
Pt/Silicalite-1	112	6.63
Pt/Al2O3	122	17.95
Pt/TiO2	176	8.55
PtC/Al	180	54.17
Pt@TiSi	197	6.29
PtY/Al	201	25.2
Pt/BaO/Al2O3	210	13.42
Pt/CeO2-a	223	17.69
Pt@TiO2	225	3.12

## Sheet: Fig. 2c
Fig. 2c
Pte	raw		fitting		Pt1		Ptδ+(T)		Ptδ+(C)			Pte-300A	raw		fitting		Ptδ+(T)		Pt0(T)		Pt0(E)		Bridged CO
Wavenumber (cm-1)	Kubelka-Munk	Wavenumber (cm-1)	Kubelka-Munk	Wavenumber (cm-1)	Kubelka-Munk	Wavenumber (cm-1)	Kubelka-Munk	Wavenumber (cm-1)	Kubelka-Munk			Wavenumber (cm-1)	Kubelka-Munk	Wavenumber (cm-1)	Kubelka-Munk	Wavenumber (cm-1)	Kubelka-Munk	Wavenumber (cm-1)	Kubelka-Munk	Wavenumber (cm-1)	Kubelka-Munk	Wavenumber (cm-1)	Kubelka-Munk
1899.54	1.08375e-06	1899.54	4.01554e-05	1899.54	4.01554e-05	1899.54	4.01554e-05	1899.54	4.01554e-05			1899.54	0	1899.54	0.000126444	1899.54	0	1899.54	9.52172e-64	1899.54	5.12474e-06	1899.54	0.00012132
1901.47	7.98495e-07	1900.38	4.01554e-05	1917.56	4.01554e-05	1916.64	4.01554e-05	1931.14	4.01561e-05			1901.47	6.38918e-05	1900.28	0.00014129	1915.23	1.86163e-128	1912.6	1.78099e-53	1903.57	9.04546e-06	1901.75	0.000168315
1903.4	1.04998e-06	1901.22	4.01554e-05	1935.59	4.01554e-05	1933.74	4.01554e-05	1962.74	4.20681e-05			1903.4	0.000153092	1901.03	0.000157697	1930.93	3.03369e-104	1925.66	3.96636e-44	1911.37	2.58758e-05	1906.04	0.000308119
1905.33	8.93126e-07	1902.06	4.01554e-05	1953.61	4.01554e-05	1950.84	4.01554e-05	1965.14	4.32853e-05			1905.33	0.000258755	1901.77	0.000175808	1946.62	1.37242e-82	1938.72	1.05173e-35	1918.84	6.65727e-05	1910.15	0.000529995
1907.25	0	1902.89	4.01554e-05	1971.64	4.01554e-05	1967.94	4.01554e-05	1969.79	4.7927e-05			1907.25	0.000380526	1902.52	0.000195772	1962.31	1.72361e-63	1951.78	3.32049e-28	1926	0.000155393	1914.07	0.000861106
1909.18	9.8567e-08	1903.73	4.01554e-05	1989.66	4.01554e-05	1985.04	4.01554e-05	1974.24	5.77269e-05			1909.18	0.000539169	1903.26	0.000217753	1978	6.00935e-47	1964.84	1.2482e-21	1932.85	0.000331788	1917.82	0.00133
1911.11	1.62811e-06	1904.57	4.01554e-05	2007.69	4.01554e-05	2002.14	4.01554e-05	1978.5	7.66185e-05			1911.11	0.000788078	1904	0.000241923	1993.7	5.8164e-33	1977.89	5.58659e-16	1939.4	0.00065299	1921.4	0.00195
1913.04	2.10971e-06	1905.41	4.01554e-05	2025.71	4.01554e-05	2019.24	4.01709e-05	1982.57	0.000110115			1913.04	0.00104	1904.75	0.000268467	2009.39	1.56285e-21	1990.95	2.9771e-11	1945.64	0.00119	1924.82	0.00275
1914.97	2.0312e-06	1906.25	4.01554e-05	2043.74	4.01554e-05	2036.34	5.73677e-05	1986.45	0.000165117			1914.97	0.00133	1905.49	0.00029758	2025.08	1.16579e-12	2004.01	1.88897e-07	1951.6	0.00204	1928.07	0.00372
1916.9	2.89993e-06	1907.09	4.01554e-05	2061.76	4.01664e-05	2037.79	6.82724e-05	1990.15	0.000249296			1916.9	0.00164	1906.24	0.000329471	2040.77	2.41411e-06	2017.07	0.000142705	1957.27	0.00327	1931.17	0.00487
1918.82	4.55592e-06	1907.92	4.01554e-05	2062.87	4.01855e-05	2040.61	0.000109409	1993.68	0.000370087			1918.82	0.00216	1906.98	0.00036436	2041.88	5.38198e-06	2018.29	0.000237668	1962.67	0.00497	1934.1	0.00616
1920.75	3.68379e-06	1908.76	4.01554e-05	2065.02	4.03453e-05	2043.29	0.000194662	1997.03	0.000533498			1920.75	0.00252	1907.72	0.000402479	2044.01	2.32548e-05	2020.64	0.000603042	1967.79	0.00718	1936.89	0.00757
1922.68	3.99826e-06	1909.6	4.01554e-05	2067.06	4.11248e-05	2045.85	0.00035518	2000.22	0.00074299			1922.68	0.00307	1908.47	0.000444075	2046.03	8.4608e-05	2022.88	0.00137	1972.65	0.00991	1939.53	0.00906
1924.61	5.72213e-06	1910.44	4.01554e-05	2069.01	4.42408e-05	2048.29	0.000632022	2003.24	0.000998695			1924.61	0.00383	1909.21	0.000489406	2047.96	0.00026353	2025	0.00283	1977.26	0.01313	1942.03	0.0106
1926.54	6.23806e-06	1911.28	4.01554e-05	2070.85	5.4637e-05	2050.61	0.00107	2006.11	0.0013			1926.54	0.00452	1909.95	0.000538743	2049.78	0.000713551	2027.02	0.00533	1981.62	0.01678	1944.39	0.01215
1928.47	6.29679e-06	1912.12	4.01554e-05	2072.6	8.40742e-05	2052.82	0.00172	2008.82	0.00163			1928.47	0.00524	1910.7	0.000592372	2051.51	0.0017	2028.93	0.00926	1985.74	0.02076	1946.62	0.01366
1930.39	6.4911e-06	1912.96	4.01554e-05	2074.26	0.000155924	2054.91	0.00263	2011.37	0.00199			1930.39	0.00609	1911.44	0.00065059	2053.15	0.00363	2030.73	0.015	1989.62	0.02494	1948.71	0.01511
1932.32	6.72772e-06	1913.79	4.01554e-05	2075.83	0.000309281	2056.89	0.00381	2013.79	0.00237			1932.32	0.00694	1912.19	0.000713708	2054.69	0.00701	2032.44	0.02278	1993.27	0.02919	1950.68	0.01647
1934.25	6.79121e-06	1914.63	4.01554e-05	2077.32	0.000599341	2058.76	0.00526	2016.06	0.00275			1934.25	0.00793	1912.93	0.000782049	2056.15	0.01235	2034.05	0.03267	1996.7	0.03341	1952.52	0.01772
1936.18	6.84438e-06	1915.47	4.01554e-05	2078.71	0.00109	2060.53	0.00697	2018.19	0.00313			1936.18	0.00888	1913.67	0.00085595	2057.52	0.0201	2035.56	0.04454	1999.92	0.03747	1954.25	0.01886
1938.11	7.39283e-06	1916.31	4.01554e-05	2080.03	0.00185	2062.2	0.00888	2020.19	0.00349			1938.11	0.00996	1914.42	0.000935757	2058.81	0.03049	2036.98	0.05806	2002.93	0.0413	1955.86	0.01988
1940.04	8.00006e-06	1917.15	4.01554e-05	2081.27	0.00292	2063.77	0.01095	2022.06	0.00383			1940.04	0.01084	1915.16	0.00102	2060.02	0.04346	2038.31	0.07276	2005.74	0.04482	1957.36	0.02076
1941.97	8.90707e-06	1917.99	4.01554e-05	2082.43	0.00431	2065.25	0.01309	2023.81	0.00414			1941.97	0.01197	1915.91	0.00111	2061.15	0.05868	2039.56	0.08807	2008.35	0.04799	1958.75	0.02153
1943.89	1.09906e-05	1918.82	4.01554e-05	2083.51	0.00601	2066.63	0.01525	2025.43	0.00441			1943.89	0.01328	1916.65	0.00121	2062.2	0.07555	2040.73	0.10343	2010.78	0.0508	1960.04	0.02219
1945.82	1.30013e-05	1919.66	4.01554e-05	2084.52	0.00795	2067.93	0.01735	2026.94	0.00466			1945.82	0.01448	1917.39	0.00132	2063.18	0.09333	2041.81	0.11832	2013.03	0.05324	1961.23	0.02274
1947.75	1.62491e-05	1920.5	4.01554e-05	2085.46	0.01004	2069.14	0.01934	2028.34	0.00487			1947.75	0.01579	1918.14	0.00144	2064.09	0.11125	2042.82	0.13231	2015.11	0.05532	1962.33	0.0232
1949.68	2.0156e-05	1921.34	4.01554e-05	2086.34	0.01221	2070.26	0.02118	2029.63	0.00506			1949.68	0.01715	1918.88	0.00156	2064.94	0.1286	2043.75	0.14509	2017.01	0.05707	1963.33	0.02358
1951.61	2.45616e-05	1922.18	4.01554e-05	2087.15	0.01434	2071.31	0.02284	2030.82	0.00521			1951.61	0.01842	1919.63	0.00169	2065.72	0.1448	2044.61	0.15646	2018.77	0.05853	1964.25	0.02388
1953.54	3.0803e-05	1923.02	4.01554e-05	2087.9	0.01636	2072.27	0.02431	2031.91	0.00534			1953.54	0.01981	1920.37	0.00183	2066.43	0.15944	2045.4	0.16636	2020.36	0.05971	1965.08	0.02412
1955.46	3.92042e-05	1923.86	4.01554e-05	2088.58	0.0182	2073.17	0.02558	2032.9	0.00544			1955.46	0.02123	1921.11	0.00198	2067.09	0.1723	2046.13	0.17477	2021.82	0.06066	1965.84	0.02431
1957.39	4.77065e-05	1924.69	4.01555e-05	2089.22	0.01984	2073.99	0.02666	2033.81	0.00552			1957.39	0.02285	1921.86	0.00214	2067.69	0.18328	2046.79	0.18178	2023.13	0.06141	1966.51	0.02446
1959.32	5.63238e-05	1925.53	4.01555e-05	2089.79	0.02125	2074.74	0.02757	2034.62	0.00559			1959.32	0.02436	1922.6	0.00231	2068.24	0.19243	2047.39	0.1875	2024.32	0.06199	1967.12	0.02457
1961.25	6.91154e-05	1926.37	4.01555e-05	2090.31	0.02244	2075.43	0.02831	2035.36	0.00564			1961.25	0.02607	1923.35	0.00249	2068.73	0.19987	2047.93	0.19208	2025.38	0.06243	1967.66	0.02466
1963.18	8.34832e-05	1927.21	4.01556e-05	2090.79	0.0234	2076.05	0.02891	2036.02	0.00568			1963.18	0.02772	1924.09	0.00269	2069.17	0.20578	2048.43	0.19567	2026.32	0.06277	1968.14	0.02472
1965.11	9.55531e-05	1928.05	4.01556e-05	2091.21	0.02417	2076.62	0.02939	2036.6	0.0057			1965.11	0.02932	1924.83	0.00289	2069.57	0.21038	2048.86	0.19844	2027.15	0.06301	1968.55	0.02476
1967.04	0.000110399	1928.89	4.01557e-05	2091.6	0.02478	2077.13	0.02976	2037.12	0.00573			1967.04	0.03101	1925.58	0.00311	2069.93	0.21387	2049.25	0.20053	2027.88	0.06319	1968.92	0.02479
1968.96	0.000130953	1929.72	4.01558e-05	2091.94	0.02523	2077.58	0.03004	2037.57	0.00574			1968.96	0.03307	1926.32	0.00333	2070.24	0.21646	2049.6	0.20208	2028.51	0.06331	1969.23	0.02481
1970.89	0.000149161	1930.56	4.01559e-05	2092.23	0.02557	2077.99	0.03026	2037.97	0.00575			1970.89	0.03462	1927.06	0.00357	2070.51	0.21834	2049.9	0.20319	2029.05	0.0634	1969.49	0.02483
1972.82	0.000173536	1931.4	4.01561e-05	2092.5	0.02582	2078.34	0.03041	2038.3	0.00576			1972.82	0.03621	1927.81	0.00383	2070.75	0.21967	2050.16	0.20397	2029.51	0.06345	1969.71	0.02484
1974.75	0.000196347	1932.24	4.01563e-05	2092.72	0.02599	2078.66	0.03053	2038.59	0.00576			1974.75	0.03749	1928.55	0.00409	2070.95	0.22057	2050.39	0.20451	2029.89	0.06349	1969.89	0.02484
1976.68	0.00021844	1933.08	4.01566e-05	2092.92	0.02611	2078.93	0.03061	2038.82	0.00577			1976.68	0.03876	1929.3	0.00438	2071.12	0.22117	2050.58	0.20486	2030.2	0.06351	1970.03	0.02484
1978.61	0.000243331	1933.92	4.01569e-05	2093.08	0.02619	2079.16	0.03066	2039.02	0.00577			1978.61	0.03974	1930.04	0.00467	2071.26	0.22155	2050.73	0.20509	2030.45	0.06352	1970.14	0.02485
1980.54	0.000278614	1934.76	4.01573e-05	2093.22	0.02624	2079.36	0.0307	2039.17	0.00577			1980.54	0.04071	1930.78	0.00498	2071.38	0.22179	2050.86	0.20522	2030.64	0.06353	1970.23	0.02485
1982.46	0.000313077	1935.59	4.01578e-05	2093.33	0.02627	2079.52	0.03072	2039.29	0.00577			1982.46	0.04133	1931.53	0.0053	2071.48	0.22192	2050.97	0.2053	2030.79	0.06353	1970.29	0.02485
1984.39	0.000344288	1936.43	4.01585e-05	2093.42	0.02629	2079.66	0.03073	2039.38	0.00577			1984.39	0.04195	1932.27	0.00564	2071.55	0.22199	2051.05	0.20535	2030.9	0.06353	1970.33	0.02485
1986.32	0.0003758	1937.27	4.01593e-05	2093.49	0.0263	2079.76	0.03074	2039.45	0.00577			1986.32	0.04223	1933.02	0.00599	2071.6	0.22203	2051.11	0.20537	2030.97	0.06353	1970.35	0.02485
1988.25	0.000408775	1938.11	4.01603e-05	2093.55	0.02631	2079.85	0.03075	2039.49	0.00577			1988.25	0.04264	1933.76	0.00636	2071.64	0.22204	2051.15	0.20538	2031.01	0.06353	1970.36	0.02485
1990.18	0.00044486	1938.95	4.01616e-05	2093.58	0.02631	2079.91	0.03075	2039.52	0.00577			1990.18	0.04294	1934.5	0.00674	2071.67	0.22205	2051.18	0.20538	2031.03	0.06353	1970.37	0.02485
1992.11	0.000497956	1939.79	4.01632e-05	2093.61	0.02631	2079.96	0.03075	2039.53	0.00577			1992.11	0.0435	1935.25	0.00714	2071.69	0.22205	2051.2	0.20538	2031.04	0.06353	1970.37	0.02485
1994.04	0.000557079	1940.62	4.01652e-05	2093.63	0.02631	2079.99	0.03075	2039.54	0.00577			1994.04	0.04418	1935.99	0.00755	2071.69	0.22205	2051.21	0.20538	2031.04	0.06353	1970.37	0.02485
1995.96	0.000617356	1941.46	4.01676e-05	2093.63	0.02631	2080	0.03075	2039.54	0.00577			1995.96	0.04493	1936.74	0.00798	2071.7	0.22205	2051.21	0.20538	2031.04	0.06353	1970.37	0.02485
1997.89	0.000697216	1942.3	4.01707e-05	2093.64	0.02631	2080.01	0.03075	2039.54	0.00577			1997.89	0.04569	1937.48	0.00843	2071.7	0.22205	2051.21	0.20538	2031.05	0.06353	1970.39	0.02485
1999.82	0.000801771	1943.14	4.01744e-05	2093.64	0.02631	2080.02	0.03075	2039.55	0.00577			1999.82	0.04689	1938.22	0.00888	2071.7	0.22205	2051.21	0.20538	2031.06	0.06353	1970.42	0.02485
2001.75	0.000927069	1943.98	4.01791e-05	2093.64	0.02631	2080.02	0.03075	2039.56	0.00577			2001.75	0.04817	1938.97	0.00936	2071.7	0.22205	2051.21	0.20538	2031.09	0.06353	1970.47	0.02485
2003.68	0.00107	1944.82	4.01848e-05	2093.64	0.02631	2080.02	0.03075	2039.59	0.00577			2003.68	0.04977	1939.71	0.00984	2071.71	0.22205	2051.22	0.20538	2031.14	0.06353	1970.54	0.02485
2005.61	0.00122	1945.66	4.01919e-05	2093.64	0.02631	2080.02	0.03075	2039.63	0.00577			2005.61	0.05129	1940.46	0.01034	2071.72	0.22205	2051.24	0.20538	2031.22	0.06353	1970.63	0.02485
2007.53	0.00138	1946.49	4.02006e-05	2093.65	0.02631	2080.03	0.03075	2039.7	0.00577			2007.53	0.05292	1941.2	0.01086	2071.74	0.22205	2051.27	0.20538	2031.33	0.06353	1970.77	0.02484
2009.46	0.00156	1947.33	4.02112e-05	2093.67	0.02631	2080.05	0.03075	2039.79	0.00577			2009.46	0.05413	1941.94	0.01138	2071.77	0.22204	2051.31	0.20537	2031.47	0.06353	1970.93	0.02484
2011.39	0.00176	1948.17	4.02241e-05	2093.7	0.02631	2080.09	0.03075	2039.91	0.00577			2011.39	0.05508	1942.69	0.01192	2071.81	0.22201	2051.37	0.20535	2031.65	0.06352	1971.15	0.02483
2013.32	0.00198	1949.01	4.02399e-05	2093.74	0.02631	2080.14	0.03075	2040.07	0.00577			2013.32	0.05547	1943.43	0.01248	2071.87	0.22197	2051.44	0.20531	2031.87	0.06351	1971.4	0.02482
2015.25	0.00225	1949.85	4.02592e-05	2093.79	0.0263	2080.21	0.03074	2040.27	0.00577			2015.25	0.05575	1944.18	0.01304	2071.95	0.22189	2051.54	0.20524	2032.15	0.06349	1971.71	0.0248
2017.18	0.00262	1950.69	4.02826e-05	2093.85	0.02629	2080.3	0.03074	2040.51	0.00576			2017.18	0.05619	1944.92	0.01361	2072.04	0.22174	2051.66	0.20512	2032.48	0.06346	1972.08	0.02477
2019.11	0.00307	1951.52	4.03109e-05	2093.93	0.02628	2080.42	0.03073	2040.8	0.00576			2019.11	0.05761	1945.66	0.0142	2072.15	0.22151	2051.81	0.20492	2032.87	0.06342	1972.5	0.02473
2021.03	0.00356	1952.36	4.03453e-05	2094.02	0.02625	2080.57	0.03071	2041.14	0.00575			2021.03	0.05943	1946.41	0.01479	2072.28	0.22114	2051.99	0.2046	2033.33	0.06335	1972.99	0.02467
2022.96	0.00408	1953.2	4.03867e-05	2094.14	0.02621	2080.75	0.03068	2041.54	0.00574			2022.96	0.06212	1947.15	0.0154	2072.44	0.22058	2052.2	0.20413	2033.86	0.06326	1973.55	0.02458
2024.89	0.00456	1954.04	4.04367e-05	2094.28	0.02615	2080.97	0.03064	2041.99	0.00572			2024.89	0.06551	1947.89	0.01601	2072.63	0.21976	2052.45	0.20343	2034.46	0.06313	1974.19	0.02447
2026.82	0.00498	1954.88	4.04968e-05	2094.44	0.02607	2081.22	0.03057	2042.52	0.0057			2026.82	0.07019	1948.64	0.01663	2072.84	0.21859	2052.73	0.20244	2035.14	0.06295	1974.9	0.02431
2028.75	0.00541	1955.72	4.0569e-05	2094.62	0.02594	2081.53	0.03048	2043.11	0.00567			2028.75	0.07594	1949.38	0.01725	2073.09	0.21697	2053.06	0.20106	2035.91	0.06272	1975.7	0.02411
2030.67	0.00578	1956.56	4.06554e-05	2094.83	0.02577	2081.87	0.03034	2043.78	0.00563			2030.67	0.08349	1950.13	0.01788	2073.37	0.21478	2053.43	0.19919	2036.77	0.06241	1976.59	0.02385
2032.6	0.00587	1957.39	4.07588e-05	2095.07	0.02554	2082.27	0.03014	2044.53	0.00558			2032.6	0.09286	1950.87	0.01851	2073.68	0.21188	2053.84	0.19671	2037.72	0.06201	1977.57	0.02352
2034.53	0.00569	1958.23	4.08822e-05	2095.34	0.02523	2082.72	0.02988	2045.36	0.00551			2034.53	0.10498	1951.61	0.01915	2074.03	0.2081	2054.3	0.19349	2038.77	0.0615	1978.65	0.02311
2036.46	0.00546	1959.07	4.10291e-05	2095.64	0.02483	2083.22	0.02954	2046.28	0.00543			2036.46	0.11989	1952.36	0.01979	2074.41	0.2033	2054.82	0.18938	2039.93	0.06085	1979.83	0.0226
2038.39	0.00536	1959.91	4.12037e-05	2095.97	0.02432	2083.79	0.02909	2047.28	0.00532			2038.39	0.1381	1953.1	0.02043	2074.84	0.19729	2055.39	0.18422	2041.2	0.06006	1981.11	0.02198
2040.32	0.00536	1960.75	4.14108e-05	2096.34	0.02368	2084.41	0.02851	2048.39	0.00519			2040.32	0.15885	1953.85	0.02107	2075.31	0.18992	2056.01	0.17789	2042.58	0.05908	1982.51	0.02125
2042.25	0.00546	1961.59	4.1656e-05	2096.74	0.02289	2085.1	0.02778	2049.59	0.00504			2042.25	0.18252	1954.59	0.02171	2075.83	0.18105	2056.7	0.17024	2044.09	0.0579	1984.03	0.02038
2044.17	0.00559	1962.42	4.19456e-05	2097.19	0.02193	2085.87	0.02689	2050.9	0.00485			2044.17	0.20547	1955.33	0.02234	2076.39	0.17062	2057.44	0.1612	2045.72	0.0565	1985.67	0.01938
2046.1	0.00573	1963.26	4.2287e-05	2097.67	0.0208	2086.7	0.02581	2052.32	0.00463			2046.1	0.2266	1956.08	0.02298	2077	0.15859	2058.25	0.15071	2047.47	0.05483	1987.43	0.01824
2048.03	0.00585	1964.1	4.26887e-05	2098.2	0.01949	2087.61	0.02453	2053.86	0.00438			2048.03	0.24294	1956.82	0.02361	2077.67	0.14504	2059.13	0.13883	2049.37	0.0529	1989.33	0.01697
2049.96	0.00599	1964.94	4.31604e-05	2098.77	0.018	2088.6	0.02304	2055.51	0.00409			2049.96	0.2533	1957.57	0.02423	2078.38	0.13016	2060.08	0.12568	2051.4	0.05068	1991.36	0.01557
2051.89	0.0062	1965.78	4.37131e-05	2099.38	0.01635	2089.67	0.02134	2057.28	0.00378			2051.89	0.25585	1958.31	0.02485	2079.15	0.11426	2061.11	0.1115	2053.58	0.04816	1993.53	0.01407
2053.82	0.00658	1966.62	4.43594e-05	2100.04	0.01456	2090.83	0.01945	2059.18	0.00344			2053.82	0.25147	1959.05	0.02546	2079.98	0.09779	2062.2	0.09663	2055.92	0.04534	1995.84	0.01248
2055.75	0.00717	1967.46	4.51137e-05	2100.75	0.01267	2092.08	0.0174	2061.21	0.00307			2055.75	0.24112	1959.8	0.02607	2080.87	0.08127	2063.38	0.08151	2058.4	0.04225	1998.3	0.01086
2057.67	0.00809	1968.29	4.59922e-05	2101.52	0.01075	2093.41	0.01523	2063.37	0.00269			2057.67	0.22861	1960.54	0.02666	2081.82	0.06532	2064.64	0.06668	2061.05	0.03889	2000.92	0.00923
2059.6	0.00944	1969.13	4.70131e-05	2102.33	0.00885	2094.85	0.013	2065.68	0.00231			2059.6	0.21701	1961.29	0.02724	2082.83	0.05053	2065.98	0.05266	2063.86	0.03532	2003.7	0.00765
2061.53	0.01114	1969.97	4.81974e-05	2103.2	0.00705	2096.38	0.01078	2068.13	0.00193			2061.53	0.21074	1962.03	0.02782	2083.9	0.03742	2067.41	0.03996	2066.84	0.03159	2006.64	0.00616
2063.46	0.01318	1970.81	4.95681e-05	2104.12	0.0054	2098.02	0.00866	2070.72	0.00157			2063.46	0.21206	1962.77	0.02838	2085.05	0.02639	2068.93	0.02898	2070	0.02778	2009.74	0.0048
2065.39	0.01564	1971.65	5.11515e-05	2105.11	0.00396	2099.76	0.0067	2073.47	0.00124			2065.39	0.22312	1963.52	0.02893	2086.26	0.01761	2070.54	0.01998	2073.33	0.02396	2013.02	0.00361
2067.32	0.01834	1972.49	5.29767e-05	2106.15	0.00277	2101.61	0.00497	2076.38	0.000948308			2067.32	0.24065	1964.26	0.02947	2087.54	0.01104	2072.24	0.01301	2076.86	0.02023	2016.48	0.0026
2069.24	0.02121	1973.32	5.50764e-05	2107.25	0.00184	2103.57	0.00353	2079.45	0.000699834			2069.24	0.25813	1965	0.03	2088.9	0.00646	2074.04	0.00795	2080.57	0.01668	2020.12	0.0018
2071.17	0.02407	1974.16	5.74869e-05	2108.42	0.00116	2105.64	0.00237	2082.68	0.000498283			2071.17	0.26519	1965.75	0.03051	2090.33	0.0035	2075.94	0.00452	2084.48	0.0134	2023.94	0.00118
2073.1	0.02669	1975	6.02484e-05	2109.65	0.000685847	2107.84	0.00151	2086.09	0.000342837			2073.1	0.25355	1966.49	0.03101	2091.84	0.00174	2077.95	0.00237	2088.59	0.01045	2027.96	0.000736361
2075.03	0.02892	1975.84	6.34054e-05	2110.95	0.000385769	2110.16	0.000909877	2089.67	0.000229399			2075.03	0.22116	1967.24	0.0315	2093.43	0.000783143	2080.06	0.00114	2092.9	0.00789	2032.17	0.000431879
2076.96	0.03089	1976.68	6.70073e-05	2112.31	0.000209993	2112.6	0.000516942	2093.43	0.000151484			2076.96	0.17724	1967.98	0.03197	2095.11	0.000317816	2082.28	0.000498393	2097.43	0.00575	2036.59	0.000237172
2078.89	0.03244	1977.52	7.11079e-05	2113.75	0.000116083	2115.17	0.000280905	2097.37	0.0001014			2078.89	0.13193	1968.72	0.03243	2095.97	0.000193914	2083.43	0.000316448	2102.17	0.00403	2041.2	0.000121184
2080.82	0.03385	1978.36	7.57668e-05	2115.26	7.07346e-05	2117.87	0.000151149	2101.5	7.14543e-05			2080.82	0.09326	1969.47	0.03287	2105.02	3.83389e-07	2094.56	1.66023e-06	2107.13	0.00271	2046.03	5.72213e-05
2082.74	0.03532	1979.19	8.10489e-05	2116.04	5.87556e-05	2120.71	8.64391e-05	2105.82	5.49094e-05			2082.74	0.0633	1970.21	0.0333	2114.06	1.07257e-10	2105.7	1.85369e-09	2112.32	0.00173	2051.07	2.47889e-05
2084.67	0.03699	1980.03	8.70248e-05	2124.59	4.01808e-05	2123.69	5.74352e-05	2110.33	4.65221e-05			2084.67	0.04226	1970.96	0.03372	2123.11	4.24588e-15	2116.83	4.40463e-13	2117.73	0.00106	2053.68	1.57592e-05
2086.6	0.03895	1980.87	9.37716e-05	2133.14	4.01554e-05	2126.81	4.58688e-05	2115.05	4.265e-05			2086.6	0.02878	1971.7	0.03412	2132.15	2.37828e-20	2127.97	2.22732e-17	2123.38	0.000608649	2085.86	1.77506e-08
2088.53	0.04105	1981.71	0.000101373	2141.69	4.01554e-05	2128.42	4.3283e-05	2117.49	4.16574e-05			2088.53	0.02086	1972.44	0.03451	2141.2	1.88501e-26	2139.1	2.39695e-22	2126.3	0.000451721	2118.05	2.21922e-12
2090.46	0.04286	1982.55	0.000109918	2150.24	4.01554e-05	2150.24	4.01555e-05	2150.24	4.01557e-05			2090.46	0.01658	1973.19	0.03489	2150.24	2.11407e-33	2150.24	5.48957e-28	2150.24	2.75127e-05	2150.24	3.07963e-17
2092.39	0.0429	1983.39	0.000119505									2092.39	0.01401	1973.93	0.03526
2094.32	0.04031	1984.22	0.000130237									2094.32	0.01199	1974.68	0.03561
2096.24	0.03472	1985.06	0.000142225									2096.24	0.01003	1975.42	0.03595
2098.17	0.02772	1985.9	0.000155589									2098.17	0.00844	1976.16	0.03629
2100.1	0.02073	1986.74	0.000170453									2100.1	0.00715	1976.91	0.03661
2102.03	0.01448	1987.58	0.000186951									2102.03	0.00594	1977.65	0.03692
2103.96	0.00911	1988.42	0.000205222									2103.96	0.00471	1978.4	0.03723
2105.89	0.00511	1989.26	0.000225414									2105.89	0.00364	1979.14	0.03753
2107.81	0.00267	1990.09	0.00024768									2107.81	0.00285	1979.88	0.03783
2109.74	0.00135	1990.93	0.000272178									2109.74	0.00234	1980.63	0.03812
2111.67	0.000698148	1991.77	0.000299073									2111.67	0.00213	1981.37	0.03841
2113.6	0.000363962	1992.61	0.000328536									2113.6	0.00203	1982.11	0.0387
2115.53	0.00020337	1993.45	0.000360738									2115.53	0.00163	1982.86	0.03898
2117.46	0.000117684	1994.29	0.000395858									2117.46	0.00108	1983.6	0.03927
2119.39	7.8312e-05	1995.12	0.000434071									2119.39	0.00060342	1984.35	0.03956
2121.31	5.43541e-05	1995.96	0.000475559									2121.31	0.000232576	1985.09	0.03984
2123.24	4.30107e-05	1996.8	0.000520498									2123.24	0	1985.83	0.04014
2125.17	3.16802e-05	1997.64	0.000569066									2125.17	-8.50896e-05	1986.58	0.04043
2127.1	2.70492e-05	1998.48	0.000621434									2127.1	-9.19002e-05	1987.32	0.04073
2129.03	2.34027e-05	1999.32	0.000677769									2129.03	-8.65288e-05	1988.07	0.04104
2130.96	2.16384e-05	2000.16	0.00073823									2130.96	-4.74544e-05	1988.81	0.04136
2132.88	1.84302e-05	2000.99	0.000802967									2132.88	0	1989.55	0.04168
2134.81	1.57543e-05	2001.83	0.000872119									2134.81	-3.55599e-05	1990.3	0.04201
2136.74	1.42247e-05	2002.67	0.000945809									2136.74	-5.85356e-05	1991.04	0.04235
2138.67	1.35785e-05	2003.51	0.00102									2138.67	-5.40784e-05	1991.79	0.04271
2140.6	1.27927e-05	2004.35	0.00111									2140.6	-3.30801e-05	1992.53	0.04307
2142.53	1.17214e-05	2005.19	0.0012									2142.53	0	1993.27	0.04344
2144.45	1.09233e-05	2006.02	0.00129									2144.45	-3.01971e-05	1994.02	0.04383
2146.38	1.00269e-05	2006.86	0.00139									2146.38	-3.26109e-05	1994.76	0.04422
2148.31	9.35492e-06	2007.7	0.00149									2148.31	-2.98049e-05	1995.51	0.04463
2150.24	9.32552e-06	2008.54	0.0016									2150.24	0	1996.25	0.04506
		2009.38	0.00171											1996.99	0.04549
		2010.22	0.00182											1997.74	0.04594
		2011.06	0.00195											1998.48	0.04639
		2011.89	0.00207											1999.22	0.04686
		2012.73	0.0022											1999.97	0.04735
		2013.57	0.00233											2000.71	0.04784
		2014.41	0.00247											2001.46	0.04834
		2015.25	0.00261											2002.2	0.04886
		2016.09	0.00276											2002.94	0.04938
		2016.92	0.0029											2003.69	0.04991
		2017.76	0.00305											2004.43	0.05045
		2018.6	0.0032											2005.18	0.05099
		2019.44	0.00335											2005.92	0.05154
		2020.28	0.0035											2006.66	0.0521
		2021.12	0.00366											2007.41	0.05266
		2021.96	0.00381											2008.15	0.05322
		2022.79	0.00396											2008.9	0.05378
		2023.63	0.00411											2009.64	0.05434
		2024.47	0.00425											2010.38	0.0549
		2025.31	0.00439											2011.13	0.05546
		2026.15	0.00453											2011.87	0.05601
		2026.99	0.00467											2012.62	0.05656
		2027.82	0.0048											2013.36	0.0571
		2028.66	0.00492											2014.1	0.05764
		2029.5	0.00504											2014.85	0.05817
		2030.34	0.00515											2015.59	0.0587
		2031.18	0.00525											2016.33	0.05921
		2032.02	0.00535											2017.08	0.05973
		2032.86	0.00544											2017.82	0.06024
		2033.69	0.00552											2018.57	0.06075
		2034.53	0.00559											2019.31	0.06126
		2035.37	0.00565											2020.05	0.06178
		2036.21	0.0057											2020.8	0.06232
		2037.05	0.00574											2021.54	0.06288
		2037.89	0.00578											2022.29	0.06347
		2038.72	0.0058											2023.03	0.06411
		2039.56	0.00582											2023.77	0.06481
		2040.4	0.00583											2024.52	0.06559
		2041.24	0.00583											2025.26	0.06648
		2042.08	0.00583											2026.01	0.06749
		2042.92	0.00582											2026.75	0.06866
		2043.76	0.00581											2027.49	0.07002
		2044.59	0.0058											2028.24	0.0716
		2045.43	0.00579											2028.98	0.07345
		2046.27	0.00578											2029.73	0.07559
		2047.11	0.00578											2030.47	0.07808
		2047.95	0.00579											2031.21	0.08096
		2048.79	0.00581											2031.96	0.08427
		2049.62	0.00585											2032.7	0.08806
		2050.46	0.00591											2033.45	0.09236
		2051.3	0.006											2034.19	0.0972
		2052.14	0.00612											2034.93	0.10262
		2052.98	0.00627											2035.68	0.10863
		2053.82	0.00646											2036.42	0.11524
		2054.66	0.0067											2037.16	0.12243
		2055.49	0.007											2037.91	0.1302
		2056.33	0.00735											2038.65	0.1385
		2057.17	0.00776											2039.4	0.14728
		2058.01	0.00824											2040.14	0.15647
		2058.85	0.00879											2040.88	0.16597
		2059.69	0.00941											2041.63	0.17569
		2060.52	0.01011											2042.37	0.18549
		2061.36	0.01088											2043.12	0.19524
		2062.2	0.01173											2043.86	0.20479
		2063.04	0.01266											2044.6	0.21398
		2063.88	0.01366											2045.35	0.22267
		2064.72	0.01472											2046.09	0.23069
		2065.56	0.01584											2046.84	0.2379
		2066.39	0.01702											2047.58	0.24414
		2067.23	0.01824											2048.32	0.24932
		2068.07	0.01948											2049.07	0.25331
		2068.91	0.02074											2049.81	0.25607
		2069.75	0.02201											2050.56	0.25754
		2070.59	0.02326											2051.3	0.25773
		2071.42	0.02449											2052.04	0.25666
		2072.26	0.02567											2052.79	0.25443
		2073.1	0.0268											2053.53	0.25114
		2073.94	0.02785											2054.27	0.24695
		2074.78	0.02883											2055.02	0.24206
		2075.62	0.02972											2055.76	0.2367
		2076.46	0.03053											2056.51	0.23112
		2077.29	0.03125											2057.25	0.2256
		2078.13	0.0319											2057.99	0.22043
		2078.97	0.03248											2058.74	0.21588
		2079.81	0.03303											2059.48	0.21223
		2080.65	0.03357											2060.23	0.2097
		2081.49	0.03413											2060.97	0.20848
		2082.32	0.03472											2061.71	0.2087
		2083.16	0.03539											2062.46	0.21042
		2084	0.03615											2063.2	0.21361
		2084.84	0.03701											2063.95	0.21815
		2085.68	0.03796											2064.69	0.22385
		2086.52	0.03897											2065.43	0.2304
		2087.36	0.04001											2066.18	0.23745
		2088.19	0.04101											2066.92	0.24459
		2089.03	0.04191											2067.67	0.25134
		2089.87	0.04261											2068.41	0.25725
		2090.71	0.04302											2069.15	0.26186
		2091.55	0.04308											2069.9	0.26476
		2092.39	0.0427											2070.64	0.26561
		2093.22	0.04185											2071.38	0.26416
		2094.06	0.0405											2072.13	0.26027
		2094.9	0.03867											2072.87	0.25389
		2095.74	0.0364											2073.62	0.2451
		2096.58	0.03376											2074.36	0.2341
		2097.42	0.03083											2075.1	0.22117
		2098.26	0.02772											2075.85	0.20665
		2099.09	0.02453											2076.59	0.19095
		2099.93	0.02137											2077.34	0.17451
		2100.77	0.01833											2078.08	0.15775
		2101.61	0.01548											2078.82	0.14108
		2102.45	0.01288											2079.57	0.12487
		2103.29	0.01057											2080.31	0.10943
		2104.12	0.00856											2081.06	0.095
		2104.96	0.00684											2081.8	0.08177
		2105.8	0.00541											2082.54	0.06984
		2106.64	0.00424											2083.29	0.05927
		2107.48	0.00329											2084.03	0.05004
		2108.32	0.00254											2084.78	0.0421
		2109.16	0.00195											2085.52	0.03537
		2109.99	0.0015											2086.26	0.02974
		2110.83	0.00115											2087.01	0.02508
		2111.67	0.000886356											2087.75	0.02126
		2112.51	0.000684896											2088.49	0.01816
		2113.35	0.000532256											2089.24	0.01567
		2114.19	0.000416547											2089.98	0.01366
		2115.02	0.000328639											2090.73	0.01206
		2115.86	0.00026163											2091.47	0.01076
		2116.7	0.000210355											2092.21	0.00972
		2117.54	0.000170974											2092.96	0.00886
		2118.38	0.000140633											2093.7	0.00816
		2119.22	0.000117207											2094.45	0.00756
		2120.06	9.91041e-05											2095.19	0.00705
		2120.89	8.51175e-05											2095.93	0.0066
		2121.73	7.43265e-05											2096.68	0.0062
		2122.57	6.60208e-05											2097.42	0.00583
		2123.41	5.96487e-05											2098.17	0.0055
		2124.25	5.47789e-05											2098.91	0.00519
		2125.09	5.10735e-05											2099.65	0.0049
		2125.92	4.82676e-05											2100.4	0.00463
		2126.76	4.61532e-05											2101.14	0.00437
		2127.6	4.45683e-05											2101.89	0.00412
		2128.44	4.33863e-05											2102.63	0.00389
		2129.28	4.25096e-05											2103.37	0.00367
		2130.12	4.18627e-05											2104.12	0.00346
		2130.96	4.13879e-05											2104.86	0.00326
		2131.79	4.10411e-05											2105.6	0.00307
		2132.63	4.07892e-05											2106.35	0.00289
		2133.47	4.06071e-05											2107.09	0.00272
		2134.31	4.04761e-05											2107.84	0.00255
		2135.15	4.03823e-05											2108.58	0.0024
		2135.99	4.03154e-05											2109.32	0.00225
		2136.82	4.02679e-05											2110.07	0.00211
		2137.66	4.02343e-05											2110.81	0.00198
		2138.5	4.02107e-05											2111.56	0.00186
		2139.34	4.0194e-05											2112.3	0.00174
		2140.18	4.01824e-05											2113.04	0.00163
		2141.02	4.01743e-05											2113.79	0.00152
		2141.86	4.01686e-05											2114.53	0.00142
		2142.69	4.01647e-05											2115.28	0.00133
		2143.53	4.01619e-05											2116.02	0.00124
		2144.37	4.016e-05											2116.76	0.00116
		2145.21	4.01586e-05											2117.51	0.00108
		2146.05	4.01577e-05											2118.25	0.00101
		2146.89	4.0157e-05											2119	0.000936889
		2147.72	4.01566e-05											2119.74	0.000872126
		2148.56	4.01562e-05											2120.48	0.00081135
		2149.4	4.0156e-05											2121.23	0.000754355
		2150.24	4.01558e-05											2121.97	0.00070094
														2122.72	0.000650914
														2123.46	0.000604095
														2124.2	0.000560305
														2124.95	0.000519376
														2125.69	0.000481146
														2126.43	0.000445461
														2127.18	0.000412174
														2127.92	0.000381145
														2128.67	0.000352239
														2129.41	0.000325329
														2130.15	0.000300293
														2130.9	0.000277017
														2131.64	0.000255391
														2132.39	0.000235311
														2133.13	0.00021668
														2133.87	0.000199403
														2134.62	0.000183393
														2135.36	0.000168567
														2136.11	0.000154845
														2136.85	0.000142155
														2137.59	0.000130427
														2138.34	0.000119594
														2139.08	0.000109594
														2139.83	0.00010037
														2140.57	9.18669e-05
														2141.31	8.40335e-05
														2142.06	7.68216e-05
														2142.8	7.01863e-05
														2143.54	6.40854e-05
														2144.29	5.84796e-05
														2145.03	5.3332e-05
														2145.78	4.86081e-05
														2146.52	4.42759e-05
														2147.26	4.03055e-05
														2148.01	3.66691e-05
														2148.75	3.33405e-05
														2149.5	3.02959e-05
														2150.24	2.75127e-05

## Sheet: Fig. 2d
Fig. 2d
	Pte		Pte-300A		Pt foil		PtO2
Energy (eV)	Normalized Intensity (a.u.)	Energy (eV)	Normalized Intensity (a.u.)	Energy (eV)	Normalized Intensity (a.u.)	Energy (eV)	Normalized Intensity (a.u.)
11364	0.00822	11364	0.00696	11364	0.00105	11364.5	0.0173
11374	0.01104	11374	0.00367	11374	0.00134	11374.5	0.01459
11384	0.00743	11384	0.00955	11384	0.00163	11384.5	0.01178
11394	0.00843	11394	0.00403	11394	0.00192	11394.5	0.00896
11404	0.00471	11404	0.00403	11404	0.00221	11404.5	0.00556
11414	-0.000535482	11414	0.00543	11414	0.0025	11414.5	0.00357
11424	-0.00155	11424	0.00473	11424	0.00276	11424.5	0.000917295
11434	-0.00218	11434	0.00682	11434	0.00151	11434.5	-0.00131
11444	-0.00624	11444	0.000240526	11444	0.00113	11444.5	-0.00347
11454	-0.00766	11454	-0.00403	11454	-0.000136224	11454.5	-0.00556
11464	-0.01099	11464	-0.00134	11464	-0.000565004	11464.5	-0.00788
11474	-0.01234	11474	-0.00371	11474	-0.00137	11474.5	-0.00995
11484	-0.01089	11484	-0.0095	11484	-0.00123	11484.5	-0.01173
11494	-0.01214	11494	-0.01202	11494	-0.00124	11494.5	-0.01328
11504	-0.00879	11504	-0.01107	11504	-0.000580812	11504.5	-0.01403
11514	-0.00769	11514	-0.00135	11514	8.42286e-05	11514.5	-0.01357
11524	-0.00262	11524	0.00996	11524	0.0024	11524.5	-0.01023
11534	0.01067	11534	0.01554	11534	0.00823	11534.5	-0.00322
11534.5	0.00825	11534.5	0.0166	11534.5	0.00873	11535	-0.00246
11535.7	0.0085	11535.7	0.02074	11535.7	0.00978	11536.2	-0.000980146
11536.2	0.00804	11536.2	0.02275	11536.2	0.01029	11536.7	-0.000387827
11536.8	0.00729	11536.8	0.02476	11536.8	0.0108	11537.3	0.000337046
11537.3	0.00486	11537.3	0.02677	11537.3	0.01146	11537.8	0.00142
11537.9	0.0043	11537.9	0.02878	11537.9	0.01221	11538.4	0.00224
11538.4	0.00567	11538.4	0.03079	11538.4	0.01297	11538.9	0.00331
11539	0.00458	11539	0.0328	11539	0.01372	11539.5	0.00425
11540.6	-0.000275558	11540.6	0.03895	11540.6	0.01604	11541.1	0.00804
11541.7	-0.0049	11541.7	0.04297	11541.7	0.01755	11542.2	0.01069
11542.3	-0.00551	11542.3	0.04498	11542.3	0.01826	11542.8	0.01222
11542.8	-0.00137	11542.8	0.04699	11542.8	0.01925	11543.3	0.01404
11543.4	-0.00241	11543.4	0.04912	11543.4	0.0203	11543.9	0.01557
11543.9	0.000738994	11543.9	0.05113	11543.9	0.02148	11544.4	0.01754
11544.5	-0.00063676	11544.5	0.05447	11544.5	0.02325	11545	0.01929
11545	0.00407	11545	0.05834	11545	0.02459	11545.5	0.02166
11545.6	0.000103382	11545.6	0.05656	11545.6	0.02601	11546.1	0.02428
11546.1	0.00662	11546.1	0.05503	11546.1	0.02778	11546.6	0.02672
11546.7	0.00787	11546.7	0.06259	11546.7	0.02958	11547.2	0.02942
11547.3	0.00687	11547.3	0.07336	11547.3	0.03152	11547.8	0.03224
11547.8	0.01234	11547.8	0.05862	11547.8	0.03351	11548.3	0.03566
11548.4	0.01344	11548.4	0.07191	11548.4	0.03581	11548.9	0.03938
11548.9	0.0208	11548.9	0.07147	11548.9	0.03845	11549.4	0.04368
11549.4	0.02317	11549.4	0.07913	11549.4	0.04097	11549.9	0.04795
11550	0.02326	11550	0.08129	11550	0.04362	11550.5	0.05243
11550.5	0.027	11550.5	0.08638	11550.5	0.04736	11551	0.05738
11551.1	0.02827	11551.1	0.0887	11551.1	0.05118	11551.6	0.0632
11551.7	0.03842	11551.7	0.09613	11551.7	0.05564	11552.2	0.06957
11552.2	0.04168	11552.2	0.10104	11552.2	0.06036	11552.7	0.07632
11552.8	0.04425	11552.8	0.1077	11552.8	0.06587	11553.3	0.0839
11553.3	0.05351	11553.3	0.11499	11553.3	0.07141	11553.8	0.09241
11553.9	0.06109	11553.9	0.11976	11553.9	0.07757	11554.4	0.1018
11554.4	0.0714	11554.4	0.12663	11554.4	0.08467	11554.9	0.11249
11555	0.08209	11555	0.13946	11555	0.09289	11555.5	0.12447
11555.5	0.09277	11555.5	0.15288	11555.5	0.10226	11556	0.13823
11556.1	0.10563	11556.1	0.16094	11556.1	0.11212	11556.6	0.15339
11556.6	0.12051	11556.6	0.16973	11556.6	0.12471	11557.1	0.17169
11557.2	0.13721	11557.2	0.18832	11557.2	0.14033	11557.7	0.1938
11557.7	0.16244	11557.7	0.20521	11557.7	0.1592	11558.2	0.21804
11558.3	0.1861	11558.3	0.22565	11558.3	0.18258	11558.8	0.246
11558.8	0.21701	11558.8	0.25195	11558.8	0.21	11559.3	0.27966
11559.4	0.25458	11559.4	0.28553	11559.4	0.24059	11559.9	0.31943
11559.9	0.29549	11559.9	0.31058	11559.9	0.27812	11560.4	0.36663
11560.5	0.34588	11560.5	0.35693	11560.5	0.32693	11561	0.42285
11561	0.40623	11561	0.40163	11561	0.38203	11561.5	0.49138
11561.6	0.48815	11561.6	0.46246	11561.6	0.45555	11562.1	0.57578
11562.1	0.57968	11562.1	0.53371	11562.1	0.53657	11562.6	0.67594
11562.7	0.69158	11562.7	0.62606	11562.7	0.63728	11563.2	0.79574
11563.3	0.83797	11563.3	0.735	11563.3	0.76136	11563.8	0.947
11563.8	0.98646	11563.8	0.84681	11563.8	0.89909	11564.3	1.11242
11564.4	1.16541	11564.4	0.98025	11564.4	1.04458	11564.9	1.29697
11564.9	1.35856	11564.9	1.11609	11564.9	1.17358	11565.4	1.49274
11565.5	1.54531	11565.5	1.23758	11565.5	1.25492	11566	1.6931
11566	1.71817	11566	1.33851	11566	1.28686	11566.5	1.88049
11566.6	1.86681	11566.6	1.41062	11566.6	1.28759	11567.1	2.03458
11567.1	1.96119	11567.1	1.45426	11567.1	1.26483	11567.6	2.13574
11567.7	2.00128	11567.7	1.46759	11567.7	1.23126	11568.2	2.17597
11568.2	1.98869	11568.2	1.44685	11568.2	1.19253	11568.7	2.1484
11568.8	1.91861	11568.8	1.40796	11568.8	1.15658	11569.3	2.06402
11569.3	1.82212	11569.3	1.36853	11569.3	1.12482	11569.8	1.93601
11569.9	1.70116	11569.9	1.29221	11569.9	1.09632	11570.4	1.78412
11570.4	1.57435	11570.4	1.2351	11570.4	1.07068	11570.9	1.62531
11571	1.45719	11571	1.17453	11571	1.04717	11571.5	1.47068
11571.5	1.33587	11571.5	1.12626	11571.5	1.02705	11572	1.32407
11572.1	1.2486	11572.1	1.08085	11572.1	1.01129	11572.6	1.20458
11572.6	1.16916	11572.6	1.04088	11572.6	0.9978	11573.1	1.10504
11573.2	1.1054	11573.2	1.01246	11573.2	0.98652	11573.7	1.02378
11573.7	1.05483	11573.7	0.98841	11573.7	0.97668	11574.2	0.96
11574.3	1.00942	11574.3	0.96981	11574.3	0.96971	11574.8	0.91053
11574.8	0.97888	11574.8	0.95779	11574.8	0.96567	11575.3	0.87385
11575.4	0.95239	11575.4	0.94408	11575.4	0.9646	11575.9	0.84678
11575.9	0.93278	11575.9	0.93367	11575.9	0.96615	11576.4	0.8285
11576.5	0.92008	11576.5	0.92651	11576.5	0.96995	11577	0.81585
11577	0.9123	11577	0.92493	11577	0.97658	11577.5	0.80854
11577.6	0.91055	11577.6	0.92857	11577.6	0.98499	11578.1	0.80482
11578.1	0.91095	11578.1	0.93373	11578.1	0.99396	11578.6	0.8042
11578.7	0.90993	11578.7	0.93797	11578.7	1.00196	11579.2	0.80549
11579.2	0.91104	11579.2	0.92975	11579.2	1.00816	11579.7	0.80832
11579.8	0.91513	11579.8	0.94609	11579.8	1.01237	11580.3	0.81234
11580.3	0.92463	11580.3	0.94923	11580.3	1.01361	11580.8	0.81691
11580.9	0.92427	11580.9	0.9601	11580.9	1.01149	11581.4	0.82151
11581.4	0.93425	11581.4	0.95535	11581.4	1.0064	11581.9	0.82603
11582	0.94364	11582	0.95635	11582	0.99878	11582.5	0.83016
11582.5	0.94588	11582.5	0.95833	11582.5	0.98942	11583	0.83444
11583.1	0.95126	11583.1	0.95083	11583.1	0.97914	11583.6	0.83839
11583.6	0.95807	11583.6	0.95207	11583.6	0.96983	11584.1	0.84285
11584.2	0.96021	11584.2	0.9485	11584.2	0.96259	11584.7	0.84806
11584.7	0.9637	11584.7	0.95521	11584.7	0.95796	11585.2	0.85438
11585.3	0.96943	11585.3	0.95521	11585.3	0.95583	11585.8	0.86178
11585.9	0.97135	11585.9	0.9532	11585.9	0.95507	11586.4	0.87083
11586.4	0.9755	11586.4	0.94641	11586.4	0.95534	11586.9	0.88158
11587	0.98181	11587	0.9439	11587	0.95643	11587.5	0.89372
11587.5	0.97997	11587.5	0.95473	11587.5	0.95829	11588	0.90638
11588.1	0.98461	11588.1	0.95929	11588.1	0.96143	11588.6	0.92004
11588.6	0.98569	11588.6	0.95724	11588.6	0.96582	11589.1	0.93334
11589.2	0.98905	11589.2	0.96686	11589.2	0.97231	11589.7	0.94603
11589.7	0.99012	11589.7	0.97566	11589.7	0.98067	11590.2	0.95741
11590.3	0.99707	11590.3	0.97812	11590.3	0.99204	11590.8	0.96693
11590.8	1.00058	11590.8	0.96849	11590.8	1.00528	11591.3	0.9749
11591.4	1.00565	11591.4	0.97991	11591.4	1.01888	11591.9	0.98107
11591.9	1.00981	11591.9	0.98415	11591.9	1.03156	11592.4	0.98549
11592.5	1.02034	11592.5	0.99309	11592.5	1.04367	11593	0.98898
11593	1.01809	11593	0.99272	11593	1.05365	11593.5	0.99141
11593.6	1.0276	11593.6	1.00228	11593.6	1.06108	11594.1	0.99319
11594.1	1.03237	11594.1	1.00804	11594.1	1.06497	11594.6	0.9955
11594.7	1.03476	11594.7	1.01027	11594.7	1.06542	11595.2	0.99794
11595.8	1.02808	11595.8	1.01012	11595.8	1.0582	11596.3	1.00516
11596.3	1.02835	11596.3	1.02197	11596.3	1.05125	11596.8	1.00956
11596.9	1.03479	11596.9	1.02126	11596.9	1.04246	11597.4	1.01458
11597.4	1.04045	11597.4	1.01649	11597.4	1.03347	11597.9	1.02005
11598	1.04721	11598	1.02039	11598	1.02464	11598.5	1.02614
11598.5	1.05088	11598.5	1.0198	11598.5	1.01789	11599	1.03215
11599.1	1.05832	11599.1	1.02083	11599.1	1.01135	11599.6	1.03876
11599.7	1.06199	11599.7	1.02312	11599.7	1.00555	11600.2	1.04521
11600.2	1.0657	11600.2	1.01916	11600.2	1.00094	11600.7	1.05129
11600.8	1.06876	11600.8	1.01927	11600.8	0.99763	11601.3	1.05775
11601.3	1.08036	11601.3	1.02064	11601.3	0.99518	11601.8	1.06418
11601.9	1.08379	11601.9	1.02168	11601.9	0.9933	11602.4	1.07069
11602.4	1.08533	11602.4	1.02169	11602.4	0.99164	11602.9	1.07775
11603	1.09115	11603	1.02636	11603	0.9898	11603.5	1.08468
11603.5	1.09474	11603.5	1.0191	11603.5	0.98734	11604	1.09218
11604.1	1.1036	11604.1	1.02613	11604.1	0.98433	11604.6	1.10002
11604.6	1.10431	11604.6	1.03067	11604.6	0.98096	11605.1	1.10834
11605.2	1.1054	11605.2	1.02944	11605.2	0.97747	11605.7	1.11754
11605.7	1.11107	11605.7	1.02821	11605.7	0.97404	11606.2	1.12716
11606.3	1.11261	11606.3	1.0271	11606.3	0.97094	11606.8	1.13741
11606.8	1.12344	11606.8	1.02607	11606.8	0.96813	11607.3	1.14823
11607.4	1.12622	11607.4	1.02504	11607.4	0.96642	11607.9	1.15954
11607.9	1.12797	11607.9	1.02567	11607.9	0.96583	11608.4	1.17114
11608.5	1.1302	11608.5	1.02668	11608.5	0.96588	11609	1.18362
11609	1.13136	11609	1.02769	11609	0.96723	11609.5	1.196
11609.6	1.13418	11609.6	1.02936	11609.6	0.96964	11610.1	1.20852
11610.1	1.1372	11610.1	1.03105	11610.1	0.97314	11610.6	1.22042
11610.7	1.14265	11610.7	1.03293	11610.7	0.97747	11611.2	1.23193
11611.2	1.14123	11611.2	1.03611	11611.2	0.98209	11611.7	1.24248
11611.8	1.14948	11611.8	1.0393	11611.8	0.98709	11612.3	1.25212
11612.3	1.142	11612.3	1.04265	11612.3	0.99216	11612.8	1.26022
11612.9	1.15131	11612.9	1.04654	11612.9	0.99718	11613.4	1.26613
11613.5	1.14963	11613.5	1.05043	11613.5	1.00257	11614	1.26866
11614	1.15202	11614	1.05407	11614	1.00812	11614.5	1.27072
11615.7	1.14792	11615.7	1.06262	11615.7	1.0248	11616.2	1.26151
11617.4	1.14666	11617.4	1.06579	11617.4	1.04086	11617.9	1.2417
11619.1	1.1359	11619.1	1.06007	11619.1	1.05081	11619.6	1.21319
11620.9	1.11844	11620.9	1.05622	11620.9	1.05272	11621.4	1.17743
11622.6	1.10672	11622.6	1.05274	11622.6	1.04815	11623.1	1.14202
11624.4	1.09345	11624.4	1.0442	11624.4	1.04078	11624.9	1.10811
11626.3	1.07526	11626.3	1.03455	11626.3	1.03387	11626.8	1.07874
11628.1	1.05869	11628.1	1.02963	11628.1	1.0274	11628.6	1.05458
11630	1.04306	11630	1.02129	11630	1.02073	11630.5	1.03715
11631.9	1.00549	11631.9	1.01158	11631.9	1.01605	11632.4	1.02653
11633.9	0.99155	11633.9	1.00427	11633.9	1.01253	11634.4	1.02248
11635.9	0.98481	11635.9	0.99925	11635.9	1.00694	11636.4	1.02336
11637.9	0.98068	11637.9	0.99878	11637.9	0.99834	11638.4	1.02733
11639.9	0.97605	11639.9	0.99586	11639.9	0.98819	11640.4	1.03289
11644	0.97492	11644	0.99096	11644	0.9712	11644.5	1.04338
11646.1	0.97488	11646.1	0.98954	11646.1	0.96684	11646.6	1.04714
11648.3	0.9744	11648.3	0.98714	11648.3	0.96473	11648.8	1.04986
11650.4	0.97788	11650.4	0.98738	11650.4	0.96542	11650.9	1.05119
11652.6	0.98005	11652.6	0.98971	11652.6	0.97045	11653.1	1.05177
11654.8	0.98551	11654.8	0.99204	11654.8	0.97953	11655.3	1.05251
11657.1	0.98847	11657.1	0.99514	11657.1	0.99152	11657.6	1.05373
11659.4	0.99379	11659.4	1.00456	11659.4	1.002	11659.9	1.05604
11661.7	0.99848	11661.7	1.01099	11661.7	1.00951	11662.2	1.06016
11664	1.00293	11664	1.01341	11664	1.0135	11664.5	1.06602
11666.3	1.0098	11666.3	1.01462	11666.3	1.01371	11666.8	1.07333
11668.7	1.01742	11668.7	1.01061	11668.7	1.01257	11669.2	1.08199
11671.1	1.02076	11671.1	1.01269	11671.1	1.01073	11671.6	1.09182
11673.6	1.02611	11673.6	1.01683	11673.6	1.00863	11674.1	1.10288
11676	1.034	11676	1.01692	11676	1.00626	11676.5	1.11469
11678.5	1.04245	11678.5	1.01521	11678.5	1.00564	11679	1.12552
11681.1	1.04285	11681.1	1.01708	11681.1	1.00709	11681.6	1.1329
11683.6	1.04412	11683.6	1.01864	11683.6	1.01095	11684.1	1.13704
11686.2	1.0482	11686.2	1.02394	11686.2	1.01524	11686.7	1.13878
11688.8	1.04366	11688.8	1.02654	11688.8	1.01797	11689.3	1.13549
11691.4	1.03726	11691.4	1.02391	11691.4	1.01719	11691.9	1.1295
11694.1	1.03343	11694.1	1.00997	11694.1	1.01318	11694.6	1.12202
11696.7	1.02962	11696.7	1.01095	11696.7	1.00504	11697.2	1.1143
11699.5	1.02848	11699.5	1.01186	11699.5	0.99514	11700	1.10661
11702.2	1.02341	11702.2	1.00854	11702.2	0.98442	11702.7	1.09964
11705	1.01698	11705	1.00456	11705	0.97632	11705.5	1.09358
11707.8	1.01331	11707.8	1.00303	11707.8	0.9724	11708.3	1.08851
11710.6	1.00872	11710.6	1.0016	11710.6	0.9732	11711.1	1.08484
11713.4	1.00581	11713.4	1.00061	11713.4	0.97765	11713.9	1.08179
11716.3	1.00033	11716.3	0.99891	11716.3	0.98421	11716.8	1.07873
11719.2	1.00193	11719.2	0.99415	11719.2	0.99125	11719.7	1.07506
11722.2	1.00047	11722.2	0.98964	11722.2	0.99817	11722.7	1.07092
11725.1	0.99737	11725.1	0.99344	11725.1	1.00344	11725.6	1.06763
11731.1	0.99703	11731.1	1.00031	11731.1	1.01156	11731.6	1.06617
11734.2	0.99397	11734.2	1.00117	11734.2	1.0139	11734.7	1.06845
11740.3	0.9968	11740.3	1.0045	11740.3	1.0132	11740.8	1.07518
11743.4	0.99773	11743.4	1.00237	11743.4	1.01291	11743.9	1.07892
11746.6	0.99994	11746.6	1.00347	11746.6	1.01464	11747.1	1.0834
11749.8	1.00479	11749.8	1.00677	11749.8	1.01879	11750.3	1.08891
11753	1.00529	11753	1.00755	11753	1.02338	11753.5	1.0952
11756.2	1.00834	11756.2	1.00795	11756.2	1.02556	11756.7	1.1019
11759.5	1.01528	11759.5	1.00743	11759.5	1.02157	11760	1.10862
11762.8	1.01617	11762.8	1.00685	11762.8	1.01227	11763.3	1.11463
11766.1	1.01764	11766.1	1.00813	11766.1	1.00149	11766.6	1.11973
11776.2	1.02006	11776.2	0.99863	11776.2	0.98629	11776.7	1.12285
11779.6	1.01854	11779.6	1.00318	11779.6	0.98496	11780.1	1.11903
11783.1	1.01643	11783.1	0.99982	11783.1	0.98473	11783.6	1.11362
11786.5	1.0158	11786.5	1.00032	11786.5	0.98535	11787	1.10829
11797.1	1.00772	11797.1	0.9983	11797.1	0.99237	11797.6	1.0983
11804.3	1.00113	11804.3	0.99825	11804.3	1.00639	11804.8	1.09524
11808	0.99442	11808	0.99775	11808	1.01504	11808.5	1.09456
11811.7	0.99209	11811.7	0.99993	11811.7	1.02252	11812.2	1.09465
11815.4	0.9918	11815.4	1.00081	11815.4	1.0271	11815.9	1.09569
11819.1	0.99109	11819.1	1.00075	11819.1	1.02767	11819.6	1.09774
11822.9	0.98958	11822.9	1.00096	11822.9	1.02475	11823.4	1.09983
11826.7	0.99121	11826.7	0.99996	11826.7	1.01934	11827.2	1.10143
11830.4	0.98945	11830.4	0.9987	11830.4	1.01135	11830.9	1.10201
11834.3	0.98634	11834.3	0.9979	11834.3	1.002	11834.8	1.10126
11838.2	0.98786	11838.2	0.9987	11838.2	0.99329	11838.7	1.09872
11842	0.98545	11842	0.99222	11842	0.98829	11842.5	1.09509
11849.9	0.9867	11849.9	0.99242	11849.9	0.9886	11850.4	1.08803
11853.9	0.98856	11853.9	0.99349	11853.9	0.99191	11854.4	1.08677
11857.9	0.98632	11857.9	0.99519	11857.9	0.99419	11858.4	1.08739
11866	0.98829	11866	0.99661	11866	0.99083	11866.5	1.09327
11870.1	0.99159	11870.1	0.99742	11870.1	0.99011	11870.6	1.09642
11874.2	0.98766	11874.2	0.99691	11874.2	0.99241	11874.7	1.0995
11878.3	0.98827	11878.3	0.99805	11878.3	0.99723	11878.8	1.10199
11882.5	0.9933	11882.5	0.99998	11882.5	1.00275	11883	1.10446
11886.7	0.98969	11886.7	1.00134	11886.7	1.00844	11887.2	1.10696
11890.9	0.99694	11890.9	1.00356	11890.9	1.0136	11891.4	1.10989
11899.4	0.99426	11899.4	1.00583	11899.4	1.01733	11899.9	1.11474
11903.7	0.99449	11903.7	1.00427	11903.7	1.01416	11904.2	1.11575
11908	0.99631	11908	1.00532	11908	1.00765	11908.5	1.115
11912.4	0.99333	11912.4	1.00293	11912.4	0.99975	11912.9	1.11209
11916.8	0.99369	11916.8	0.99984	11916.8	0.99353	11917.3	1.10768
11925.7	0.99866	11925.7	1.00109	11925.7	0.98977	11926.2	1.09841
11930.1	0.99551	11930.1	1.00053	11930.1	0.99137	11930.6	1.09558
11934.6	0.99859	11934.6	0.99967	11934.6	0.99351	11935.1	1.09415
11939.1	0.99954	11939.1	1.0004	11939.1	0.99514	11939.6	1.09417
11943.7	1.00207	11943.7	0.99755	11943.7	0.99648	11944.2	1.09428
11948.3	0.99895	11948.3	0.9989	11948.3	0.99632	11948.8	1.09522
11957.5	1.00008	11957.5	1.00101	11957.5	0.9934	11958	1.0974
11962.2	1.00178	11962.2	1.00005	11962.2	0.99483	11962.7	1.099
11966.8	1.00275	11966.8	0.99961	11966.8	0.99866	11967.3	1.10051
11971.5	1.00432	11971.5	0.99874	11971.5	1.00256	11972	1.10211
11976.3	1.00037	11976.3	0.99628	11976.3	1.00523	11976.8	1.10371
11985.9	1.00501	11985.9	1.00416	11985.9	1.0079	11986.4	1.1042
11990.7	1.00408	11990.7	1.00144	11990.7	1.0092	11991.2	1.10312
11995.5	1.00481	11995.5	1.00229	11995.5	1.00915	11996	1.10125
12005.3	1.00689	12005.3	1.0006	12005.3	1.00286	12005.8	1.09767
12010.2	1.00721	12010.2	1.00037	12010.2	0.99684	12010.7	1.0965
12015.2	1.00917	12015.2	0.99994	12015.2	0.99059	12015.7	1.09637
12020.2	1.00793	12020.2	1.00006	12020.2	0.98672	12020.7	1.09757
12025.2	1.00779	12025.2	1.00057	12025.2	0.98584	12025.7	1.0994
12030.3	1.00809	12030.3	1.00037	12030.3	0.98691	12030.8	1.10107
12040.4	1.01124	12040.4	0.99826	12040.4	0.99209	12040.9	1.105
12050.7	1.01408	12050.7	0.99948	12050.7	0.99676	12051.2	1.10784
12055.9	1.01461	12055.9	1.0027	12055.9	0.99923	12056.4	1.10863
12066.3	1.01198	12066.3	1.0008	12066.3	1.0028	12066.8	1.10798
12071.6	1.01228	12071.6	1.00076	12071.6	1.00371	12072.1	1.1069
12076.9	1.00691	12076.9	0.99713	12076.9	1.0045	12077.4	1.10443
12082.2	1.00846	12082.2	0.99627	12082.2	1.00511	12082.7	1.10146
12087.6	1.00592	12087.6	0.99904	12087.6	1.00456	12088.1	1.09858
12093	1.00756	12093	1.0011	12093	1.00262	12093.5	1.09623
12098.3	1.00634	12098.3	0.99893	12098.3	1.00038	12098.8	1.09494
12103.8	1.00344	12103.8	1.00233	12103.8	0.99833	12104.3	1.09413
12109.2	0.99995	12109.2	0.99899	12109.2	0.99659	12109.7	1.09423
12120.2	0.99613	12120.2	0.99978	12120.2	0.99353	12120.7	1.09433
12131.3	0.99554	12131.3	1.00067	12131.3	0.99029	12131.8	1.09659
12136.9	0.99541	12136.9	1.00158	12136.9	0.99007	12137.4	1.09866
12142.5	0.99453	12142.5	0.99986	12142.5	0.99098	12143	1.10138
12148.2	0.99325	12148.2	0.99783	12148.2	0.99255	12148.7	1.10371
12153.9	0.99454	12153.9	0.99975	12153.9	0.99415	12154.4	1.10555
12159.5	0.99548	12159.5	1.00211	12159.5	0.99599	12160	1.10647
12165.3	0.992	12165.3	1.00241	12165.3	0.9984	12165.8	1.10598
12171	0.99633	12171	1.00425	12171	1.00063	12171.5	1.10464
12176.9	0.99697	12176.9	1.00446	12176.9	1.00244	12177.4	1.10217
12188.5	1.00035	12188.5	1.0035	12188.5	1.00498	12189	1.09796
12194.4	1.0023	12194.4	1.00302	12194.4	1.00525	12194.9	1.09674
12200.3	0.99869	12200.3	1.00253	12200.3	1.00458	12200.8	1.09664
12206.2	0.99912	12206.2	1.00205	12206.2	1.00335	12206.7	1.09717
12212.1	0.99912	12212.1	1.00156	12212.1	1.00139	12212.6	1.09753
12224.1	0.99886	12224.1	1.00057	12224.1	0.9983	12224.6	1.09862
12230.1	0.99766	12230.1	1.00008	12230.1	0.99766	12230.6	1.09901
12242.3	0.99479	12242.3	0.99908	12242.3	0.9968	12242.8	1.10109
12248.4	0.99523	12248.4	0.99858	12248.4	0.99628	12248.9	1.10262
12254.5	0.99658	12254.5	0.99807	12254.5	0.99526	12255	1.10359
12260.7	0.99967	12260.7	0.99756	12260.7	0.99427	12261.2	1.10437
12273.1	1.00124	12273.1	0.99654	12273.1	0.99566	12273.6	1.10371
12285.6	1.00084	12285.6	0.99551	12285.6	1.00061	12286.1	1.09927
12292	0.999	12292	0.99499	12292	1.0036	12292.5	1.09689
12298.3	0.99845	12298.3	0.99447	12298.3	1.00656	12298.8	1.09515
12304.7	0.99964	12304.7	0.99395	12304.7	1.00852	12305.2	1.09412
12311	0.99994	12311	0.99343	12311	1.00946	12311.5	1.0941
12317.5	0.99572	12317.5	0.9929	12317.5	1.00971	12318	1.09397
12323.9	0.99584	12323.9	0.99237	12323.9	1.00889	12324.4	1.09468
12330.4	1.00081	12330.4	0.99184	12330.4	1.00717	12330.9	1.09556
12336.9	0.9997	12336.9	0.9913	12336.9	1.00529	12337.4	1.09666
12343.4	1.00845	12343.4	0.99077	12343.4	1.00386	12343.9	1.09831
12349.9	0.99631	12349.9	0.99023	12349.9	1.00307	12350.4	1.10007
12356.5	0.99295	12356.5	0.98969	12356.5	1.00308	12357	1.10135
12363.1	0.98961	12363.1	0.98914	12363.1	1.00331	12363.6	1.10281

## Sheet: Fig. 2e
Fig. 2e
	Pte	Pte-300A	Pt foil (*0.5)	PtO2
R (Å)	|χ (R)| (Å-3)	|χ (R)| (Å-3)	|χ (R)| (Å-3)	|χ (R)| (Å-3)
0	0.15272	0.01397	0.02388	0.19779
0.03068	0.14973	0.01854	0.02574	0.19389
0.06136	0.14094	0.02747	0.030225	0.1829
0.09204	0.12694	0.03646	0.03538	0.16693
0.12272	0.10882	0.04395	0.03975	0.14958
0.1534	0.08845	0.04914	0.042455	0.13578
0.18408	0.06924	0.05157	0.04302	0.13028
0.21476	0.05765	0.05097	0.041305	0.13466
0.24544	0.06083	0.04734	0.037505	0.14587
0.27612	0.07659	0.04086	0.032265	0.15889
0.3068	0.09699	0.03206	0.02693	0.16956
0.33748	0.11669	0.02211	0.02392	0.17553
0.36816	0.1327	0.01467	0.025635	0.17626
0.39884	0.14314	0.01794	0.031485	0.17274
0.42951	0.14677	0.02901	0.03888	0.16725
0.46019	0.14292	0.04135	0.045695	0.1627
0.49087	0.1316	0.05262	0.050555	0.16156
0.52155	0.11402	0.0616	0.052515	0.16471
0.55223	0.09407	0.0674	0.050975	0.17109
0.58291	0.082	0.06934	0.045615	0.17878
0.61359	0.09361	0.06694	0.03645	0.18656
0.64427	0.13068	0.05997	0.02399	0.19517
0.67495	0.18278	0.04856	0.01101	0.20774
0.70563	0.24246	0.03364	0.01618	0.22876
0.73631	0.30533	0.02009	0.03478	0.26175
0.76699	0.36815	0.02668	0.05495	0.30712
0.79767	0.4281	0.0505	0.07447	0.36202
0.82835	0.48255	0.07916	0.0919	0.42173
0.85903	0.52908	0.10942	0.10597	0.48089
0.88971	0.56552	0.13957	0.1156	0.53432
0.92039	0.59003	0.16818	0.119955	0.57756
0.95107	0.60121	0.19389	0.118505	0.60735
0.98175	0.59832	0.21544	0.11109	0.62204
1.01243	0.58139	0.23173	0.09794	0.62207
1.04311	0.55164	0.24187	0.079695	0.61042
1.07379	0.51193	0.24526	0.057395	0.59288
1.10447	0.46775	0.24171	0.032435	0.57793
1.13515	0.42845	0.2316	0.00716	0.57531
1.16583	0.40786	0.2161	0.0198	0.59295
1.19651	0.42058	0.19767	0.04259	0.6337
1.22718	0.47286	0.18074	0.061305	0.6947
1.25786	0.55905	0.17206	0.074325	0.77011
1.28854	0.66819	0.17888	0.08047	0.85438
1.31922	0.79011	0.2041	0.07903	0.94418
1.3499	0.91688	0.24458	0.06985	1.03876
1.38058	1.04233	0.29483	0.053355	1.13944
1.41126	1.16149	0.34998	0.03063	1.24829
1.44194	1.27027	0.40623	0.00499	1.36666
1.47262	1.36526	0.46061	0.02776	1.49378
1.5033	1.44374	0.5107	0.058025	1.62607
1.53398	1.50359	0.55449	0.08595	1.75711
1.56466	1.54333	0.5903	0.10875	1.87836
1.59534	1.56214	0.61683	0.12388	1.98013
1.62602	1.55983	0.6331	0.12919	2.05272
1.6567	1.53679	0.63851	0.123145	2.08737
1.68738	1.49405	0.6328	0.105155	2.07723
1.71806	1.43311	0.61613	0.07639	2.01796
1.74874	1.35598	0.58899	0.04521	1.90826
1.77942	1.265	0.5523	0.05337	1.75004
1.8101	1.16286	0.50736	0.10631	1.5485
1.84078	1.0524	0.45589	0.171685	1.31184
1.87146	0.93658	0.40014	0.24019	1.05093
1.90214	0.81836	0.34301	0.306685	0.77873
1.93282	0.70066	0.2885	0.366725	0.51028
1.9635	0.58622	0.24223	0.41633	0.26577
1.99418	0.47767	0.21158	0.45217	0.1184
2.02485	0.37754	0.20304	0.47187	0.21846
2.05553	0.28853	0.21633	0.474395	0.34781
2.08621	0.21409	0.24387	0.460545	0.43324
2.11689	0.15964	0.27694	0.43363	0.46585
2.14757	0.13245	0.30938	0.400465	0.44598
2.17825	0.13378	0.33744	0.37244	0.37909
2.20893	0.1523	0.35894	0.364525	0.27614
2.23961	0.17584	0.37272	0.38841	0.16107
2.27029	0.19838	0.37829	0.443825	0.12785
2.30097	0.2178	0.3757	0.52027	0.23879
2.33165	0.23368	0.36546	0.60527	0.3743
2.36233	0.24616	0.3485	0.688585	0.49255
2.39301	0.25555	0.32616	0.76272	0.57773
2.42369	0.26206	0.30023	0.822595	0.62063
2.45437	0.26578	0.27301	0.865255	0.61696
2.48505	0.26663	0.24731	0.88975	0.56803
2.51573	0.26448	0.22642	0.897045	0.48327
2.54641	0.25916	0.21354	0.8899	0.38766
2.57709	0.25054	0.21066	0.87258	0.33853
2.60777	0.23862	0.21746	0.85035	0.40101
2.63845	0.22353	0.23145	0.82862	0.55206
2.66913	0.20557	0.24921	0.811805	0.73309
2.69981	0.18523	0.26758	0.80215	0.90812
2.73049	0.16316	0.28409	0.799095	1.05565
2.76117	0.14028	0.297	0.799475	1.16122
2.79185	0.11778	0.30517	0.798575	1.21544
2.82252	0.09729	0.30792	0.79137	1.21366
2.8532	0.08119	0.30496	0.773565	1.1563
2.88388	0.07232	0.29633	0.74222	1.04951
2.91456	0.07245	0.28231	0.69599	0.90661
2.94524	0.08014	0.26339	0.63513	0.75168
2.97592	0.09205	0.24023	0.561315	0.62667
3.0066	0.10543	0.21364	0.477405	0.58977
3.03728	0.11865	0.18448	0.387155	0.66636
3.06796	0.1309	0.1537	0.29493	0.81419
3.09864	0.14182	0.12224	0.205535	0.97902
3.12932	0.15128	0.09102	0.12471	1.12612
3.16	0.1593	0.06096	0.063775	1.23571
3.19068	0.16595	0.03303	0.05664	1.29696
3.22136	0.17131	0.01018	0.088685	1.30516
3.25204	0.17547	0.01866	0.116385	1.26046
3.28272	0.17847	0.03717	0.131125	1.16713
3.3134	0.18031	0.05273	0.13245	1.03285
3.34408	0.181	0.06471	0.1224	0.86812
3.37476	0.1805	0.07307	0.10511	0.68586
3.40544	0.17879	0.07795	0.08786	0.50165
3.43612	0.17584	0.07964	0.08205	0.33696
3.4668	0.17164	0.07848	0.09523	0.23094
3.49748	0.16619	0.07491	0.12142	0.23088
3.52816	0.15952	0.06939	0.151255	0.29589
3.55884	0.15164	0.06235	0.17892	0.36
3.58952	0.1426	0.05422	0.20128	0.39853
3.62019	0.13245	0.04537	0.216775	0.40527
3.65087	0.12124	0.03612	0.224885	0.38099
3.68155	0.10905	0.02673	0.22587	0.32998
3.71223	0.09599	0.01748	0.2206	0.25871
3.74291	0.0822	0.00916	0.210355	0.17486
3.77359	0.06792	0.00695	0.19665	0.08652
3.80427	0.05353	0.01387	0.181065	0.00153
3.83495	0.03981	0.02247	0.16505	0.07327
3.86563	0.02861	0.03106	0.149815	0.13222
3.89631	0.02421	0.03925	0.13624	0.17153
3.92699	0.02952	0.04676	0.12484	0.18932
3.95767	0.04024	0.05332	0.11582	0.18568
3.98835	0.05233	0.05868	0.10912	0.16263
4.01903	0.06408	0.06262	0.10449	0.12402
4.04971	0.07467	0.06495	0.101495	0.07623
4.08039	0.08362	0.06558	0.099585	0.038
4.11107	0.09062	0.06452	0.098245	0.06241
4.14175	0.09544	0.06191	0.09719	0.11065
4.17243	0.09795	0.05808	0.096685	0.15328
4.20311	0.09811	0.05356	0.097735	0.18366
4.23379	0.09595	0.04914	0.102065	0.1987
4.26447	0.0916	0.04585	0.11146	0.19723
4.29515	0.08527	0.0447	0.12682	0.17973
4.32583	0.07724	0.04619	0.147625	0.14842
4.35651	0.06791	0.04993	0.172295	0.1077
4.38719	0.05773	0.05494	0.19875	0.06747
4.41786	0.04735	0.06014	0.22479	0.05755
4.44854	0.03766	0.06462	0.248295	0.09193
4.47922	0.03008	0.06769	0.26736	0.13619
4.5099	0.02654	0.06893	0.28036	0.17515
4.54058	0.028	0.06809	0.28606	0.20328
4.57126	0.03286	0.06518	0.283665	0.21785
4.60194	0.03887	0.06046	0.27289	0.21773
4.63262	0.04458	0.05457	0.253995	0.20318
4.6633	0.04925	0.04867	0.22784	0.17577
4.69398	0.0525	0.04464	0.19599	0.13836
4.72466	0.05415	0.04471	0.161	0.0956
4.75534	0.05415	0.04995	0.127215	0.05768
4.78602	0.05253	0.05938	0.102525	0.05317
4.8167	0.04943	0.07118	0.0979	0.08492
4.84738	0.04501	0.08377	0.11568	0.12139
4.87806	0.03953	0.096	0.145685	0.15135
4.90874	0.03328	0.10706	0.178685	0.17105
4.93942	0.02666	0.11633	0.20983	0.17892
4.9701	0.02027	0.12339	0.23669	0.1748
5.00078	0.01515	0.12796	0.25804	0.15967
5.03146	0.01317	0.12987	0.273385	0.13565
5.06214	0.01523	0.12912	0.282735	0.10633
5.09282	0.01952	0.1258	0.28648	0.07799
5.1235	0.02425	0.12013	0.2853	0.06294
5.15418	0.02856	0.11246	0.280065	0.07239
5.18486	0.03209	0.10325	0.27179	0.09645
5.21553	0.03463	0.09308	0.26151	0.12191
5.24621	0.03614	0.08273	0.250225	0.14282
5.27689	0.03663	0.07318	0.23884	0.15675
5.30757	0.03624	0.06565	0.22807	0.16299
5.33825	0.0352	0.06143	0.21843	0.16196
5.36893	0.03388	0.06138	0.210195	0.15495
5.39961	0.03282	0.06533	0.203415	0.14395
5.43029	0.03263	0.07225	0.197935	0.13137
5.46097	0.03391	0.0809	0.193485	0.11962
5.49165	0.03695	0.09027	0.189705	0.11043
5.52233	0.04166	0.09967	0.18621	0.10425
5.55301	0.04765	0.10862	0.182625	0.10007
5.58369	0.05451	0.11684	0.178615	0.09627
5.61437	0.0618	0.12412	0.17391	0.09175
5.64505	0.06919	0.13031	0.1683	0.0868
5.67573	0.07636	0.13533	0.16166	0.08361
5.70641	0.08307	0.13909	0.15393	0.0857
5.73709	0.0891	0.14154	0.145165	0.09566
5.76777	0.09428	0.14265	0.13548	0.11285
5.79845	0.09843	0.1424	0.125085	0.13427
5.82913	0.10144	0.1408	0.11425	0.15659
5.85981	0.1032	0.13789	0.10329	0.17697
5.89049	0.10364	0.13376	0.09257	0.19328
5.92117	0.10271	0.12851	0.082435	0.20405
5.95185	0.10037	0.12231	0.07324	0.20855
5.98253	0.09664	0.11538	0.065285	0.20674
6.0132	0.09154	0.10797	0.05881	0.19937
6.04388	0.08514	0.10039	0.05395	0.18791
6.07456	0.07755	0.09301	0.050735	0.17452
6.10524	0.06892	0.08621	0.04905	0.16187
6.13592	0.05948	0.08034	0.048665	0.15255
6.1666	0.04957	0.07572	0.04924	0.14821
6.19728	0.03976	0.07247	0.050385	0.14868
6.22796	0.03114	0.07053	0.051685	0.15203
6.25864	0.02582	0.06962	0.052735	0.15554
6.28932	0.02632	0.06932	0.05315	0.15674
6.32	0.03231	0.06912	0.0526	0.15388
6.35068	0.04109	0.06859	0.050825	0.14604
6.38136	0.05072	0.06737	0.04767	0.13308
6.41204	0.06016	0.0652	0.04311	0.11547
6.44272	0.06884	0.06195	0.037275	0.09428
6.4734	0.07639	0.05761	0.03053	0.07104
6.50408	0.08254	0.05228	0.02368	0.04795
6.53476	0.08711	0.04622	0.018515	0.02927
6.56544	0.08997	0.03979	0.018025	0.02497
6.59612	0.09105	0.03357	0.02285	0.03544
6.6268	0.09037	0.02838	0.03025	0.04772
6.65748	0.08797	0.02527	0.0381	0.05673
6.68816	0.08397	0.02493	0.045385	0.06109
6.71884	0.07852	0.02705	0.051565	0.06054
6.74952	0.07184	0.0305	0.05638	0.0554
6.7802	0.06417	0.03428	0.059755	0.04639
6.81087	0.05579	0.03778	0.061775	0.03457
6.84155	0.047	0.0408	0.06267	0.02142
6.87223	0.03812	0.04344	0.06277	0.0105
6.90291	0.02945	0.04601	0.062455	0.01355
6.93359	0.02131	0.04901	0.06207	0.02423
6.96427	0.01407	0.05292	0.061855	0.03385
6.99495	0.00823	0.05809	0.061835	0.04074
7.02563	0.00511	0.06458	0.061855	0.04437
7.05631	0.00589	0.07218	0.06159	0.04463
7.08699	0.0078	0.08048	0.060645	0.04172
7.11767	0.00905	0.08894	0.058635	0.03613
7.14835	0.00934	0.09701	0.05525	0.02859
7.17903	0.00887	0.10414	0.050295	0.02014
7.20971	0.00824	0.10985	0.043695	0.01266
7.24039	0.00851	0.11374	0.035515	0.01048
7.27107	0.01056	0.11549	0.025935	0.01493
7.30175	0.01417	0.11492	0.015255	0.02061
7.33243	0.01867	0.11194	0.004175	0.02503
7.36311	0.02352	0.10662	0.00864	0.02744
7.39379	0.02835	0.09915	0.02037	0.02763
7.42447	0.03286	0.08987	0.03178	0.02569
7.45515	0.03681	0.07931	0.042395	0.02189
7.48583	0.04001	0.06821	0.051885	0.01662
7.51651	0.04234	0.05761	0.06	0.01038
7.54719	0.04369	0.04893	0.066585	0.00369
7.57787	0.04405	0.04391	0.07158	0.00301
7.60854	0.04341	0.0436	0.07502	0.00925
7.63922	0.04186	0.04729	0.07702	0.01477
7.6699	0.03951	0.05304	0.07776	0.0194
7.70058	0.03652	0.05904	0.07745	0.02315
7.73126	0.0331	0.06411	0.07632	0.02611
7.76194	0.0295	0.06757	0.07458	0.02849
7.79262	0.02606	0.06906	0.07238	0.03048
7.8233	0.02312	0.06849	0.06984	0.03221
7.85398	0.02106	0.06594	0.066995	0.03368
7.88466	0.02014	0.06167	0.06385	0.0348
7.91534	0.02035	0.05609	0.06038	0.03538
7.94602	0.02141	0.04977	0.05657	0.03521
7.9767	0.02293	0.04343	0.05241	0.03415
8.00738	0.0246	0.03796	0.047935	0.03212
8.03806	0.02617	0.03424	0.043225	0.02918
8.06874	0.02756	0.03281	0.038385	0.02553
8.09942	0.02873	0.03341	0.033555	0.02153
8.1301	0.02971	0.03514	0.028885	0.01774
8.16078	0.03058	0.03698	0.02455	0.01493
8.19146	0.03145	0.03818	0.020715	0.01388
8.22214	0.03238	0.03838	0.01756	0.01462
8.25282	0.03346	0.03752	0.01524	0.01632
8.2835	0.03471	0.0359	0.01384	0.01808
8.31418	0.03611	0.03418	0.013295	0.01935
8.34486	0.03758	0.03337	0.01335	0.01993
8.37554	0.03901	0.03451	0.013665	0.01981
8.40621	0.04029	0.03813	0.01392	0.01915
8.43689	0.04125	0.04391	0.01388	0.01821
8.46757	0.04178	0.05102	0.013365	0.01724
8.49825	0.04174	0.05859	0.012295	0.01647
8.52893	0.04104	0.06587	0.01068	0.01593
8.55961	0.0396	0.07226	0.008685	0.01549
8.59029	0.03741	0.07731	0.006825	0.01493
8.62097	0.0345	0.08071	0.006275	0.01401
8.65165	0.031	0.08227	0.007915	0.01261
8.68233	0.02718	0.08197	0.010935	0.0108
8.71301	0.02353	0.07991	0.01432	0.00893
8.74369	0.02089	0.07637	0.0175	0.00787
8.77437	0.02037	0.07182	0.020095	0.00864
8.80505	0.02254	0.06694	0.02183	0.01112
8.83573	0.0269	0.06261	0.0225	0.01438
8.86641	0.03247	0.05982	0.021975	0.01767
8.89709	0.03846	0.05939	0.020205	0.02058
8.92777	0.04429	0.0616	0.01721	0.02281
8.95845	0.04955	0.06603	0.013105	0.02421
8.98913	0.05394	0.07181	0.008065	0.02471
9.01981	0.05722	0.07802	0.00238	0.02432
9.05049	0.0592	0.08382	0.004025	0.02318
9.08117	0.05977	0.08858	0.010355	0.02146
9.11185	0.05888	0.09184	0.01658	0.01945
9.14253	0.05656	0.09329	0.022415	0.01744
9.17321	0.0529	0.09276	0.027635	0.01575
9.20388	0.0481	0.09021	0.03208	0.0146
9.23456	0.04246	0.08568	0.03566	0.014
9.26524	0.03644	0.07931	0.03837	0.01376
9.29592	0.03075	0.07135	0.04027	0.01357
9.3266	0.02646	0.06212	0.041495	0.01316
9.35728	0.02481	0.05206	0.042215	0.01237
9.38796	0.02636	0.04182	0.042605	0.01116
9.41864	0.0303	0.03248	0.042815	0.00961
9.44932	0.03528	0.02607	0.04293	0.00795
9.48	0.04026	0.02537	0.042965	0.00658
9.51068	0.04457	0.03061	0.04285	0.00603
9.54136	0.04781	0.03904	0.042495	0.00652
9.57204	0.04971	0.04849	0.041775	0.00765
9.60272	0.05014	0.05787	0.04061	0.00885
9.6334	0.04906	0.06665	0.038945	0.00976
9.66408	0.04649	0.07455	0.036805	0.0102
9.69476	0.04257	0.08138	0.03426	0.0101
9.72544	0.03748	0.08702	0.03144	0.00948
9.75612	0.03151	0.09139	0.02851	0.00844
9.7868	0.02507	0.09441	0.025655	0.00722
9.81748	0.01888	0.09606	0.023025	0.00618
9.84816	0.01434	0.09629	0.02074	0.00586
9.87884	0.01376	0.0951	0.01882	0.00652
9.90952	0.01736	0.09248	0.017195	0.00784
9.9402	0.02279	0.08849	0.01575	0.00936
9.97088	0.02845	0.08321	0.01436	0.01075

## Sheet: Fig. 2f
Fig. 2f
PtO2	0	0.05	0.1	0.15	0.2	0.25	0.3	0.35	0.4	0.45	0.5	0.55	0.6	0.65	0.7	0.75	0.8	0.85	0.9	0.95	1	1.05	1.1	1.15	1.2	1.25	1.3	1.35	1.4	1.45	1.5	1.55	1.6	1.65	1.7	1.75	1.8	1.85	1.9	1.95	2	2.05	2.1	2.15	2.2	2.25	2.3	2.35	2.4
0	0	0	0	0	0	0	0	0	0	0	0	0	0	0	0	0	0	0	0	0	0	0	0	0	0	0	0	0	0	0	0	0	0	0	0	0	0	0	0	0	0	0	0	0	0	0	0	0	0
0.05	0.00632	0.00632	0.00633	0.00633	0.00634	0.00634	0.00635	0.00636	0.00636	0.00637	0.00637	0.00638	0.00638	0.00639	0.00639	0.0064	0.0064	0.00641	0.00641	0.00642	0.00642	0.00643	0.00643	0.00644	0.00644	0.00645	0.00645	0.00646	0.00646	0.00647	0.00647	0.00648	0.00648	0.00649	0.00649	0.0065	0.0065	0.00651	0.00651	0.00651	0.00652	0.00652	0.00653	0.00653	0.00654	0.00654	0.00655	0.00655	0.00656
0.1	0.00304	0.00305	0.00307	0.00309	0.0031	0.00312	0.00313	0.00315	0.00317	0.00318	0.0032	0.00321	0.00323	0.00325	0.00326	0.00328	0.0033	0.00331	0.00333	0.00334	0.00336	0.00338	0.00339	0.00341	0.00343	0.00344	0.00346	0.00348	0.00349	0.00351	0.00353	0.00354	0.00356	0.00358	0.00359	0.00361	0.00363	0.00364	0.00366	0.00368	0.00369	0.00371	0.00373	0.00375	0.00376	0.00378	0.0038	0.00381	0.00383
0.15	0.00172	0.00173	0.00175	0.00176	0.00177	0.00178	0.00179	0.0018	0.00181	0.00183	0.00184	0.00185	0.00186	0.00187	0.00189	0.0019	0.00191	0.00193	0.00194	0.00195	0.00197	0.00198	0.00199	0.00201	0.00202	0.00203	0.00205	0.00206	0.00208	0.00209	0.00211	0.00212	0.00214	0.00215	0.00217	0.00218	0.0022	0.00222	0.00223	0.00225	0.00227	0.00228	0.0023	0.00232	0.00233	0.00235	0.00237	0.00238	0.0024
0.2	0.00185	0.00185	0.00186	0.00186	0.00187	0.00187	0.00188	0.00188	0.00189	0.00189	0.00189	0.0019	0.0019	0.00191	0.00191	0.00192	0.00192	0.00193	0.00193	0.00194	0.00195	0.00195	0.00196	0.00196	0.00197	0.00197	0.00198	0.00198	0.00199	0.002	0.002	0.00201	0.00201	0.00202	0.00203	0.00203	0.00204	0.00205	0.00205	0.00206	0.00207	0.00207	0.00208	0.00209	0.00209	0.0021	0.00211	0.00212	0.00212
0.25	0.00183	0.00182	0.00182	0.00181	0.00181	0.00181	0.0018	0.0018	0.00179	0.00179	0.00178	0.00178	0.00177	0.00177	0.00176	0.00175	0.00175	0.00174	0.00173	0.00173	0.00172	0.00171	0.00171	0.0017	0.00169	0.00168	0.00167	0.00167	0.00166	0.00165	0.00164	0.00163	0.00162	0.00161	0.0016	0.0016	0.00159	0.00158	0.00157	0.00156	0.00155	0.00153	0.00152	0.00151	0.0015	0.00149	0.00148	0.00147	0.00146
0.3	0.00235	0.00235	0.00235	0.00235	0.00235	0.00234	0.00234	0.00234	0.00233	0.00233	0.00233	0.00232	0.00232	0.00231	0.00231	0.0023	0.0023	0.00229	0.00229	0.00228	0.00228	0.00227	0.00226	0.00226	0.00225	0.00224	0.00224	0.00223	0.00222	0.00221	0.00221	0.0022	0.00219	0.00218	0.00217	0.00216	0.00215	0.00215	0.00214	0.00213	0.00212	0.00211	0.0021	0.00209	0.00208	0.00207	0.00206	0.00205	0.00204
0.35	0.0029	0.0029	0.0029	0.0029	0.0029	0.00289	0.00289	0.00289	0.00288	0.00288	0.00287	0.00287	0.00286	0.00286	0.00285	0.00284	0.00284	0.00283	0.00282	0.00281	0.0028	0.0028	0.00279	0.00278	0.00277	0.00276	0.00275	0.00273	0.00272	0.00271	0.0027	0.00269	0.00267	0.00266	0.00265	0.00263	0.00262	0.0026	0.00259	0.00258	0.00256	0.00255	0.00253	0.00251	0.0025	0.00248	0.00247	0.00245	0.00243
0.4	0.00353	0.00353	0.00353	0.00353	0.00354	0.00354	0.00353	0.00353	0.00353	0.00353	0.00353	0.00352	0.00352	0.00352	0.00351	0.00351	0.0035	0.00349	0.00349	0.00348	0.00347	0.00346	0.00345	0.00344	0.00343	0.00342	0.00341	0.0034	0.00339	0.00338	0.00336	0.00335	0.00334	0.00332	0.00331	0.00329	0.00328	0.00326	0.00324	0.00323	0.00321	0.00319	0.00317	0.00315	0.00314	0.00312	0.0031	0.00308	0.00306
0.45	0.00398	0.00398	0.00398	0.00397	0.00397	0.00397	0.00396	0.00396	0.00395	0.00395	0.00394	0.00393	0.00393	0.00392	0.00391	0.0039	0.00389	0.00388	0.00388	0.00387	0.00386	0.00385	0.00384	0.00383	0.00381	0.0038	0.00379	0.00378	0.00377	0.00376	0.00375	0.00374	0.00373	0.00372	0.00371	0.00369	0.00368	0.00367	0.00366	0.00365	0.00364	0.00363	0.00362	0.00361	0.0036	0.00359	0.00358	0.00357	0.00356
0.5	0.0045	0.00447	0.00444	0.00441	0.00437	0.00433	0.0043	0.00426	0.00421	0.00417	0.00413	0.00408	0.00403	0.00398	0.00393	0.00388	0.00383	0.00378	0.00372	0.00367	0.00362	0.00356	0.00351	0.00345	0.00339	0.00334	0.00328	0.00323	0.00318	0.00312	0.00307	0.00302	0.00298	0.00293	0.00288	0.00284	0.0028	0.00276	0.00273	0.0027	0.00267	0.00264	0.00262	0.00261	0.00259	0.00258	0.00258	0.00258	0.00258
0.55	0.00642	0.00638	0.00634	0.00629	0.00623	0.00618	0.00611	0.00605	0.00598	0.0059	0.00582	0.00574	0.00565	0.00556	0.00546	0.00536	0.00526	0.00515	0.00504	0.00493	0.00481	0.00469	0.00456	0.00443	0.0043	0.00417	0.00403	0.00389	0.00375	0.0036	0.00345	0.0033	0.00315	0.003	0.00285	0.00269	0.00254	0.00239	0.00223	0.00208	0.00194	0.0018	0.00166	0.00153	0.00142	0.00132	0.00124	0.00119	0.00117
0.6	0.01046	0.01048	0.0105	0.0105	0.01051	0.01051	0.0105	0.01049	0.01048	0.01045	0.01043	0.0104	0.01036	0.01032	0.01028	0.01023	0.01018	0.01012	0.01006	0.01	0.00993	0.00986	0.00979	0.00971	0.00964	0.00956	0.00948	0.0094	0.00932	0.00924	0.00916	0.00909	0.00901	0.00894	0.00887	0.0088	0.00873	0.00867	0.00862	0.00857	0.00853	0.00849	0.00846	0.00844	0.00842	0.00842	0.00842	0.00843	0.00845
0.65	0.01615	0.0163	0.01645	0.01659	0.01673	0.01686	0.01699	0.01711	0.01723	0.01734	0.01744	0.01754	0.01764	0.01773	0.01781	0.01789	0.01797	0.01804	0.01811	0.01817	0.01823	0.01829	0.01834	0.01839	0.01844	0.01848	0.01853	0.01857	0.01861	0.01865	0.01869	0.01873	0.01876	0.0188	0.01885	0.01889	0.01893	0.01898	0.01903	0.01908	0.01913	0.01919	0.01926	0.01932	0.01939	0.01947	0.01955	0.01964	0.01973
0.7	0.02285	0.0232	0.02356	0.0239	0.02425	0.02459	0.02492	0.02525	0.02558	0.02589	0.02621	0.02652	0.02682	0.02712	0.02741	0.0277	0.02799	0.02826	0.02854	0.02881	0.02907	0.02933	0.02958	0.02983	0.03008	0.03032	0.03056	0.03079	0.03102	0.03125	0.03148	0.0317	0.03192	0.03214	0.03235	0.03257	0.03278	0.033	0.03321	0.03342	0.03363	0.03384	0.03405	0.03427	0.03448	0.03469	0.03491	0.03512	0.03533
0.75	0.02994	0.03056	0.03118	0.0318	0.03242	0.03304	0.03365	0.03427	0.03488	0.03548	0.03609	0.03669	0.03728	0.03788	0.03847	0.03905	0.03963	0.0402	0.04077	0.04134	0.0419	0.04245	0.043	0.04354	0.04408	0.04462	0.04514	0.04567	0.04618	0.04669	0.0472	0.0477	0.0482	0.04869	0.04917	0.04965	0.05013	0.0506	0.05106	0.05152	0.05198	0.05243	0.05288	0.05332	0.05375	0.05418	0.05461	0.05503	0.05545
0.8	0.03681	0.03775	0.03869	0.03964	0.04059	0.04155	0.04251	0.04347	0.04443	0.0454	0.04637	0.04733	0.0483	0.04927	0.05024	0.0512	0.05217	0.05313	0.05409	0.05505	0.056	0.05695	0.05789	0.05883	0.05977	0.0607	0.06162	0.06254	0.06345	0.06436	0.06526	0.06615	0.06703	0.06791	0.06878	0.06963	0.07049	0.07133	0.07216	0.07298	0.0738	0.0746	0.07539	0.07617	0.07694	0.0777	0.07845	0.07918	0.0799
0.85	0.04294	0.04422	0.04551	0.04682	0.04814	0.04948	0.05082	0.05218	0.05355	0.05493	0.05631	0.05771	0.05911	0.06052	0.06193	0.06335	0.06478	0.0662	0.06763	0.06907	0.0705	0.07193	0.07337	0.0748	0.07623	0.07766	0.07908	0.0805	0.08191	0.08332	0.08473	0.08612	0.08751	0.08889	0.09026	0.09162	0.09297	0.09431	0.09563	0.09694	0.09824	0.09953	0.10079	0.10204	0.10328	0.10449	0.10569	0.10687	0.10802
0.9	0.04795	0.04957	0.05122	0.05289	0.05459	0.05632	0.05807	0.05984	0.06163	0.06344	0.06528	0.06713	0.069	0.07089	0.07279	0.07471	0.07664	0.07858	0.08054	0.0825	0.08448	0.08646	0.08845	0.09045	0.09245	0.09446	0.09646	0.09847	0.10048	0.10249	0.10449	0.10649	0.10848	0.11047	0.11245	0.11442	0.11638	0.11833	0.12027	0.12219	0.12409	0.12598	0.12785	0.1297	0.13153	0.13333	0.13511	0.13686	0.13859
0.95	0.05163	0.05358	0.05556	0.05758	0.05964	0.06174	0.06388	0.06605	0.06826	0.0705	0.07278	0.07509	0.07743	0.0798	0.0822	0.08463	0.08708	0.08956	0.09206	0.09459	0.09713	0.0997	0.10228	0.10488	0.1075	0.11012	0.11276	0.11541	0.11807	0.12073	0.1234	0.12607	0.12874	0.13142	0.13408	0.13675	0.13941	0.14205	0.14469	0.14732	0.14993	0.15252	0.1551	0.15765	0.16018	0.16269	0.16516	0.16761	0.17003
1	0.05396	0.05618	0.05846	0.06079	0.06317	0.06561	0.06809	0.07063	0.07322	0.07586	0.07855	0.08128	0.08407	0.08689	0.08977	0.09268	0.09564	0.09863	0.10167	0.10474	0.10785	0.11099	0.11416	0.11737	0.1206	0.12385	0.12714	0.13044	0.13376	0.1371	0.14046	0.14383	0.14721	0.1506	0.154	0.1574	0.1608	0.1642	0.16759	0.17098	0.17435	0.17772	0.18107	0.1844	0.18771	0.19099	0.19425	0.19747	0.20067
1.05	0.05504	0.05748	0.05999	0.06257	0.06522	0.06793	0.07071	0.07356	0.07648	0.07946	0.0825	0.08561	0.08878	0.09201	0.0953	0.09865	0.10206	0.10553	0.10905	0.11263	0.11625	0.11993	0.12365	0.12742	0.13124	0.1351	0.13899	0.14292	0.14689	0.15089	0.15492	0.15898	0.16306	0.16716	0.17128	0.17541	0.17956	0.18371	0.18788	0.19204	0.1962	0.20036	0.2045	0.20864	0.21276	0.21686	0.22093	0.22498	0.229
1.1	0.05504	0.05764	0.06033	0.06309	0.06594	0.06887	0.07187	0.07496	0.07813	0.08138	0.08471	0.08812	0.09161	0.09517	0.09881	0.10253	0.10632	0.11018	0.11412	0.11813	0.1222	0.12635	0.13055	0.13483	0.13916	0.14355	0.148	0.1525	0.15706	0.16166	0.16631	0.171	0.17574	0.1805	0.18531	0.19014	0.195	0.19988	0.20477	0.20969	0.21461	0.21954	0.22447	0.2294	0.23432	0.23923	0.24412	0.24899	0.25384
1.15	0.05418	0.05688	0.05968	0.06257	0.06555	0.06862	0.07178	0.07504	0.07839	0.08183	0.08537	0.08899	0.09272	0.09653	0.10043	0.10443	0.10851	0.11269	0.11695	0.1213	0.12574	0.13026	0.13486	0.13955	0.14431	0.14915	0.15407	0.15906	0.16412	0.16924	0.17443	0.17968	0.18499	0.19035	0.19576	0.20122	0.20673	0.21227	0.21784	0.22345	0.22908	0.23473	0.2404	0.24607	0.25175	0.25743	0.26311	0.26877	0.27441
1.2	0.05269	0.05544	0.0583	0.06124	0.06429	0.06744	0.07069	0.07404	0.0775	0.08106	0.08472	0.08848	0.09235	0.09633	0.1004	0.10459	0.10887	0.11326	0.11775	0.12235	0.12704	0.13184	0.13674	0.14173	0.14682	0.15201	0.15729	0.16266	0.16812	0.17366	0.17929	0.185	0.19079	0.19665	0.20258	0.20858	0.21464	0.22075	0.22693	0.23314	0.23941	0.2457	0.25204	0.25839	0.26477	0.27116	0.27755	0.28395	0.29034
1.25	0.05079	0.05355	0.0564	0.05936	0.06242	0.06559	0.06886	0.07224	0.07573	0.07933	0.08305	0.08687	0.0908	0.09485	0.09901	0.10328	0.10767	0.11218	0.1168	0.12153	0.12638	0.13134	0.13642	0.14162	0.14692	0.15234	0.15787	0.16351	0.16926	0.17511	0.18107	0.18712	0.19328	0.19953	0.20588	0.21231	0.21883	0.22542	0.23209	0.23883	0.24563	0.2525	0.25941	0.26636	0.27336	0.28038	0.28743	0.29449	0.30156
1.3	0.04866	0.05138	0.0542	0.05713	0.06016	0.06329	0.06654	0.06989	0.07336	0.07694	0.08063	0.08443	0.08836	0.0924	0.09655	0.10083	0.10523	0.10976	0.1144	0.11918	0.12407	0.1291	0.13425	0.13952	0.14493	0.15046	0.15613	0.16192	0.16783	0.17387	0.18004	0.18633	0.19274	0.19927	0.20592	0.21268	0.21954	0.22651	0.23358	0.24074	0.24799	0.25532	0.26273	0.2702	0.27773	0.28532	0.29294	0.3006	0.30828
1.35	0.04645	0.04911	0.05186	0.05472	0.05769	0.06076	0.06393	0.06721	0.07061	0.07411	0.07772	0.08145	0.0853	0.08926	0.09334	0.09755	0.10188	0.10633	0.11091	0.11562	0.12046	0.12544	0.13056	0.13581	0.1412	0.14673	0.15241	0.15823	0.1642	0.17031	0.17657	0.18297	0.18952	0.19621	0.20304	0.21002	0.21712	0.22436	0.23173	0.23921	0.24682	0.25453	0.26234	0.27025	0.27825	0.28632	0.29445	0.30264	0.31087
1.4	0.04425	0.04684	0.04951	0.05229	0.05517	0.05814	0.06122	0.0644	0.06768	0.07107	0.07456	0.07817	0.08188	0.08571	0.08965	0.09372	0.0979	0.1022	0.10664	0.1112	0.1159	0.12074	0.12571	0.13084	0.13611	0.14153	0.14711	0.15285	0.15875	0.16481	0.17104	0.17744	0.18401	0.19074	0.19765	0.20473	0.21197	0.21937	0.22693	0.23465	0.24252	0.25053	0.25867	0.26694	0.27532	0.28381	0.2924	0.30106	0.30979
1.45	0.04215	0.04465	0.04724	0.04992	0.0527	0.05557	0.05853	0.06159	0.06474	0.06799	0.07133	0.07478	0.07832	0.08198	0.08573	0.0896	0.09358	0.09768	0.10189	0.10624	0.11071	0.11532	0.12007	0.12497	0.13002	0.13523	0.1406	0.14615	0.15187	0.15777	0.16386	0.17014	0.17661	0.18329	0.19016	0.19723	0.2045	0.21197	0.21963	0.22749	0.23553	0.24376	0.25215	0.26071	0.26942	0.27828	0.28726	0.29635	0.30554
1.5	0.04017	0.04259	0.04509	0.04768	0.05035	0.05311	0.05595	0.05888	0.06189	0.06499	0.06817	0.07144	0.07479	0.07824	0.08178	0.08541	0.08915	0.09299	0.09694	0.101	0.10519	0.1095	0.11395	0.11854	0.12328	0.12819	0.13326	0.13852	0.14396	0.14959	0.15543	0.16149	0.16776	0.17426	0.18099	0.18795	0.19515	0.20259	0.21026	0.21817	0.22631	0.23467	0.24325	0.25204	0.26102	0.27018	0.27951	0.28899	0.29861
1.55	0.03833	0.04067	0.04309	0.04559	0.04817	0.05082	0.05354	0.05634	0.05921	0.06215	0.06516	0.06825	0.07141	0.07464	0.07794	0.08133	0.0848	0.08835	0.092	0.09574	0.09959	0.10356	0.10765	0.11187	0.11623	0.12076	0.12545	0.13032	0.13539	0.14066	0.14616	0.15188	0.15785	0.16408	0.17056	0.17732	0.18435	0.19166	0.19925	0.20713	0.21528	0.22371	0.23241	0.24136	0.25056	0.25999	0.26963	0.27947	0.28948
1.6	0.03663	0.0389	0.04125	0.04366	0.04615	0.0487	0.05131	0.05399	0.05673	0.05952	0.06237	0.06528	0.06824	0.07126	0.07433	0.07746	0.08065	0.08391	0.08724	0.09064	0.09413	0.09771	0.1014	0.10521	0.10915	0.11323	0.11748	0.1219	0.12651	0.13134	0.1364	0.14171	0.14728	0.15313	0.15928	0.16573	0.1725	0.1796	0.18703	0.19479	0.20288	0.21131	0.22006	0.22912	0.23848	0.24814	0.25805	0.26822	0.2786
1.65	0.03506	0.03727	0.03955	0.04189	0.04429	0.04675	0.04927	0.05184	0.05445	0.05711	0.05981	0.06255	0.06533	0.06814	0.07099	0.07387	0.07679	0.07976	0.08277	0.08583	0.08895	0.09214	0.09542	0.09878	0.10226	0.10587	0.10962	0.11353	0.11764	0.12196	0.12651	0.13132	0.13641	0.14181	0.14752	0.15359	0.16001	0.1668	0.17398	0.18154	0.1895	0.19785	0.20659	0.21571	0.22519	0.23502	0.24517	0.25563	0.26637
1.7	0.0336	0.03576	0.03797	0.04025	0.04258	0.04496	0.04739	0.04986	0.05237	0.0549	0.05747	0.06006	0.06267	0.06529	0.06794	0.07059	0.07326	0.07595	0.07866	0.08139	0.08416	0.08696	0.08982	0.09274	0.09575	0.09886	0.10209	0.10547	0.10903	0.11278	0.11677	0.12102	0.12556	0.13042	0.13564	0.14122	0.14721	0.15362	0.16047	0.16776	0.17551	0.18372	0.19238	0.20149	0.21104	0.221	0.23136	0.24208	0.25314
1.75	0.03224	0.03435	0.03651	0.03873	0.041	0.04331	0.04566	0.04804	0.05045	0.05288	0.05533	0.05778	0.06024	0.06271	0.06516	0.06762	0.07006	0.0725	0.07493	0.07735	0.07979	0.08223	0.08469	0.08719	0.08973	0.09235	0.09507	0.0979	0.10089	0.10405	0.10744	0.11108	0.11502	0.11929	0.12393	0.12897	0.13445	0.14039	0.14683	0.15377	0.16124	0.16924	0.17776	0.1868	0.19636	0.20641	0.21692	0.22787	0.23923
1.8	0.03098	0.03304	0.03515	0.03732	0.03953	0.04178	0.04406	0.04636	0.04869	0.05102	0.05336	0.0557	0.05803	0.06034	0.06264	0.06491	0.06715	0.06937	0.07155	0.07371	0.07584	0.07795	0.08005	0.08216	0.08428	0.08643	0.08865	0.09095	0.09337	0.09595	0.09872	0.10173	0.10502	0.10865	0.11266	0.11709	0.12199	0.1274	0.13336	0.13988	0.14699	0.1547	0.16302	0.17194	0.18145	0.19153	0.20216	0.2133	0.22491
1.85	0.02979	0.0318	0.03388	0.03599	0.03815	0.04034	0.04256	0.04479	0.04704	0.04929	0.05154	0.05377	0.05598	0.05817	0.06032	0.06243	0.0645	0.06652	0.06849	0.07042	0.07229	0.07411	0.0759	0.07765	0.07939	0.08112	0.08288	0.08468	0.08657	0.08858	0.09074	0.09312	0.09576	0.09872	0.10205	0.10583	0.11009	0.1149	0.1203	0.12633	0.13301	0.14037	0.14841	0.15715	0.16655	0.17661	0.1873	0.19859	0.21042
1.9	0.02867	0.03065	0.03268	0.03475	0.03686	0.039	0.04115	0.04332	0.0455	0.04767	0.04983	0.05197	0.05407	0.05614	0.05817	0.06014	0.06206	0.06391	0.0657	0.06742	0.06907	0.07065	0.07217	0.07362	0.07503	0.0764	0.07776	0.07912	0.08052	0.082	0.0836	0.08536	0.08736	0.08964	0.09229	0.09537	0.09895	0.10309	0.10787	0.11333	0.11952	0.12645	0.13416	0.14264	0.15188	0.16186	0.17257	0.18395	0.19596
1.95	0.02762	0.02956	0.03155	0.03358	0.03564	0.03773	0.03983	0.04194	0.04405	0.04614	0.04822	0.05027	0.05228	0.05424	0.05615	0.058	0.05978	0.06149	0.06312	0.06467	0.06613	0.06751	0.0688	0.07001	0.07115	0.07222	0.07324	0.07423	0.07521	0.07623	0.07731	0.07851	0.07989	0.08152	0.08348	0.08585	0.08871	0.09215	0.09625	0.10108	0.10669	0.11313	0.12043	0.12859	0.1376	0.14745	0.15812	0.16954	0.18169
2	0.02663	0.02854	0.03049	0.03248	0.03449	0.03653	0.03858	0.04063	0.04267	0.0447	0.04669	0.04866	0.05057	0.05244	0.05424	0.05597	0.05763	0.05921	0.0607	0.0621	0.0634	0.06461	0.06573	0.06674	0.06766	0.06849	0.06925	0.06994	0.07058	0.07121	0.07185	0.07256	0.07339	0.07441	0.07571	0.07737	0.07949	0.08219	0.08556	0.08969	0.09467	0.10054	0.10736	0.11513	0.12386	0.13352	0.14409	0.15551	0.16774
2.05	0.0257	0.02757	0.02949	0.03144	0.03341	0.0354	0.0374	0.03939	0.04137	0.04333	0.04525	0.04712	0.04895	0.05071	0.05241	0.05403	0.05558	0.05703	0.0584	0.05967	0.06084	0.0619	0.06287	0.06373	0.06448	0.06513	0.06569	0.06615	0.06654	0.06686	0.06716	0.06746	0.06782	0.0683	0.06899	0.06998	0.07137	0.07331	0.07591	0.07929	0.08355	0.08879	0.09505	0.10237	0.11074	0.12016	0.13058	0.14195	0.15422
2.1	0.02482	0.02666	0.02854	0.03046	0.03239	0.03434	0.03629	0.03822	0.04014	0.04202	0.04387	0.04566	0.0474	0.04906	0.05066	0.05217	0.0536	0.05494	0.05618	0.05733	0.05838	0.05932	0.06017	0.0609	0.06153	0.06205	0.06247	0.06277	0.06298	0.06309	0.06313	0.06313	0.06311	0.06315	0.0633	0.06368	0.06438	0.06556	0.06736	0.06994	0.07343	0.07795	0.08359	0.09038	0.09834	0.10745	0.11767	0.12895	0.14121
2.15	0.02398	0.0258	0.02765	0.02954	0.03143	0.03334	0.03524	0.03712	0.03898	0.04079	0.04256	0.04427	0.04591	0.04748	0.04897	0.05037	0.05169	0.05291	0.05404	0.05507	0.056	0.05684	0.05758	0.05821	0.05875	0.05918	0.0595	0.0597	0.0598	0.05978	0.05966	0.05945	0.05916	0.05886	0.05858	0.05843	0.0585	0.05896	0.05996	0.0617	0.06435	0.06808	0.07301	0.07921	0.08669	0.09544	0.10542	0.11655	0.12877
2.2	0.0232	0.02499	0.02682	0.02867	0.03053	0.03239	0.03425	0.03608	0.03788	0.03963	0.04132	0.04295	0.0445	0.04597	0.04735	0.04864	0.04984	0.05094	0.05195	0.05286	0.05369	0.05442	0.05506	0.05561	0.05607	0.05644	0.0567	0.05686	0.05691	0.05683	0.05662	0.05629	0.05585	0.05531	0.05472	0.05414	0.05368	0.05348	0.05371	0.05459	0.05636	0.05922	0.06336	0.06888	0.07582	0.08416	0.09385	0.10481	0.11694
2.25	0.02245	0.02422	0.02602	0.02785	0.02968	0.03151	0.03332	0.0351	0.03684	0.03853	0.04015	0.04169	0.04315	0.04452	0.04579	0.04697	0.04805	0.04903	0.04991	0.05071	0.05142	0.05205	0.0526	0.05307	0.05347	0.05379	0.05403	0.05418	0.05422	0.05413	0.05392	0.05356	0.05304	0.05238	0.05159	0.05072	0.04983	0.04907	0.04859	0.04863	0.04947	0.0514	0.05466	0.05941	0.06574	0.07362	0.08298	0.09373	0.10575
2.3	0.02175	0.02349	0.02527	0.02707	0.02887	0.03067	0.03244	0.03418	0.03587	0.03749	0.03904	0.0405	0.04187	0.04314	0.04431	0.04537	0.04632	0.04718	0.04793	0.0486	0.0492	0.04972	0.05017	0.05057	0.05092	0.05121	0.05144	0.0516	0.05166	0.05163	0.05146	0.05113	0.05063	0.04994	0.04906	0.04801	0.04683	0.04562	0.04453	0.04379	0.04371	0.04464	0.04692	0.05082	0.05645	0.06382	0.07283	0.08334	0.09522
2.35	0.02107	0.0228	0.02456	0.02634	0.02812	0.02988	0.03162	0.03332	0.03495	0.03652	0.038	0.03939	0.04067	0.04184	0.04289	0.04384	0.04467	0.04539	0.04601	0.04655	0.04702	0.04743	0.04779	0.04811	0.0484	0.04867	0.0489	0.04908	0.04921	0.04924	0.04916	0.04893	0.04851	0.04787	0.047	0.04588	0.04453	0.04302	0.04145	0.04003	0.03906	0.03895	0.04016	0.04309	0.04795	0.05475	0.06337	0.07363	0.08536
2.4	0.02043	0.02214	0.02388	0.02564	0.0274	0.02914	0.03084	0.0325	0.03409	0.03561	0.03703	0.03834	0.03953	0.04061	0.04156	0.04238	0.04308	0.04367	0.04416	0.04456	0.0449	0.04519	0.04544	0.04568	0.04592	0.04615	0.04639	0.04661	0.04681	0.04694	0.04698	0.04688	0.04659	0.04607	0.04529	0.0442	0.0428	0.04111	0.03921	0.03724	0.03549	0.03436	0.03443	0.03625	0.04022	0.04639	0.05459	0.0646	0.07617
2.45	0.01982	0.02151	0.02324	0.02498	0.02672	0.02843	0.03011	0.03174	0.03329	0.03475	0.03611	0.03735	0.03847	0.03945	0.04029	0.041	0.04157	0.04203	0.04238	0.04264	0.04284	0.043	0.04314	0.04329	0.04346	0.04367	0.04391	0.04418	0.04445	0.0447	0.04488	0.04494	0.04482	0.04447	0.04382	0.04284	0.04149	0.03975	0.03766	0.03531	0.03292	0.03086	0.02974	0.03032	0.03325	0.03871	0.04649	0.05623	0.06765
2.5	0.01923	0.02091	0.02262	0.02435	0.02607	0.02776	0.02942	0.03101	0.03253	0.03395	0.03525	0.03643	0.03747	0.03836	0.0391	0.0397	0.04015	0.04047	0.04068	0.0408	0.04085	0.04088	0.0409	0.04095	0.04105	0.04122	0.04147	0.04178	0.04214	0.0425	0.04283	0.04307	0.04315	0.04299	0.04254	0.04173	0.04049	0.03881	0.03666	0.03409	0.03123	0.02839	0.02613	0.02536	0.02706	0.0317	0.03902	0.04853	0.0598
2.55	0.01866	0.02033	0.02203	0.02374	0.02545	0.02713	0.02876	0.03033	0.03181	0.03319	0.03445	0.03557	0.03653	0.03734	0.03799	0.03847	0.03881	0.03899	0.03906	0.03903	0.03894	0.03883	0.03872	0.03866	0.03869	0.03881	0.03906	0.03941	0.03985	0.04035	0.04084	0.04126	0.04154	0.04161	0.04137	0.04076	0.03971	0.03815	0.03605	0.0334	0.03028	0.02687	0.02362	0.02143	0.02168	0.02534	0.03218	0.04146	0.0526
2.6	0.01811	0.01977	0.02146	0.02316	0.02485	0.02652	0.02813	0.02968	0.03114	0.03248	0.03369	0.03476	0.03566	0.03639	0.03695	0.03733	0.03754	0.0376	0.03753	0.03736	0.03712	0.03686	0.03662	0.03644	0.03638	0.03646	0.03669	0.03708	0.03761	0.03823	0.03888	0.0395	0.04	0.04029	0.04029	0.03991	0.03906	0.03769	0.03571	0.03311	0.02989	0.02614	0.02215	0.01864	0.01718	0.0196	0.02593	0.03502	0.04605
2.65	0.01758	0.01923	0.02091	0.0226	0.02428	0.02593	0.02753	0.02906	0.03049	0.03181	0.03298	0.034	0.03484	0.0355	0.03598	0.03626	0.03636	0.0363	0.03609	0.03578	0.03539	0.03498	0.0346	0.0343	0.03414	0.03416	0.03438	0.0348	0.03541	0.03615	0.03697	0.03778	0.03849	0.03902	0.03926	0.03912	0.03851	0.03734	0.03555	0.03308	0.02989	0.02601	0.02157	0.01702	0.01374	0.01449	0.02024	0.0292	0.04014
2.7	0.01707	0.01871	0.02037	0.02206	0.02373	0.02537	0.02696	0.02847	0.02988	0.03117	0.03231	0.03328	0.03407	0.03467	0.03507	0.03526	0.03526	0.03508	0.03475	0.03429	0.03375	0.03319	0.03267	0.03224	0.03198	0.03193	0.03213	0.03258	0.03326	0.03413	0.0351	0.0361	0.03703	0.03779	0.03826	0.03837	0.038	0.03707	0.03549	0.03321	0.03015	0.0263	0.02168	0.0165	0.01159	0.01007	0.01509	0.02399	0.03486
2.75	0.01657	0.0182	0.01986	0.02153	0.02319	0.02483	0.0264	0.0279	0.02929	0.03056	0.03167	0.0326	0.03335	0.03389	0.03422	0.03433	0.03424	0.03395	0.03349	0.03289	0.03221	0.0315	0.03083	0.03028	0.0299	0.02978	0.02995	0.03042	0.03118	0.03216	0.03329	0.03448	0.03561	0.03659	0.0373	0.03764	0.03751	0.03682	0.03548	0.03341	0.03055	0.02684	0.02225	0.01683	0.01088	0.00657	0.01046	0.01941	0.03023
2.8	0.01609	0.0177	0.01935	0.02102	0.02267	0.0243	0.02587	0.02735	0.02873	0.02997	0.03106	0.03196	0.03267	0.03316	0.03342	0.03346	0.03328	0.03289	0.03232	0.03159	0.03077	0.02992	0.0291	0.02841	0.02792	0.02772	0.02785	0.02834	0.02917	0.03026	0.03154	0.03291	0.03424	0.03542	0.03635	0.03692	0.03703	0.03657	0.03547	0.03364	0.03101	0.02751	0.02309	0.01771	0.01141	0.00478	0.00635	0.0155	0.02623
2.85	0.01562	0.01722	0.01886	0.02052	0.02217	0.02379	0.02534	0.02682	0.02818	0.02941	0.03047	0.03135	0.03202	0.03247	0.03268	0.03265	0.03239	0.03191	0.03123	0.03038	0.02943	0.02843	0.02747	0.02664	0.02604	0.02575	0.02584	0.02635	0.02723	0.02844	0.02986	0.03139	0.03291	0.03429	0.03543	0.03621	0.03654	0.03631	0.03545	0.03386	0.03147	0.02822	0.02404	0.01888	0.0127	0.00547	0.00295	0.01234	0.02288
2.9	0.01516	0.01676	0.01839	0.02003	0.02168	0.02329	0.02484	0.0263	0.02766	0.02887	0.02991	0.03077	0.0314	0.03181	0.03198	0.03189	0.03156	0.03099	0.03022	0.02926	0.02819	0.02705	0.02595	0.02498	0.02425	0.02387	0.02392	0.02443	0.02538	0.02669	0.02825	0.02994	0.03163	0.0332	0.03453	0.03551	0.03604	0.03603	0.03539	0.03404	0.03191	0.02892	0.02502	0.02016	0.01431	0.00751	0.00216	0.01009	0.02018
2.95	0.01472	0.0163	0.01792	0.01956	0.02119	0.0228	0.02434	0.0258	0.02714	0.02834	0.02937	0.0302	0.03082	0.03119	0.03131	0.03118	0.03078	0.03014	0.02928	0.02822	0.02703	0.02577	0.02453	0.02342	0.02257	0.0221	0.0221	0.02262	0.02362	0.02503	0.02672	0.02856	0.03041	0.03214	0.03364	0.03481	0.03553	0.03572	0.0353	0.03417	0.03228	0.02956	0.02595	0.02142	0.01598	0.00977	0.0045	0.0089	0.01814
3	0.01429	0.01586	0.01747	0.0191	0.02072	0.02232	0.02386	0.02531	0.02664	0.02783	0.02885	0.02966	0.03025	0.0306	0.03068	0.0305	0.03005	0.02935	0.02841	0.02726	0.02596	0.02458	0.02321	0.02197	0.021	0.02043	0.02037	0.02089	0.02195	0.02346	0.02527	0.02724	0.02924	0.03112	0.03278	0.03411	0.035	0.03538	0.03515	0.03425	0.03259	0.03013	0.02681	0.02261	0.01757	0.01191	0.00701	0.00878	0.01672
3.05	0.01387	0.01542	0.01702	0.01864	0.02026	0.02185	0.02338	0.02483	0.02615	0.02733	0.02834	0.02913	0.0297	0.03002	0.03008	0.02986	0.02937	0.02861	0.0276	0.02637	0.02498	0.02349	0.022	0.02063	0.01953	0.01885	0.01875	0.01927	0.02038	0.02198	0.0239	0.026	0.02812	0.03014	0.03194	0.03341	0.03446	0.03501	0.03497	0.03426	0.03282	0.03061	0.02756	0.02369	0.01904	0.01386	0.0093	0.00945	0.01586
3.1	0.01346	0.015	0.01659	0.0182	0.01981	0.02139	0.02291	0.02435	0.02567	0.02684	0.02784	0.02862	0.02918	0.02947	0.0295	0.02925	0.02872	0.02791	0.02684	0.02555	0.02407	0.02248	0.02088	0.01938	0.01816	0.01738	0.01722	0.01774	0.0189	0.02059	0.02262	0.02482	0.02706	0.02919	0.03111	0.03272	0.03391	0.03461	0.03473	0.03421	0.03298	0.031	0.02822	0.02464	0.02035	0.01559	0.01133	0.01054	0.01548
3.15	0.01306	0.01459	0.01616	0.01776	0.01936	0.02094	0.02246	0.02389	0.0252	0.02636	0.02735	0.02812	0.02866	0.02894	0.02895	0.02867	0.02811	0.02726	0.02614	0.02478	0.02323	0.02155	0.01984	0.01823	0.01689	0.01601	0.01579	0.0163	0.01752	0.01929	0.02141	0.02372	0.02605	0.02829	0.03031	0.03202	0.03334	0.03418	0.03445	0.0341	0.03307	0.0313	0.02876	0.02547	0.0215	0.0171	0.01311	0.01178	0.01545
3.2	0.01267	0.01418	0.01575	0.01734	0.01893	0.02049	0.022	0.02343	0.02473	0.02589	0.02687	0.02763	0.02816	0.02842	0.02841	0.02811	0.02752	0.02664	0.02548	0.02407	0.02245	0.0207	0.0189	0.01718	0.01572	0.01474	0.01445	0.01497	0.01623	0.01808	0.02029	0.02268	0.0251	0.02741	0.02952	0.03134	0.03276	0.03372	0.03413	0.03394	0.03308	0.03151	0.0292	0.02617	0.02249	0.01841	0.01466	0.01301	0.01566
3.25	0.01229	0.01379	0.01534	0.01692	0.0185	0.02006	0.02156	0.02298	0.02428	0.02542	0.02639	0.02715	0.02766	0.02792	0.02789	0.02758	0.02696	0.02605	0.02485	0.0234	0.02174	0.01992	0.01803	0.01621	0.01464	0.01356	0.01321	0.01372	0.01504	0.01696	0.01924	0.02171	0.02419	0.02657	0.02876	0.03065	0.03217	0.03323	0.03377	0.03373	0.03303	0.03165	0.02955	0.02675	0.02334	0.01954	0.016	0.01417	0.01602
3.3	0.01192	0.01341	0.01494	0.01651	0.01808	0.01963	0.02112	0.02253	0.02382	0.02496	0.02592	0.02667	0.02718	0.02743	0.02739	0.02706	0.02642	0.02549	0.02427	0.02278	0.02107	0.01919	0.01724	0.01533	0.01365	0.01247	0.01206	0.01257	0.01394	0.01592	0.01827	0.02079	0.02333	0.02577	0.02801	0.02996	0.03156	0.03272	0.03338	0.03346	0.03292	0.03171	0.0298	0.02722	0.02405	0.02051	0.01715	0.01522	0.01644
3.35	0.01157	0.01304	0.01456	0.01611	0.01767	0.01921	0.02069	0.02209	0.02338	0.02451	0.02546	0.0262	0.0267	0.02694	0.02689	0.02655	0.0259	0.02495	0.02371	0.02219	0.02045	0.01853	0.01651	0.01452	0.01275	0.01147	0.011	0.01151	0.01292	0.01497	0.01737	0.01994	0.02251	0.02499	0.02727	0.02928	0.03095	0.03219	0.03295	0.03316	0.03275	0.0317	0.02997	0.02759	0.02464	0.02132	0.01814	0.01615	0.01689
3.4	0.01122	0.01267	0.01418	0.01572	0.01726	0.01879	0.02026	0.02166	0.02293	0.02406	0.02501	0.02574	0.02623	0.02646	0.02641	0.02606	0.0254	0.02443	0.02318	0.02164	0.01987	0.01791	0.01584	0.01378	0.01192	0.01055	0.01001	0.01053	0.01199	0.01409	0.01654	0.01914	0.02174	0.02424	0.02655	0.0286	0.03032	0.03164	0.03249	0.03281	0.03254	0.03163	0.03007	0.02788	0.02512	0.022	0.01897	0.01696	0.01733
3.45	0.01088	0.01232	0.01381	0.01533	0.01687	0.01838	0.01985	0.02123	0.0225	0.02362	0.02455	0.02528	0.02577	0.02599	0.02593	0.02557	0.02491	0.02394	0.02267	0.02112	0.01933	0.01734	0.01523	0.01311	0.01117	0.00971	0.00911	0.00963	0.01114	0.01329	0.01578	0.01839	0.021	0.02351	0.02584	0.02793	0.02969	0.03107	0.03201	0.03243	0.03228	0.03151	0.03011	0.02808	0.0255	0.02257	0.01968	0.01766	0.01773
3.5	0.01056	0.01197	0.01345	0.01496	0.01648	0.01798	0.01943	0.02081	0.02206	0.02318	0.02411	0.02483	0.02531	0.02553	0.02546	0.0251	0.02443	0.02346	0.02218	0.02062	0.01882	0.01681	0.01466	0.0125	0.01049	0.00894	0.00828	0.0088	0.01036	0.01256	0.01507	0.01769	0.0203	0.02281	0.02515	0.02725	0.02905	0.03049	0.0315	0.03201	0.03197	0.03134	0.03008	0.02821	0.0258	0.02303	0.02027	0.01825	0.01809
3.55	0.01024	0.01164	0.0131	0.01459	0.0161	0.01759	0.01903	0.02039	0.02164	0.02274	0.02366	0.02438	0.02486	0.02507	0.025	0.02464	0.02397	0.02299	0.02171	0.02015	0.01834	0.01631	0.01414	0.01194	0.00986	0.00823	0.00751	0.00805	0.00966	0.01189	0.01442	0.01703	0.01963	0.02213	0.02447	0.02658	0.02841	0.02989	0.03097	0.03157	0.03164	0.03112	0.03	0.02828	0.02603	0.0234	0.02076	0.01876	0.0184
3.6	0.00993	0.01131	0.01275	0.01423	0.01572	0.0172	0.01863	0.01998	0.02122	0.02231	0.02323	0.02393	0.02441	0.02462	0.02455	0.02418	0.02351	0.02254	0.02126	0.0197	0.01788	0.01585	0.01366	0.01142	0.0093	0.00759	0.00682	0.00737	0.00902	0.01129	0.01381	0.01642	0.01899	0.02147	0.02379	0.02591	0.02776	0.02928	0.03042	0.0311	0.03127	0.03087	0.02988	0.0283	0.02618	0.0237	0.02116	0.01918	0.01866
3.65	0.00963	0.01099	0.01242	0.01388	0.01536	0.01682	0.01823	0.01957	0.0208	0.02188	0.02279	0.02349	0.02396	0.02417	0.0241	0.02373	0.02307	0.02209	0.02082	0.01926	0.01745	0.01541	0.01322	0.01095	0.00878	0.00701	0.00618	0.00674	0.00845	0.01074	0.01326	0.01584	0.01838	0.02083	0.02313	0.02524	0.0271	0.02866	0.02985	0.03061	0.03087	0.03059	0.02972	0.02826	0.02628	0.02392	0.02148	0.01952	0.01888
3.7	0.00934	0.01069	0.01209	0.01354	0.015	0.01645	0.01785	0.01917	0.02039	0.02146	0.02236	0.02305	0.02352	0.02372	0.02365	0.02329	0.02263	0.02166	0.0204	0.01885	0.01704	0.015	0.0128	0.01052	0.00831	0.00647	0.00559	0.00618	0.00793	0.01024	0.01274	0.01529	0.0178	0.02021	0.02248	0.02458	0.02645	0.02803	0.02927	0.0301	0.03046	0.03027	0.02952	0.02819	0.02634	0.02409	0.02174	0.0198	0.01905
3.75	0.00906	0.01039	0.01178	0.0132	0.01465	0.01608	0.01747	0.01878	0.01998	0.02104	0.02193	0.02262	0.02308	0.02328	0.02321	0.02285	0.0222	0.02124	0.01998	0.01844	0.01664	0.01462	0.01242	0.01013	0.00789	0.00599	0.00506	0.00567	0.00747	0.00979	0.01227	0.01478	0.01724	0.01961	0.02184	0.02392	0.02579	0.02739	0.02868	0.02958	0.03001	0.02994	0.02929	0.02808	0.02635	0.02421	0.02195	0.02003	0.01919
3.8	0.00879	0.0101	0.01147	0.01288	0.01431	0.01572	0.01709	0.01839	0.01958	0.02063	0.02151	0.02219	0.02264	0.02284	0.02278	0.02242	0.02177	0.02082	0.01958	0.01805	0.01626	0.01425	0.01206	0.00976	0.0075	0.00555	0.00457	0.00522	0.00706	0.00937	0.01183	0.01429	0.0167	0.01902	0.02122	0.02326	0.02513	0.02675	0.02807	0.02903	0.02956	0.02957	0.02904	0.02794	0.02632	0.02429	0.0221	0.02021	0.01929
3.85	0.00853	0.00981	0.01117	0.01256	0.01397	0.01537	0.01673	0.01801	0.01918	0.02022	0.02109	0.02176	0.02221	0.02241	0.02234	0.02199	0.02135	0.02041	0.01918	0.01767	0.0159	0.0139	0.01172	0.00943	0.00715	0.00515	0.00412	0.00481	0.00669	0.009	0.01142	0.01384	0.01619	0.01845	0.0206	0.02262	0.02446	0.0261	0.02746	0.02848	0.02908	0.02919	0.02877	0.02778	0.02626	0.02433	0.02221	0.02034	0.01936
3.9	0.00827	0.00954	0.01087	0.01225	0.01364	0.01503	0.01637	0.01763	0.01879	0.01982	0.02068	0.02134	0.02178	0.02198	0.02192	0.02157	0.02094	0.02001	0.0188	0.01731	0.01555	0.01357	0.0114	0.00912	0.00683	0.00479	0.00371	0.00444	0.00636	0.00867	0.01105	0.01341	0.01569	0.01789	0.01999	0.02197	0.02381	0.02545	0.02684	0.02792	0.02859	0.0288	0.02847	0.02759	0.02618	0.02434	0.02229	0.02045	0.01941
3.95	0.00802	0.00927	0.01059	0.01195	0.01332	0.01469	0.01601	0.01726	0.01841	0.01942	0.02027	0.02092	0.02136	0.02156	0.02149	0.02116	0.02053	0.01962	0.01842	0.01695	0.01522	0.01325	0.0111	0.00883	0.00653	0.00446	0.00334	0.00412	0.00607	0.00836	0.0107	0.013	0.01522	0.01736	0.0194	0.02134	0.02315	0.0248	0.02622	0.02735	0.0281	0.02839	0.02816	0.02739	0.02607	0.02432	0.02234	0.02052	0.01943
[truncated: 914 more columns]

## Sheet: Fig. 3a
Fig. 3a
300-1500 cm-1	100 °C	125 °C	150 °C	160 °C	170 °C	180 °C	190 °C	200 °C	225 °C	250 °C			700-1700 cm-1	100 °C	125 °C	150 °C	160 °C	170 °C	180 °C	190 °C	200 °C	225 °C	250 °C
Raman shift (cm-1)	Intensity (a.u.)	Intensity (a.u.)	Intensity (a.u.)	Intensity (a.u.)	Intensity (a.u.)	Intensity (a.u.)	Intensity (a.u.)	Intensity (a.u.)	Intensity (a.u.)	Intensity (a.u.)			Raman shift (cm-1)	Intensity (a.u.)	Intensity (a.u.)	Intensity (a.u.)	Intensity (a.u.)	Intensity (a.u.)	Intensity (a.u.)	Intensity (a.u.)	Intensity (a.u.)	Intensity (a.u.)	Intensity (a.u.)
299.778	-356.233	-357.326	-353.833	-356.206	-358.951	-359.26	-364.626	-366.641	-367.799	-366.95			702.572	-322.384	-324.63	-323.224	-323.869	-328.346	-330.88	-339.918	-346.172	-352.418	-357.641
300.287	-356.072	-357.155	-354.076	-356.03	-358.562	-359.351	-364.715	-366.587	-367.852	-366.945			703.056	-322.743	-324.964	-323.705	-324.257	-328.616	-331.227	-340.234	-346.424	-352.618	-357.778
300.797	-355.81	-356.795	-354.188	-355.798	-358.174	-359.285	-365.032	-366.696	-368.15	-367.297			703.539	-323.097	-325.293	-324.176	-324.64	-328.884	-331.567	-340.544	-346.673	-352.815	-357.912
301.306	-355.686	-356.894	-354.427	-355.625	-358.405	-359.148	-365.032	-366.694	-368.135	-367.64			704.024	-323.445	-325.619	-324.637	-325.017	-329.15	-331.903	-340.847	-346.918	-353.01	-358.043
301.815	-355.324	-356.881	-354.339	-355.354	-358.246	-359.425	-365.007	-366.668	-367.96	-367.659			704.508	-323.787	-325.94	-325.088	-325.389	-329.415	-332.233	-341.144	-347.16	-353.201	-358.171
302.324	-355.001	-356.422	-354.271	-354.978	-357.97	-359.789	-364.899	-366.565	-367.802	-367.62			704.991	-324.124	-326.257	-325.53	-325.756	-329.676	-332.559	-341.434	-347.398	-353.388	-358.297
302.833	-354.589	-356.38	-353.941	-354.685	-357.543	-359.889	-364.875	-366.471	-367.662	-367.567			705.474	-324.454	-326.571	-325.962	-326.116	-329.936	-332.878	-341.718	-347.633	-353.573	-358.42
303.343	-354.385	-356.205	-353.616	-354.935	-357.85	-360.179	-364.74	-366.648	-367.774	-367.873			705.959	-324.779	-326.88	-326.384	-326.472	-330.194	-333.193	-341.996	-347.864	-353.755	-358.541
303.852	-354.107	-356.04	-353.382	-354.832	-357.917	-360.468	-364.602	-366.568	-368.068	-368.087			706.443	-325.097	-327.185	-326.796	-326.822	-330.45	-333.502	-342.267	-348.092	-353.933	-358.658
304.361	-353.906	-355.776	-352.889	-354.879	-357.882	-360.921	-363.836	-366.357	-368.034	-368.136			706.926	-325.41	-327.486	-327.199	-327.166	-330.703	-333.806	-342.532	-348.317	-354.108	-358.773
304.87	-353.645	-355.669	-352.491	-354.843	-357.898	-360.992	-363.679	-366.135	-368.323	-368.242			707.411	-325.717	-327.784	-327.591	-327.505	-330.955	-334.105	-342.79	-348.538	-354.28	-358.886
305.379	-353.642	-355.512	-352.321	-355.129	-358.02	-361.077	-363.447	-366.386	-368.386	-368.478			707.894	-326.019	-328.077	-327.974	-327.838	-331.204	-334.398	-343.042	-348.755	-354.449	-358.995
305.886	-353.727	-355.507	-352.116	-355.467	-358.437	-360.657	-363.443	-365.754	-368.467	-368.413			708.377	-326.314	-328.366	-328.348	-328.166	-331.451	-334.687	-343.287	-348.97	-354.615	-359.102
306.395	-353.925	-355.489	-352.07	-355.793	-358.731	-360.954	-363.61	-365.979	-368.539	-368.396			708.86	-326.603	-328.651	-328.711	-328.489	-331.696	-334.97	-343.526	-349.18	-354.777	-359.206
306.904	-354.411	-355.74	-351.986	-356.015	-358.767	-360.884	-363.728	-365.756	-368.443	-368.399			709.345	-326.887	-328.932	-329.065	-328.806	-331.939	-335.247	-343.758	-349.387	-354.936	-359.308
307.413	-354.645	-355.973	-352.341	-356.493	-358.956	-360.821	-363.925	-365.836	-368.052	-368.238			709.828	-327.165	-329.209	-329.409	-329.117	-332.18	-335.52	-343.984	-349.591	-355.092	-359.407
307.922	-354.752	-355.841	-352.35	-356.419	-359.296	-360.668	-364.019	-365.846	-367.888	-368.156			710.311	-327.437	-329.482	-329.743	-329.423	-332.419	-335.787	-344.204	-349.792	-355.245	-359.503
308.43	-355.099	-356.272	-352.553	-356.656	-359.085	-360.617	-364.682	-365.774	-367.764	-368.24			710.794	-327.703	-329.751	-330.068	-329.724	-332.655	-336.049	-344.417	-349.988	-355.395	-359.596
308.939	-355.067	-356.19	-352.657	-356.429	-358.785	-360.496	-364.749	-365.575	-367.924	-367.804			711.279	-327.963	-330.016	-330.383	-330.019	-332.89	-336.305	-344.624	-350.182	-355.542	-359.687
309.448	-355.039	-356.928	-352.776	-356.145	-358.643	-360.035	-364.876	-365.573	-367.948	-367.591			711.762	-328.217	-330.277	-330.688	-330.308	-333.122	-336.557	-344.824	-350.372	-355.685	-359.775
309.955	-354.924	-357.186	-352.981	-356.405	-358.422	-359.83	-364.745	-365.822	-367.791	-367.198			712.245	-328.466	-330.534	-330.983	-330.592	-333.352	-336.803	-345.018	-350.558	-355.826	-359.86
310.464	-354.277	-357.468	-352.956	-356.675	-358.457	-359.831	-364.743	-365.838	-367.551	-367.261			712.728	-328.708	-330.787	-331.269	-330.871	-333.581	-337.043	-345.205	-350.741	-355.963	-359.943
310.972	-354.068	-357.533	-352.787	-356.567	-358.209	-359.695	-364.91	-365.696	-367.586	-366.83			713.213	-328.945	-331.036	-331.544	-331.144	-333.807	-337.279	-345.386	-350.921	-356.097	-360.023
311.481	-353.917	-357.565	-352.809	-356.113	-357.878	-359.79	-364.86	-365.325	-367.255	-366.625			713.695	-329.176	-331.281	-331.81	-331.411	-334.031	-337.509	-345.56	-351.097	-356.228	-360.1
311.99	-353.805	-357.6	-352.894	-356.076	-357.701	-359.929	-364.757	-365.137	-367.336	-366.604			714.178	-329.401	-331.522	-332.067	-331.673	-334.252	-337.734	-345.728	-351.27	-356.355	-360.175
312.496	-353.536	-357.483	-353.073	-356.396	-357.52	-359.911	-364.575	-365.09	-367.199	-367.255			714.661	-329.62	-331.759	-332.313	-331.93	-334.472	-337.954	-345.89	-351.439	-356.48	-360.247
313.005	-353.331	-357.289	-352.949	-356.185	-357.554	-359.632	-364.871	-365.088	-367.373	-367.55			715.144	-329.688	-332.097	-332.577	-332.181	-334.688	-338.124	-346.037	-351.466	-356.572	-360.292
313.513	-353.209	-357.431	-353.113	-356.046	-357.611	-359.784	-364.766	-364.88	-367.202	-367.438			715.628	-329.919	-332.564	-332.764	-332.426	-334.925	-338.368	-346.251	-351.677	-356.831	-360.559
314.022	-352.921	-357.03	-352.887	-356.056	-357.315	-359.81	-364.636	-364.948	-367.045	-367.178			716.111	-329.893	-332.837	-332.93	-332.667	-335.213	-338.505	-346.353	-351.678	-357.009	-360.555
314.531	-352.718	-356.704	-352.791	-355.896	-357.435	-359.749	-364.305	-365.043	-367.269	-367.52			716.594	-330.094	-333.082	-333.153	-332.901	-335.323	-338.58	-346.279	-351.908	-357.048	-360.632
315.037	-352.728	-356.459	-352.452	-356.042	-357.8	-359.675	-364.243	-364.845	-367.582	-367.742			717.076	-330.36	-333.253	-333.432	-333.13	-335.593	-338.734	-346.417	-351.983	-357.006	-360.715
315.545	-352.685	-356.326	-352.181	-356.011	-357.931	-359.846	-363.907	-365.07	-367.788	-367.807			717.559	-330.435	-333.337	-333.693	-333.354	-335.813	-338.778	-346.556	-352.097	-357.09	-360.762
316.054	-352.712	-356.194	-352.119	-355.959	-358.104	-360.146	-363.69	-364.897	-367.952	-368.006			718.042	-330.647	-333.45	-333.854	-333.572	-335.942	-338.946	-346.739	-352.1	-357.172	-360.634
316.562	-352.588	-356.028	-352.145	-356.214	-358.271	-360.09	-363.611	-364.906	-367.795	-368.087			718.526	-330.706	-333.651	-333.85	-333.785	-336.108	-339.251	-346.883	-352.184	-357.192	-360.646
317.071	-352.796	-355.986	-352.273	-356.228	-358.705	-359.884	-363.564	-365.195	-367.993	-368.059			719.009	-330.981	-333.871	-334.106	-333.992	-336.402	-339.45	-347.083	-352.538	-357.475	-360.84
317.577	-353.006	-355.665	-352.35	-356.557	-359.25	-360.147	-363.95	-365.206	-367.895	-367.987			719.491	-331.27	-334.115	-334.268	-334.193	-336.59	-339.57	-347.294	-352.57	-357.457	-360.92
318.085	-353.53	-355.819	-352.507	-356.801	-359.185	-360.462	-364.131	-365.317	-367.888	-367.915			719.974	-331.495	-334.226	-334.364	-334.457	-336.705	-339.848	-347.248	-352.792	-357.582	-361.035
318.594	-353.829	-355.658	-352.973	-356.852	-359.033	-360.9	-364.297	-365.421	-367.783	-367.975			720.456	-331.607	-334.502	-334.61	-334.664	-336.87	-339.917	-347.268	-352.794	-357.559	-361.055
319.102	-354.229	-355.787	-353.45	-356.683	-358.823	-361.014	-364.471	-365.524	-367.604	-367.878			720.938	-331.753	-334.497	-334.66	-334.755	-337.008	-340.15	-347.262	-353.004	-357.652	-361.036
319.608	-354.078	-355.708	-353.356	-356.519	-358.812	-361.076	-364.494	-365.567	-367.489	-367.805			721.421	-331.99	-334.686	-334.797	-334.899	-337.159	-340.223	-347.297	-353.073	-357.643	-361.084
320.116	-354.142	-355.577	-353.243	-356.173	-358.531	-360.977	-364.688	-365.729	-367.534	-367.822			721.905	-332.071	-334.847	-334.857	-335.097	-337.209	-340.355	-347.419	-353.18	-357.722	-361.095
320.624	-354.417	-355.856	-353.119	-355.418	-358.47	-360.946	-364.805	-365.648	-367.593	-367.688			722.388	-332.267	-334.945	-334.937	-335.234	-337.441	-340.567	-347.436	-353.339	-357.874	-361.131
321.133	-354.122	-355.806	-352.983	-355.106	-358.277	-360.852	-364.722	-365.488	-367.784	-367.45			722.87	-332.461	-335.123	-335.182	-335.272	-337.621	-340.675	-347.417	-353.467	-357.969	-361.066
321.639	-354.101	-355.722	-352.748	-355.419	-358.349	-360.819	-364.243	-365.665	-367.77	-367.561			723.352	-332.719	-335.319	-335.304	-335.363	-337.797	-340.744	-347.468	-353.415	-358.088	-361.011
322.147	-354.262	-355.738	-352.472	-355.408	-358.116	-360.767	-364.009	-365.901	-367.568	-367.482			723.834	-332.864	-335.318	-335.337	-335.382	-337.889	-340.767	-347.571	-353.387	-357.901	-361.078
322.655	-353.741	-355.853	-352.248	-355.377	-358.267	-360.976	-363.695	-365.999	-367.526	-367.585			724.317	-333.228	-335.305	-335.431	-335.474	-337.811	-340.977	-347.614	-353.555	-357.96	-360.977
323.161	-354.025	-356.021	-352.22	-355.142	-357.951	-360.781	-363.831	-366.087	-367.663	-367.341			724.799	-333.469	-335.44	-335.806	-335.574	-337.986	-341.017	-347.645	-353.748	-357.962	-361.023
323.669	-354.058	-355.839	-352.041	-355.282	-357.579	-361.045	-363.539	-366.202	-367.725	-367.652			725.281	-333.449	-335.617	-335.855	-335.842	-338.001	-341.156	-347.77	-353.879	-357.979	-360.981
324.177	-354.163	-355.794	-351.902	-355.499	-357.71	-360.831	-363.515	-366.592	-367.846	-367.727			725.763	-333.613	-335.797	-335.905	-335.871	-338.197	-341.351	-347.826	-353.898	-357.859	-361.105
324.683	-354.339	-355.732	-352.005	-355.693	-357.761	-360.768	-363.76	-366.915	-367.788	-367.822			726.245	-333.696	-335.946	-335.954	-336.06	-338.262	-341.467	-347.983	-353.971	-358.022	-361.215
325.191	-354.411	-355.707	-351.867	-355.409	-357.938	-360.449	-363.805	-366.931	-367.657	-367.52			726.729	-333.872	-336.108	-336.141	-336.186	-338.412	-341.663	-348.074	-354.051	-357.996	-361.281
325.699	-354.28	-355.636	-351.992	-355.282	-358.018	-360.568	-363.888	-366.861	-367.467	-367.564			727.212	-334.009	-336.182	-336.266	-336.299	-338.65	-341.716	-348.091	-354.123	-358.079	-361.429
326.207	-354.417	-355.083	-351.945	-355.483	-358.252	-360.197	-363.853	-367.148	-367.748	-367.491			727.694	-334.117	-336.284	-336.28	-336.51	-338.794	-341.786	-348.146	-354.162	-358.074	-361.472
326.712	-354.422	-354.932	-351.681	-355.373	-358.647	-360.072	-363.763	-367.243	-367.647	-367.587			728.176	-334.364	-336.402	-336.515	-336.562	-338.88	-341.871	-348.311	-354.138	-357.936	-361.376
327.22	-354.421	-354.85	-351.583	-355.612	-358.536	-360.096	-363.835	-367.343	-367.775	-367.644			728.658	-334.36	-336.423	-336.544	-336.679	-338.847	-341.896	-348.49	-354.179	-357.974	-361.432
327.728	-354.265	-354.737	-351.923	-355.794	-358.743	-359.991	-363.735	-367.374	-367.561	-367.191			729.14	-334.697	-336.582	-336.686	-336.747	-339.015	-341.865	-348.478	-354.285	-357.906	-361.404
328.234	-354.183	-354.84	-352.263	-355.865	-359.045	-360.157	-363.702	-367.008	-367.582	-367.302			729.622	-334.869	-336.783	-336.784	-337.016	-338.97	-341.812	-348.485	-354.462	-357.945	-361.458
328.741	-354.308	-354.87	-352.446	-356.252	-359.17	-359.87	-363.818	-366.628	-367.372	-366.999			730.104	-335.213	-336.922	-336.99	-337.118	-339.06	-341.893	-348.65	-354.54	-357.837	-361.485
329.247	-354.675	-355.077	-352.487	-356.114	-359.278	-360.078	-363.501	-366.656	-367.345	-366.663			730.586	-335.308	-337.059	-336.923	-337.244	-339.132	-342.027	-348.715	-354.605	-357.861	-361.398
329.755	-354.81	-355.242	-352.824	-356.466	-359.022	-360.446	-363.525	-366.699	-367.255	-366.901			731.067	-335.49	-337.127	-337.216	-337.353	-339.239	-342.105	-348.828	-354.689	-357.828	-361.42
330.262	-354.973	-355.494	-353.049	-356.526	-358.702	-360.672	-363.293	-366.484	-367.539	-367			731.549	-335.643	-337.18	-337.35	-337.477	-339.359	-342.268	-348.987	-354.707	-357.719	-361.467
330.768	-354.664	-355.475	-352.987	-356.419	-358.548	-360.546	-363.278	-365.935	-367.398	-367.032			732.031	-335.796	-337.446	-337.551	-337.68	-339.537	-342.383	-349.249	-354.677	-357.598	-361.465
331.276	-354.434	-355.678	-352.639	-356.26	-358.269	-360.603	-363.266	-365.779	-367.774	-366.921			732.513	-336.03	-337.666	-337.716	-337.786	-339.539	-342.471	-349.324	-354.761	-357.596	-361.548
331.783	-354.242	-355.625	-352.313	-355.902	-358.099	-360.281	-363.067	-365.368	-367.764	-367.036			732.995	-336.261	-337.831	-337.877	-338.018	-339.452	-342.677	-349.283	-354.917	-357.785	-361.523
332.289	-354.198	-355.455	-352.15	-355.6	-357.825	-360.15	-362.99	-365.119	-367.575	-366.952			733.476	-336.426	-338.051	-338.104	-338.144	-339.559	-342.745	-349.58	-354.873	-357.914	-361.503
332.796	-354.16	-355.787	-351.664	-355.409	-357.678	-360.282	-362.707	-364.702	-367.718	-367.009			733.958	-336.695	-338.113	-338.112	-338.257	-339.676	-342.823	-349.641	-354.963	-357.936	-361.593
333.302	-353.813	-355.881	-351.559	-355.67	-357.6	-360.178	-362.573	-364.717	-367.761	-367.19			734.44	-336.962	-338.159	-338.371	-338.295	-339.928	-342.832	-349.785	-354.842	-357.992	-361.555
333.809	-353.62	-356.086	-351.243	-355.564	-357.621	-360.057	-362.386	-365.002	-367.863	-367.109			734.922	-337.233	-338.273	-338.481	-338.411	-339.968	-343.069	-350.047	-354.916	-358.075	-361.628
334.317	-353.455	-356.603	-351.436	-355.618	-357.562	-360.137	-362.455	-365.115	-367.704	-367.068			735.403	-337.509	-338.355	-338.705	-338.404	-340.147	-343.321	-350.068	-354.942	-358.18	-361.608
334.822	-353.063	-356.927	-351.21	-355.701	-357.547	-359.921	-362.419	-365.293	-367.622	-367.008			735.885	-337.607	-338.479	-338.838	-338.645	-340.225	-343.46	-350.318	-354.878	-358.228	-361.638
335.329	-353.363	-357.225	-350.869	-355.38	-357.143	-359.614	-362.572	-365.319	-367.605	-366.899			736.366	-337.707	-338.553	-338.762	-338.824	-340.374	-343.514	-350.368	-354.898	-358.253	-361.527
335.835	-353.318	-356.966	-350.412	-355.459	-357.011	-359.273	-362.621	-365.49	-367.118	-366.93			736.848	-337.842	-338.67	-339.005	-339.024	-340.532	-343.694	-350.645	-354.979	-358.322	-361.551
336.342	-353.429	-357.045	-350.69	-355.359	-356.949	-359.291	-362.698	-365.831	-366.885	-366.917			737.33	-337.822	-338.878	-338.988	-339.123	-340.717	-343.859	-350.797	-354.973	-358.48	-361.587
336.847	-353.125	-356.678	-350.682	-355.41	-356.836	-359.196	-362.857	-365.439	-367.066	-367.262			737.811	-338.113	-339.113	-339.212	-339.254	-340.921	-343.951	-350.827	-355.181	-358.53	-361.601
337.354	-353.075	-356.741	-350.85	-355.247	-356.973	-358.914	-362.882	-365.643	-367.17	-367.241			738.293	-338.336	-339.243	-339.416	-339.453	-341.019	-344.079	-350.975	-355.285	-358.578	-361.546
337.862	-352.738	-356.521	-350.859	-354.944	-356.965	-358.82	-363.216	-365.499	-367.358	-367.334			738.774	-338.517	-339.433	-339.45	-339.544	-341.232	-344.108	-351.05	-355.198	-358.604	-361.567
338.367	-352.956	-356.08	-350.615	-355.296	-357.188	-358.681	-362.957	-365.507	-367.501	-367.384			739.253	-338.653	-339.634	-339.441	-339.761	-341.334	-344.262	-351.227	-355.392	-358.738	-361.698
338.874	-352.785	-356	-350.834	-355.408	-357.284	-358.895	-362.705	-365.499	-367.096	-367.515			739.735	-338.825	-339.774	-339.584	-339.826	-341.387	-344.322	-351.35	-355.528	-358.853	-361.797
339.379	-352.805	-355.706	-350.706	-355.482	-357.376	-359.003	-362.555	-365.16	-367.486	-367.417			740.216	-339.018	-339.883	-339.792	-339.957	-341.644	-344.355	-351.422	-355.529	-358.915	-361.828
339.886	-352.893	-355.608	-351.126	-355.487	-358.048	-359.111	-362.264	-364.917	-367.337	-367.347			740.698	-339.249	-339.928	-340.022	-340.055	-341.725	-344.317	-351.421	-355.582	-359.005	-361.872
340.391	-353.071	-355.713	-351.071	-355.009	-357.971	-358.99	-362.14	-364.568	-367.532	-367.324			741.179	-339.396	-340.005	-340.243	-340.083	-341.905	-344.406	-351.626	-355.496	-359.046	-361.787
340.898	-353.332	-355.584	-351.209	-355.003	-357.986	-358.995	-361.962	-364.277	-367.476	-367.445			741.66	-339.384	-339.99	-340.435	-340.225	-342.182	-344.331	-351.725	-355.616	-359.293	-361.805
341.403	-353.244	-355.304	-351.222	-354.944	-357.72	-359.078	-361.505	-364.21	-367.48	-367.577			742.142	-339.586	-340.083	-340.501	-340.239	-342.362	-344.562	-351.588	-355.549	-359.403	-361.882
341.91	-352.967	-354.954	-351.506	-355.085	-357.75	-359.097	-361.461	-364.001	-367.673	-367.814			742.623	-339.807	-340.243	-340.581	-340.408	-342.521	-344.619	-351.6	-355.75	-359.466	-362.068
342.415	-353.016	-354.639	-351.249	-355.304	-357.86	-359.328	-361.435	-363.568	-367.77	-367.829			743.104	-340.169	-340.242	-340.892	-340.56	-342.765	-344.752	-351.684	-355.789	-359.626	-362.18
342.922	-353.065	-354.449	-351.122	-355.124	-357.782	-359.347	-361.635	-363.35	-367.56	-367.642			743.585	-340.231	-340.4	-340.879	-340.575	-342.621	-344.781	-351.752	-355.893	-359.662	-362.044
343.427	-352.994	-354.077	-350.9	-354.709	-357.554	-359.262	-361.59	-363.363	-367.576	-367.676			744.065	-340.242	-340.478	-340.984	-340.579	-342.713	-344.837	-351.696	-356.008	-359.896	-362.021
343.934	-353.529	-353.763	-351.026	-354.578	-357.788	-358.967	-361.505	-363.306	-367.353	-367.701			744.546	-340.221	-340.545	-341.033	-340.695	-342.871	-344.92	-351.782	-356.012	-359.946	-361.823
344.439	-353.526	-353.827	-350.953	-354.704	-357.725	-359.205	-361.27	-363.638	-367.276	-367.581			745.027	-340.37	-340.645	-341.06	-340.915	-342.892	-344.916	-351.851	-356.139	-360.131	-361.701
344.946	-353.385	-354.306	-351.208	-354.735	-357.699	-359.003	-361.558	-363.804	-367.214	-367.59			745.508	-340.521	-340.763	-341.156	-341.033	-342.924	-344.973	-351.789	-356.049	-360.148	-361.693
345.45	-353.337	-354.349	-351.143	-354.581	-357.996	-358.638	-361.87	-364.132	-367.151	-367.41			745.989	-340.563	-340.846	-341.244	-341.169	-343.071	-345.159	-351.844	-356.105	-360.271	-361.772
345.957	-353.548	-354.487	-351.072	-354.593	-357.928	-358.48	-362.136	-364.124	-366.988	-367.097			746.47	-340.726	-340.917	-341.382	-341.278	-343.285	-345.321	-351.891	-355.998	-360.342	-361.815
346.462	-353.746	-354.518	-351.026	-354.765	-357.733	-358.416	-362.205	-364.457	-366.594	-367.134			746.951	-340.869	-341.066	-341.472	-341.314	-343.276	-345.31	-351.833	-356.02	-360.4	-361.76
346.967	-353.552	-354.543	-350.561	-354.436	-357.107	-358.316	-362.518	-364.621	-366.132	-366.708			747.43	-341.06	-341.184	-341.577	-341.402	-343.359	-345.446	-351.947	-356.023	-360.318	-361.734
347.473	-353.624	-354.56	-350.38	-354.451	-356.858	-358.418	-362.39	-364.741	-365.929	-366.525			747.911	-341.164	-341.171	-341.524	-341.581	-343.314	-345.481	-352.053	-356.133	-360.323	-361.837
347.978	-353.606	-354.687	-350.311	-354.399	-356.44	-358.451	-362.315	-364.982	-365.829	-366.514			748.392	-341.134	-341.321	-341.505	-341.584	-343.441	-345.576	-352.034	-356.251	-360.438	-361.833
348.485	-353.383	-354.79	-350.487	-354.398	-356.129	-358.817	-362.424	-365.042	-365.992	-366.542			748.873	-341.093	-341.579	-341.544	-341.658	-343.602	-345.681	-352.031	-356.181	-360.322	-361.774
348.989	-353.07	-354.63	-350.434	-354.312	-356.214	-358.683	-362.387	-364.868	-366.066	-366.699			749.354	-341.032	-341.734	-341.537	-341.73	-343.561	-345.637	-351.944	-356.176	-360.408	-361.799
349.496	-352.724	-354.917	-350.461	-353.899	-356.312	-358.774	-362.327	-365.082	-366.045	-366.62			749.835	-341.203	-341.803	-341.635	-341.758	-343.579	-345.784	-351.952	-356.089	-360.453	-361.807
350	-352.537	-354.694	-350.121	-353.647	-356.079	-359.155	-362.278	-364.975	-365.958	-366.855			750.314	-341.252	-341.799	-341.715	-341.88	-343.46	-345.826	-351.969	-356.264	-360.513	-361.826
350.505	-352.511	-354.484	-349.694	-353.57	-356.347	-359.552	-362.257	-364.858	-365.928	-366.882			750.794	-341.501	-341.935	-341.807	-341.97	-343.593	-345.961	-352.001	-356.348	-360.54	-361.779
351.011	-352.115	-354.076	-349.608	-353.227	-356.519	-359.807	-362.011	-365.026	-366.179	-366.935			751.275	-341.451	-342.105	-341.838	-342.043	-343.636	-345.924	-351.964	-356.499	-360.548	-361.748
351.516	-352.287	-354.084	-349.205	-352.859	-356.812	-360.021	-362.002	-364.941	-366.594	-367.225			751.756	-341.486	-342.276	-341.844	-342.09	-343.494	-345.915	-351.903	-356.384	-360.389	-361.742
352.022	-352.052	-354.381	-348.9	-352.542	-357.045	-359.848	-361.891	-364.813	-366.407	-367.497			752.237	-341.489	-342.146	-341.992	-342.106	-343.374	-345.935	-351.918	-356.519	-360.183	-361.638
352.527	-352.246	-354.633	-349.012	-352.216	-357.128	-359.867	-361.832	-364.9	-366.463	-367.388			752.716	-341.431	-342.098	-342.033	-342.191	-343.437	-346.015	-352.021	-356.549	-360.196	-361.684
353.031	-351.991	-354.488	-348.804	-352.419	-357.239	-359.662	-361.981	-364.921	-366.268	-367.599			753.196	-341.571	-342.128	-342.215	-342.285	-343.547	-346.01	-351.992	-356.685	-360.087	-361.69
353.537	-351.889	-354.292	-348.954	-352.396	-357.19	-359.624	-361.742	-364.704	-366.132	-367.33			753.677	-341.619	-342.19	-342.361	-342.405	-343.555	-345.995	-351.974	-356.723	-360.041	-361.702
354.042	-351.852	-354.159	-349.068	-352.329	-357.346	-359.61	-362.015	-364.78	-366.207	-367.394			754.158	-341.726	-342.172	-342.451	-342.36	-343.709	-346.112	-352.119	-356.639	-359.964	-361.696
354.548	-352.246	-354.223	-349.361	-352.24	-357.104	-359.46	-362.043	-364.977	-366.165	-367.231			754.636	-341.741	-342.195	-342.392	-342.476	-343.895	-346.259	-352.158	-356.702	-360.097	-361.643
355.052	-352.453	-354.061	-349.383	-351.98	-356.995	-359.04	-362.162	-364.931	-366.22	-366.996			755.117	-341.821	-342.276	-342.603	-342.488	-343.883	-346.366	-352.25	-356.629	-360.17	-361.864
355.556	-352.52	-353.931	-349.544	-352.304	-356.983	-358.773	-361.932	-365.332	-366.179	-367.034			755.597	-341.872	-342.247	-342.641	-342.585	-343.927	-346.447	-352.215	-356.65	-360.306	-361.99
356.063	-352.735	-354.213	-349.683	-352.445	-356.985	-358.474	-361.907	-365.283	-366.284	-366.872			756.078	-341.997	-342.427	-342.646	-342.638	-343.89	-346.494	-352.186	-356.59	-360.292	-362.038
356.567	-352.442	-354.518	-349.245	-352.458	-356.754	-358.358	-361.792	-365.564	-366.226	-366.781			756.556	-342.17	-342.458	-342.647	-342.642	-343.958	-346.6	-352.287	-356.54	-360.328	-362.056
357.071	-352.389	-354.435	-349.626	-352.394	-356.445	-357.777	-361.988	-365.313	-366.159	-366.867			757.037	-342.268	-342.58	-342.634	-342.812	-344.007	-346.625	-352.293	-356.499	-360.378	-362.065
357.577	-352.226	-354.489	-349.658	-352.534	-356.409	-357.632	-362.009	-365.031	-366.099	-366.592			757.517	-342.222	-342.663	-342.838	-342.86	-344.232	-346.847	-352.373	-356.414	-360.288	-362.056
358.081	-352.081	-354.43	-350.237	-352.863	-356.041	-357.422	-361.49	-365.061	-366.035	-366.588			757.998	-342.259	-342.639	-342.883	-343.063	-344.346	-347.054	-352.394	-356.443	-360.309	-362.122
358.585	-351.796	-354.325	-350.294	-352.815	-355.388	-357.403	-361.414	-365.115	-365.889	-366.628			758.476	-342.269	-342.85	-343.099	-343.058	-344.549	-347.23	-352.471	-356.379	-360.172	-362.18
359.091	-351.6	-354.153	-350.414	-352.981	-354.979	-357.619	-361.297	-365.07	-365.66	-365.924			758.957	-342.16	-342.971	-343.108	-343.134	-344.649	-347.475	-352.448	-356.366	-360.242	-362.24
359.595	-351.873	-354.194	-350.446	-353.111	-354.763	-357.268	-360.936	-364.881	-365.835	-365.758			759.437	-342.223	-343.1	-343.256	-343.165	-344.759	-347.569	-352.527	-356.328	-360.252	-362.372
360.099	-351.605	-354.37	-350.403	-352.73	-354.637	-357.668	-360.61	-364.576	-366.034	-365.917			759.915	-342.187	-343.244	-343.22	-343.304	-344.837	-347.633	-352.662	-356.453	-360.322	-362.441
360.605	-351.407	-354.122	-350.567	-352.709	-354.81	-357.884	-360.648	-364.443	-365.788	-365.936			760.396	-342.257	-343.338	-343.319	-343.32	-345.041	-347.896	-352.733	-356.531	-360.27	-362.492
361.109	-351.326	-354.145	-350.148	-352.54	-354.757	-357.927	-360.53	-364.328	-365.962	-365.857			760.876	-342.457	-343.403	-343.482	-343.38	-345.037	-348.009	-353.071	-356.609	-360.386	-362.611
361.613	-351.051	-354.315	-349.877	-352.321	-354.577	-358.071	-360.246	-364.329	-365.998	-365.86			761.354	-342.498	-343.529	-343.407	-343.455	-345.132	-348.087	-353.116	-356.639	-360.323	-362.545
362.119	-351.206	-353.883	-349.38	-352.308	-354.892	-357.97	-360.43	-364.207	-365.95	-366.025			761.835	-342.747	-343.54	-343.562	-343.542	-345.147	-348.171	-353.206	-356.726	-360.212	-362.732
362.623	-350.865	-353.66	-349.21	-352.372	-355.09	-358.183	-360.414	-364.149	-365.974	-366.029			762.315	-342.77	-343.651	-343.571	-343.653	-345.128	-348.233	-353.375	-356.752	-360.169	-362.848
363.126	-350.969	-353.324	-349.45	-352.66	-355.568	-358.432	-360.505	-364.3	-365.889	-366.109			762.793	-342.831	-343.805	-343.707	-343.683	-345.322	-348.343	-353.444	-356.764	-360.241	-362.981
363.63	-351.201	-353.774	-349.256	-352.975	-355.61	-358.514	-360.816	-364.463	-365.954	-366.289			763.273	-342.8	-343.773	-343.667	-343.846	-345.368	-348.397	-353.477	-357.026	-360.357	-363.135
364.136	-351.143	-353.72	-348.841	-352.919	-355.764	-358.177	-361.198	-364.469	-365.57	-366.068			763.753	-342.842	-343.831	-343.819	-343.842	-345.459	-348.337	-353.518	-356.931	-360.503	-363.112
364.64	-351.418	-353.606	-349.149	-352.959	-355.839	-358.207	-361.393	-364.75	-365.418	-365.958			764.231	-342.953	-343.842	-343.936	-343.963	-345.519	-348.397	-353.568	-356.918	-360.616	-363.13
365.143	-351.177	-353.503	-348.651	-352.99	-355.604	-358.153	-361.55	-364.423	-365.186	-365.821			764.712	-342.996	-343.957	-344.119	-343.999	-345.686	-348.427	-353.687	-356.968	-360.655	-363.213
365.647	-351.459	-353.725	-348.608	-352.79	-355.317	-358.48	-361.657	-364.351	-365.006	-365.403			765.192	-342.934	-344.054	-344.145	-344.021	-345.777	-348.581	-353.762	-357.108	-360.717	-363.297
366.153	-351.718	-354.09	-348.394	-353.081	-355.391	-358.405	-362.14	-364.511	-365.215	-365.611			765.67	-342.915	-344.075	-344.146	-344.175	-345.936	-348.574	-353.732	-357.224	-360.939	-363.414
366.656	-351.539	-354.403	-348.68	-352.862	-355.357	-358.25	-362.081	-364.187	-365.185	-365.49			766.15	-343.205	-344.309	-344.185	-344.253	-345.872	-348.736	-353.72	-357.32	-360.934	-363.436
367.16	-351.349	-354.462	-348.302	-353.081	-355.203	-358.55	-362.215	-363.972	-365.315	-365.615			766.63	-343.269	-344.414	-344.342	-344.308	-345.893	-348.706	-354.002	-357.499	-361.101	-363.494
367.663	-351.185	-354.498	-347.878	-352.746	-354.919	-358.411	-362.161	-363.926	-365.488	-365.409			767.108	-343.345	-344.577	-344.494	-344.279	-345.993	-348.935	-354.209	-357.486	-361.163	-363.494
368.169	-350.99	-354.548	-347.511	-352.447	-354.826	-358.226	-361.964	-363.567	-365.534	-365.591			767.588	-343.325	-344.822	-344.495	-344.326	-346.065	-348.967	-354.301	-357.708	-361.272	-363.467
368.672	-350.859	-354.054	-347.583	-351.936	-354.458	-358.142	-361.898	-363.41	-365.592	-365.621			768.065	-343.293	-344.799	-344.595	-344.362	-346.269	-349.188	-354.274	-357.736	-361.312	-363.47
369.176	-350.533	-353.747	-348.178	-352.098	-354.216	-357.735	-361.861	-363.153	-365.759	-365.764			768.545	-343.404	-344.861	-344.512	-344.501	-346.325	-349.309	-354.441	-357.8	-361.388	-363.449
369.679	-350.289	-353.683	-348.318	-351.988	-354.39	-357.585	-361.946	-363.135	-365.689	-365.529			769.025	-343.583	-345.053	-344.661	-344.433	-346.315	-349.276	-354.485	-357.745	-361.394	-363.536
370.183	-350.048	-353.543	-348.267	-351.84	-354.012	-357.393	-361.901	-362.972	-365.973	-365.366			769.503	-343.571	-345.123	-344.723	-344.561	-346.429	-349.482	-354.5	-357.658	-361.368	-363.624
370.688	-350.178	-353.417	-348.328	-351.616	-353.857	-357.543	-361.998	-362.899	-365.846	-365.319			769.983	-343.576	-345.23	-344.733	-344.552	-346.53	-349.587	-354.712	-357.849	-361.478	-363.666
371.192	-350.158	-353.208	-348.332	-351.498	-354.255	-357.519	-361.861	-362.74	-365.954	-365.055			770.461	-343.586	-345.329	-344.802	-344.529	-346.646	-349.718	-354.839	-357.862	-361.449	-363.673
371.695	-350.123	-353.378	-348.548	-351.254	-354.064	-357.331	-361.713	-362.424	-366.057	-365.395			770.94	-343.57	-345.554	-344.915	-344.551	-346.696	-349.675	-354.772	-358.174	-361.653	-363.596
372.198	-350.09	-353.275	-348.557	-351.074	-354.298	-357.28	-361.454	-362.478	-366.048	-365.629			771.42	-343.645	-345.58	-344.917	-344.674	-346.859	-349.761	-354.809	-358.179	-361.563	-363.573
372.701	-350.292	-353.159	-348.835	-351.249	-354.393	-356.911	-361.403	-362.698	-365.897	-365.635			771.898	-343.609	-345.655	-344.828	-344.824	-346.834	-349.789	-354.894	-358.337	-361.769	-363.518
373.207	-350.43	-353.169	-348.883	-351.398	-354.092	-356.781	-361.456	-362.768	-366.029	-365.393			772.378	-343.725	-345.749	-344.847	-344.869	-346.838	-349.806	-354.787	-358.339	-361.729	-363.403
373.71	-350.409	-352.691	-349.046	-351.925	-354.12	-356.696	-361.201	-362.977	-365.863	-365.72			772.855	-343.855	-345.953	-344.877	-344.976	-346.844	-349.863	-354.735	-358.546	-361.64	-363.368
374.213	-350.489	-351.953	-349.322	-352.033	-354.398	-356.621	-361.493	-363.161	-365.756	-365.943			773.335	-343.935	-345.973	-345.029	-345.037	-346.866	-349.737	-354.803	-358.721	-361.799	-363.387
374.716	-350.647	-352.054	-349.431	-352.35	-354.242	-356.9	-361.607	-363.642	-365.569	-365.647			773.813	-344.171	-345.963	-344.894	-345.091	-346.818	-349.858	-354.907	-358.784	-361.819	-363.269
375.219	-351.052	-352.014	-349.547	-352.16	-354.353	-356.691	-361.834	-364.059	-365.593	-365.834			774.292	-344.287	-345.997	-344.934	-345.218	-346.959	-349.724	-354.803	-358.882	-361.836	-363.245
375.723	-351.236	-352.006	-349.132	-352.074	-354.193	-356.284	-361.835	-364.321	-365.694	-365.975			774.77	-344.336	-346.069	-344.938	-345.34	-346.975	-349.754	-354.86	-358.809	-361.759	-363.132
376.226	-351.534	-351.923	-348.777	-351.936	-354.512	-356.304	-361.471	-364.521	-365.331	-365.888			775.249	-344.232	-346.136	-344.903	-345.359	-346.987	-349.671	-354.839	-358.814	-361.728	-363.168
376.731	-351.397	-351.978	-348.392	-351.822	-354.866	-356.679	-361.226	-364.564	-365.403	-365.826			775.727	-344.246	-346.068	-344.958	-345.398	-347.06	-349.764	-354.852	-358.698	-361.741	-363.183
377.234	-351.268	-352.131	-347.997	-351.832	-354.837	-356.963	-360.699	-364.273	-365.282	-365.799			776.206	-344.174	-346.024	-345.14	-345.528	-347.125	-349.7	-354.858	-358.713	-361.788	-363.06
377.737	-351.65	-352.188	-348.063	-351.714	-354.814	-356.838	-360.749	-364.157	-365.38	-365.642			776.686	-344.29	-346.188	-345.3	-345.499	-347.227	-349.729	-354.895	-358.633	-361.858	-363.055
378.24	-351.373	-352.405	-347.817	-351.569	-354.866	-356.747	-360.759	-363.946	-365.704	-365.92			777.163	-344.321	-346.377	-345.418	-345.572	-347.219	-349.771	-354.915	-358.614	-361.997	-363.18
378.743	-351.259	-352.398	-347.621	-351.073	-354.665	-356.864	-360.332	-363.359	-365.546	-365.757			777.642	-344.388	-346.343	-345.556	-345.677	-347.216	-349.777	-354.94	-358.391	-361.985	-363.308
379.245	-351.096	-352.111	-346.97	-350.921	-354.304	-356.948	-360.242	-363.498	-365.777	-365.618			778.12	-344.411	-346.295	-345.656	-345.816	-347.257	-349.829	-354.986	-358.353	-361.957	-363.323
379.748	-350.982	-351.705	-346.353	-350.636	-354.049	-356.544	-360.234	-363.457	-365.628	-365.327			778.597	-344.412	-346.376	-345.695	-345.878	-347.294	-349.846	-355.077	-358.363	-362.037	-363.344
380.251	-350.761	-351.475	-346.184	-350.55	-354.335	-356.614	-360.119	-363.535	-365.19	-365.415			779.077	-344.469	-346.491	-345.877	-345.842	-347.219	-349.843	-355.114	-358.275	-362.048	-363.455
380.754	-350.503	-351.325	-345.684	-350.709	-354.012	-356.646	-360.113	-363.741	-365.111	-365.207			779.554	-344.419	-346.416	-345.98	-345.884	-347.389	-349.803	-355.003	-358.226	-361.959	-363.463
381.259	-349.784	-351.414	-345.432	-351.117	-354.41	-356.674	-360.317	-363.865	-364.791	-365.033			780.033	-344.441	-346.662	-345.965	-345.867	-347.439	-349.849	-355.072	-358.106	-361.91	-363.392
381.762	-349.383	-351.471	-344.61	-350.612	-354.686	-356.781	-360.507	-364.029	-364.541	-364.869			780.51	-344.627	-346.53	-346.063	-345.925	-347.684	-349.93	-355.075	-358.107	-361.896	-363.419
382.264	-349.285	-351.613	-344.417	-350.388	-354.508	-356.813	-360.691	-363.821	-364.439	-364.782			780.99	-344.629	-346.586	-346.292	-346.054	-347.74	-349.984	-355	-358.137	-361.9	-363.437
382.767	-349.573	-351.444	-344.936	-350.415	-354.617	-356.61	-360.518	-363.99	-364.224	-365.064			781.467	-344.682	-346.522	-346.387	-346.133	-347.862	-350.026	-355.018	-358.139	-361.897	-363.473
383.27	-349.18	-351.377	-344.896	-349.742	-354.661	-356.313	-360.506	-363.73	-364.154	-364.909			781.946	-344.85	-346.524	-346.38	-346.214	-347.989	-350.056	-355.065	-358.185	-361.876	-363.644
383.772	-349.494	-351.251	-345.044	-349.519	-354.217	-356.225	-360.64	-363.742	-364.084	-364.973			782.423	-344.829	-346.684	-346.404	-346.339	-347.989	-350.061	-355.112	-358.075	-361.871	-363.691
384.275	-349.846	-350.8	-345.005	-349.574	-354.139	-356.004	-360.506	-364.006	-364.129	-364.898			782.902	-344.948	-346.559	-346.456	-346.404	-347.974	-350.082	-355.118	-358.1	-361.878	-363.731
384.778	-349.809	-350.846	-345.057	-349.836	-353.791	-355.971	-360.39	-363.77	-364.165	-364.983			783.379	-345.011	-346.619	-346.58	-346.519	-347.993	-350.041	-355.315	-358.16	-361.784	-363.772
385.28	-349.546	-350.797	-344.815	-350.182	-353.389	-355.966	-360.406	-363.825	-364.251	-365.082			783.858	-345.15	-346.664	-346.459	-346.623	-348.005	-350.004	-355.191	-358.203	-361.778	-363.675
385.783	-349.489	-350.524	-344.822	-350.161	-353.298	-355.516	-360.01	-363.629	-364.255	-365.264			784.336	-345.249	-346.736	-346.586	-346.664	-348.176	-350.088	-355.168	-358.243	-361.603	-363.715
386.285	-349.433	-350.15	-345.167	-349.938	-352.974	-355.472	-359.999	-363.164	-364.371	-365.346			784.813	-345.35	-346.839	-346.54	-346.68	-348.112	-350.105	-355.284	-358.326	-361.649	-363.719
386.788	-349.367	-350.328	-345.066	-349.4	-352.714	-354.982	-359.61	-362.93	-364.426	-365.357			785.292	-345.369	-346.97	-346.598	-346.82	-348.233	-350.076	-355.18	-358.321	-361.493	-363.783
387.29	-349.035	-350.071	-344.981	-348.857	-352.661	-354.365	-359.232	-362.77	-364.746	-365.811			785.769	-345.406	-347.069	-346.804	-346.874	-348.191	-350.099	-355.245	-358.311	-361.468	-363.888
387.793	-349.186	-349.837	-344.866	-348.746	-352.659	-354.217	-358.901	-362.563	-364.88	-365.655			786.247	-345.433	-347.117	-346.84	-346.962	-348.267	-350.115	-355.141	-358.454	-361.562	-363.824
388.295	-348.908	-349.816	-344.578	-348.729	-352.925	-353.979	-358.441	-362.102	-364.736	-365.701			786.724	-345.487	-347.104	-346.933	-346.922	-348.405	-350.14	-355.094	-358.517	-361.656	-363.838
388.798	-348.477	-349.421	-344.749	-348.275	-352.669	-353.433	-358.346	-361.973	-364.934	-365.755			787.201	-345.526	-347.132	-346.99	-346.904	-348.468	-350.133	-354.947	-358.541	-361.63	-363.916
389.3	-348.469	-349.238	-344.931	-348.118	-352.314	-352.871	-357.816	-361.554	-365.137	-365.779			787.68	-345.673	-347.247	-347.225	-346.972	-348.626	-350.274	-354.954	-358.431	-361.685	-363.986
389.802	-348.544	-349.145	-344.834	-347.771	-351.826	-352.422	-357.878	-361.744	-365.03	-365.501			788.157	-345.84	-347.231	-347.389	-347.117	-348.658	-350.405	-354.892	-358.561	-361.81	-364.023
390.305	-348.124	-349.13	-344.683	-347.568	-351.343	-352.136	-358.015	-361.779	-364.958	-365.506			788.636	-345.799	-347.316	-347.439	-347.115	-348.805	-350.632	-355.018	-358.544	-361.823	-364.09
390.807	-347.833	-349.106	-344.539	-347.42	-351.158	-351.98	-357.913	-361.784	-364.88	-365.394			789.113	-345.858	-347.304	-347.514	-347.313	-348.859	-350.702	-355.013	-358.639	-361.95	-364.068
391.309	-347.333	-348.748	-344.219	-347.206	-350.754	-351.998	-358.285	-361.943	-364.929	-365.443			789.589	-345.987	-347.272	-347.567	-347.352	-348.971	-350.778	-355.046	-358.596	-361.948	-364.066
391.811	-347.039	-348.707	-344.191	-347.151	-350.765	-351.907	-358.523	-362.186	-364.491	-365.299			790.068	-346.075	-347.345	-347.703	-347.362	-348.973	-350.727	-355.108	-358.643	-361.9	-363.991
392.314	-346.622	-348.912	-344.078	-347.483	-350.989	-352.071	-358.296	-362.584	-364.482	-365.29			790.545	-346.036	-347.359	-347.669	-347.435	-349.142	-350.764	-355.11	-358.635	-361.911	-364.014
392.816	-346.39	-348.999	-343.406	-347.542	-350.841	-352.325	-358.488	-362.68	-364.516	-365.609			791.022	-346.219	-347.357	-347.624	-347.434	-349.177	-351.007	-355.145	-358.732	-361.809	-363.969
393.318	-346.084	-348.734	-343.322	-347.451	-350.658	-352.238	-358.773	-362.831	-363.984	-365.679			791.5	-346.229	-347.287	-347.57	-347.612	-349.347	-351.115	-355.068	-358.983	-361.992	-364.016
393.82	-346.395	-348.499	-342.383	-347.258	-350.47	-352.531	-358.773	-362.67	-363.85	-365.671			791.977	-346.261	-347.325	-347.519	-347.558	-349.28	-351.197	-355.13	-358.922	-362.001	-364.039
394.322	-346.778	-348.313	-342.836	-347.279	-350.287	-352.665	-358.927	-362.692	-363.742	-365.694			792.454	-346.43	-347.402	-347.572	-347.734	-349.265	-351.192	-355.155	-358.914	-362.09	-364.098
394.824	-346.828	-348.185	-342.955	-346.987	-350.281	-352.529	-358.919	-362.52	-363.933	-365.674			792.932	-346.604	-347.544	-347.759	-347.737	-349.388	-351.151	-355.177	-358.846	-362.067	-364.063
395.326	-346.95	-348.047	-342.529	-346.776	-350.209	-352.857	-358.802	-362.365	-364.039	-365.663			793.409	-346.587	-347.459	-347.706	-347.749	-349.479	-351.402	-355.202	-358.926	-362.168	-364.125
395.828	-347.443	-348.046	-342.168	-346.926	-350.234	-353.173	-358.771	-362.11	-364.277	-365.421			793.885	-346.677	-347.619	-347.847	-347.765	-349.557	-351.437	-355.242	-359.088	-362.168	-364.184
396.33	-347.446	-347.816	-341.9	-346.994	-350.316	-353.134	-358.294	-362.102	-364.343	-365.582			794.364	-346.76	-347.718	-347.919	-347.846	-349.624	-351.546	-355.092	-359.129	-362.156	-364.142
396.83	-347.155	-348.329	-342.07	-347.219	-350.658	-352.951	-357.995	-361.72	-364.44	-365.817			794.84	-346.944	-347.781	-347.834	-347.92	-349.55	-351.443	-354.983	-359.234	-362.16	-364.028
397.332	-347.005	-348.256	-341.982	-347.164	-350.822	-353.096	-357.92	-361.738	-364.56	-365.665			795.317	-347.097	-347.717	-347.667	-347.955	-349.535	-351.495	-355.111	-359.169	-362.054	-364.014
397.834	-347.07	-347.862	-341.82	-346.861	-350.839	-353.144	-357.819	-361.279	-364.617	-365.134			795.793	-347.176	-347.868	-347.641	-348.03	-349.502	-351.502	-355.239	-359.322	-362.177	-363.966
398.336	-346.929	-347.82	-341.744	-346.608	-351.08	-353.263	-357.61	-360.966	-364.67	-365.011			796.272	-347.292	-347.872	-347.85	-347.996	-349.517	-351.586	-355.193	-359.398	-362.092	-363.984
398.837	-346.625	-347.965	-341.475	-345.99	-351.312	-352.793	-357.195	-361.095	-364.687	-364.622			796.748	-347.239	-347.886	-347.773	-348.039	-349.567	-351.73	-355.296	-359.529	-362.17	-364.008
399.339	-346.56	-347.817	-341.292	-345.811	-351.446	-352.631	-357.059	-360.984	-364.754	-364.335			797.225	-347.411	-347.734	-347.855	-348.023	-349.553	-351.783	-355.394	-359.382	-362.236	-363.904
399.841	-346.469	-347.488	-341.116	-345.847	-351.383	-352.852	-357.31	-360.886	-364.772	-363.89			797.703	-347.405	-347.652	-347.72	-348.17	-349.516	-351.955	-355.545	-359.49	-362.207	-363.847
400.343	-346.004	-347.919	-341.053	-345.538	-351.24	-352.348	-357.417	-360.498	-364.565	-363.769			798.179	-347.295	-347.791	-347.878	-348.187	-349.537	-351.924	-355.432	-359.553	-362.25	-363.943
400.845	-345.472	-348.115	-341.325	-344.938	-351.143	-351.958	-357.106	-360.834	-364.661	-363.618			798.656	-347.248	-347.891	-347.875	-348.214	-349.56	-352.096	-355.572	-359.685	-362.317	-364.083
401.344	-345.662	-348.105	-341.187	-344.629	-351.15	-351.999	-356.99	-360.684	-364.563	-363.101			799.132	-347.287	-348.019	-348.011	-348.294	-349.836	-352.138	-355.576	-359.664	-362.518	-364.114
401.846	-345.452	-348.346	-341.741	-344.148	-350.695	-351.787	-357.29	-360.629	-364.519	-362.787			799.61	-347.282	-348.029	-348.157	-348.225	-349.852	-352.361	-355.69	-359.673	-362.544	-364.099
402.348	-345.173	-348.42	-342.288	-344.207	-350.457	-351.858	-357.338	-360.333	-364.634	-362.988			800.086	-347.196	-348.079	-348.247	-348.164	-349.775	-352.387	-355.853	-359.669	-362.54	-364.13
402.849	-344.969	-348.559	-342.355	-344.02	-350.165	-351.779	-357.339	-359.952	-364.783	-363.171			800.562	-347.217	-348.046	-348.387	-348.111	-349.767	-352.534	-355.951	-359.672	-362.565	-364.121
403.351	-345.134	-348.676	-342.625	-343.957	-350.075	-351.964	-357.23	-359.801	-364.754	-363.322			801.039	-347.182	-348.022	-348.337	-348.17	-349.758	-352.495	-356.115	-359.646	-362.644	-364.204
403.852	-344.967	-348.788	-342.737	-343.921	-349.951	-351.872	-356.867	-359.744	-364.66	-363.375			801.517	-347.294	-347.833	-348.394	-348.102	-349.633	-352.416	-356.161	-359.556	-362.405	-364.179
404.354	-345.387	-349.088	-342.735	-343.96	-349.758	-351.913	-356.634	-359.801	-365.091	-363.467			801.993	-347.365	-347.905	-348.381	-348.16	-349.604	-352.322	-356.195	-359.657	-362.418	-364.099
404.853	-345.69	-349.183	-342.351	-343.721	-349.247	-352.158	-356.85	-359.711	-364.998	-363.396			802.469	-347.427	-347.952	-348.463	-348.122	-349.668	-352.251	-356.297	-359.627	-362.426	-364.194
405.355	-345.623	-348.879	-342.324	-344.145	-348.98	-351.913	-356.639	-359.787	-364.731	-363.242			802.945	-347.446	-347.826	-348.603	-348.256	-349.719	-352.377	-356.296	-359.573	-362.424	-364.243
405.856	-345.307	-348.894	-341.86	-343.941	-348.759	-352.275	-356.455	-359.485	-364.989	-362.957			803.421	-347.396	-347.891	-348.58	-348.277	-349.793	-352.412	-356.42	-359.642	-362.403	-364.308
406.358	-345.423	-349.333	-341.984	-344.157	-348.952	-352.38	-356.528	-359.754	-365.407	-363.161			803.899	-347.526	-348.006	-348.555	-348.279	-349.801	-352.453	-356.641	-359.622	-362.41	-364.371
406.859	-345.403	-349.215	-341.481	-344.511	-348.742	-352.079	-356.583	-359.659	-365.138	-363.171			804.375	-347.657	-347.985	-348.524	-348.324	-349.826	-352.423	-356.528	-359.634	-362.286	-364.386
407.358	-345.566	-348.844	-341.123	-344.376	-348.675	-352.336	-356.281	-359.783	-364.897	-363.17			804.851	-347.526	-348.128	-348.557	-348.295	-349.775	-352.321	-356.555	-359.565	-362.246	-364.382
407.86	-345.398	-348.466	-340.644	-343.944	-348.657	-352.221	-356.016	-359.955	-364.727	-362.985			805.327	-347.492	-348.113	-348.367	-348.313	-349.904	-352.212	-356.629	-359.609	-362.312	-364.292
408.361	-345.322	-348.078	-340.613	-343.863	-348.528	-351.828	-355.931	-360.251	-364.155	-363.035			805.803	-347.346	-348.129	-348.453	-348.304	-349.994	-352.224	-356.677	-359.555	-362.183	-364.215
408.862	-344.995	-348.123	-340.116	-343.828	-348.393	-351.479	-355.917	-360.623	-363.926	-362.67			806.281	-347.183	-348.076	-348.327	-348.316	-349.931	-352.179	-356.675	-359.605	-362.268	-364.161
409.364	-344.734	-347.274	-339.175	-343.377	-348.299	-351.526	-356.385	-360.44	-363.646	-362.154			806.757	-347.184	-347.991	-348.328	-348.343	-350.029	-352.067	-356.593	-359.796	-362.133	-364.14
409.863	-344.304	-346.696	-338.604	-343.171	-348.235	-351.037	-356.499	-360.41	-363.569	-361.88			807.233	-347.08	-348.184	-348.255	-348.328	-349.992	-352.086	-356.669	-359.817	-362.159	-364.164
410.364	-343.827	-346.46	-338.387	-343.269	-348.338	-350.682	-356.429	-360.376	-363.123	-361.929			807.708	-347.208	-348.193	-348.206	-348.31	-350.032	-352.11	-356.581	-359.85	-362.181	-364.193
410.865	-343.374	-346.056	-338.131	-343.106	-348.197	-350.596	-356.583	-360.135	-363.048	-361.679			808.184	-347.236	-348.152	-348.296	-348.253	-350.152	-352.241	-356.657	-359.864	-362.072	-364.224
411.366	-343.178	-345.671	-337.537	-343.111	-347.538	-350.465	-357.018	-359.968	-362.655	-361.861			808.66	-347.289	-348.208	-348.225	-348.27	-350.155	-352.395	-356.781	-359.906	-362.192	-364.205
411.865	-342.794	-345.145	-337.27	-343.096	-347.113	-350.221	-357.234	-359.793	-362.268	-362.038			809.138	-347.366	-348.123	-348.259	-348.26	-350.235	-352.53	-356.832	-359.912	-362.21	-364.243
412.366	-342.537	-345.259	-337.429	-342.755	-346.613	-349.494	-357.02	-359.61	-361.917	-362.606			809.613	-347.541	-348.176	-348.176	-348.316	-350.229	-352.635	-356.801	-359.963	-362.338	-364.271
412.868	-342.205	-344.802	-337.431	-342.816	-346.407	-349.538	-356.763	-359.562	-361.787	-363.079			810.089	-347.607	-348.177	-348.187	-348.221	-350.301	-352.706	-356.809	-359.916	-362.457	-364.178
413.369	-342.465	-344.106	-337.401	-342.645	-345.878	-349.807	-356.736	-359.495	-361.708	-363.249			810.565	-347.765	-348.095	-348.22	-348.228	-350.271	-352.746	-356.94	-359.951	-362.541	-364.217
413.868	-342.304	-344.039	-337.836	-342.704	-345.179	-349.781	-356.215	-359.147	-361.831	-363.681			811.04	-347.75	-348.028	-348.247	-348.241	-350.41	-352.838	-356.941	-359.802	-362.575	-364.134
414.368	-342.325	-343.462	-337.884	-343.053	-344.868	-349.771	-355.915	-359.021	-361.591	-364.062			811.516	-347.818	-348.049	-348.253	-348.211	-350.433	-352.906	-357.069	-359.848	-362.574	-364.023
414.869	-342.267	-343.303	-337.762	-342.689	-344.586	-349.561	-355.619	-358.747	-361.791	-364.184			811.992	-347.8	-347.993	-348.247	-348.213	-350.399	-352.909	-357.11	-359.902	-362.589	-363.998
415.368	-342.333	-343.363	-337.976	-342.421	-344.408	-349.662	-355.542	-358.849	-362.146	-364.15			812.467	-347.734	-348.007	-348.094	-348.102	-350.45	-352.999	-357.09	-359.837	-362.583	-363.988
415.869	-342.156	-343.201	-337.713	-342.254	-343.823	-349.713	-355.047	-359.02	-362.414	-364.108			812.943	-347.746	-347.996	-348.037	-348.165	-350.527	-352.941	-357.029	-359.903	-362.665	-364.014
416.37	-342.268	-343.14	-337.423	-342.137	-343.786	-349.882	-355.164	-359.17	-362.78	-364.231			813.42	-347.763	-347.906	-348.107	-348.173	-350.556	-353.04	-357.099	-359.92	-362.633	-364.02
416.871	-342.018	-343.025	-337.121	-342.094	-343.677	-349.971	-355.175	-359.501	-362.834	-364.102			813.896	-347.796	-347.927	-348.064	-348.313	-350.634	-352.9	-357.13	-360.052	-362.725	-364.088
417.37	-341.7	-342.821	-336.8	-342.323	-343.654	-349.758	-354.886	-359.498	-362.871	-363.967			814.371	-347.99	-348.052	-348.035	-348.328	-350.728	-353.142	-357.028	-359.995	-362.708	-364.101
417.871	-341.385	-342.986	-335.871	-341.807	-343.319	-349.688	-354.702	-359.466	-362.923	-363.582			814.847	-348	-348	-348.057	-348.319	-350.594	-353.173	-357.195	-360.097	-362.814	-364.09
418.371	-341.692	-343.142	-335.252	-341.841	-343.716	-349.53	-354.666	-359.73	-362.925	-363.523			815.322	-348.006	-348.18	-348.063	-348.348	-350.602	-353.177	-357.128	-360.071	-362.907	-364.163
418.87	-341.288	-342.705	-334.764	-341.41	-343.386	-349.065	-354.506	-359.582	-362.342	-363.237			815.798	-347.987	-348.267	-348.166	-348.311	-350.469	-353.113	-357.246	-359.878	-362.835	-364.083
419.371	-341.196	-342.616	-334.686	-340.45	-343.382	-349.23	-354.308	-359.725	-362.235	-363.136			816.273	-348.018	-348.244	-348.24	-348.234	-350.453	-353.079	-357.204	-359.928	-362.763	-364.075
419.871	-341.103	-342.441	-334.04	-340.178	-343.286	-348.517	-354.224	-359.557	-362.001	-362.763			816.748	-348.083	-348.41	-348.285	-348.169	-350.395	-353.197	-357.245	-359.901	-362.765	-363.955
420.37	-340.864	-342.431	-333.386	-339.823	-343.411	-348.3	-354.12	-359.586	-361.677	-362.514			817.224	-347.981	-348.344	-348.132	-348.146	-350.296	-353.339	-357.164	-360.015	-362.745	-364.049
420.871	-340.761	-342.594	-332.832	-339.153	-343.473	-347.845	-354.123	-359.289	-361.943	-362.477			817.699	-348.108	-348.49	-348.165	-348.128	-350.257	-353.313	-357.214	-360.222	-362.644	-364.08
421.371	-340.39	-342.352	-332.209	-338.993	-343.724	-347.323	-354.312	-358.7	-362.001	-362.612			818.174	-348.106	-348.402	-348.055	-348.092	-350.276	-353.318	-357.094	-360.188	-362.638	-364.021
421.87	-340.184	-342.593	-332.086	-339.316	-343.379	-346.678	-354.051	-358.567	-361.976	-362.604			818.649	-348.162	-348.486	-348.13	-348.156	-350.276	-353.308	-357.17	-360.109	-362.632	-363.972
422.37	-339.869	-342.421	-331.634	-338.989	-343.371	-346.359	-354.034	-358.233	-361.636	-362.428			819.125	-348.207	-348.484	-348.162	-348.111	-350.305	-353.514	-357.164	-360.137	-362.717	-363.956
422.871	-339.493	-342.624	-331.106	-338.715	-342.712	-345.998	-353.841	-357.49	-361.76	-362.121			819.6	-348.178	-348.505	-348.237	-348.182	-350.28	-353.605	-357.088	-360.156	-362.758	-363.913
423.369	-338.943	-342.363	-330.925	-338.313	-341.996	-344.908	-353.73	-357.098	-361.315	-362.28			820.075	-348.232	-348.465	-348.319	-348.16	-350.146	-353.541	-357.116	-360.181	-362.615	-363.845
423.87	-338.71	-342.066	-331.256	-337.814	-341.554	-344.509	-353.262	-356.81	-361.275	-362.191			820.55	-348.164	-348.57	-348.094	-348.196	-350.149	-353.417	-356.969	-360.085	-362.562	-363.833
424.368	-338.15	-341.902	-330.769	-337.32	-341.192	-344.481	-353.06	-356.489	-361.409	-362.318			821.025	-348.259	-348.663	-348.098	-348.262	-350.186	-353.422	-356.958	-360.109	-362.528	-363.789
424.869	-337.462	-341.395	-330.294	-337.164	-341.03	-344.665	-352.813	-356.27	-361.13	-362.435			821.5	-348.165	-348.731	-347.996	-348.277	-350.172	-353.411	-356.961	-360.215	-362.598	-363.825
425.369	-337.256	-340.793	-329.982	-336.437	-340.497	-344.153	-352.2	-356.063	-361.06	-362.323			821.975	-348.167	-348.854	-348.144	-348.215	-350.224	-353.407	-356.813	-360.17	-362.647	-363.879
425.867	-336.9	-340.322	-329.893	-336.015	-339.955	-344.12	-351.789	-355.635	-360.62	-361.811			822.451	-348.241	-348.838	-348.207	-348.228	-350.201	-353.359	-356.986	-360.175	-362.607	-363.884
426.368	-336.714	-339.677	-329.449	-335.259	-339.749	-343.622	-351.83	-355.658	-360.268	-361.319			822.926	-348.167	-348.922	-348.285	-348.119	-350.207	-353.366	-357.066	-360.044	-362.501	-363.844
426.866	-336.339	-339.284	-328.858	-334.318	-339.375	-343.445	-351.505	-355.541	-360.318	-360.979			823.401	-348.078	-348.829	-348.398	-348.147	-349.986	-353.296	-357.139	-360.135	-362.309	-363.835
427.366	-336.001	-338.677	-327.812	-333.793	-338.559	-343.489	-351.592	-355.616	-360.335	-361.029			823.875	-348.014	-348.796	-348.452	-348.152	-350.021	-353.156	-357.204	-360.028	-362.15	-363.838
427.866	-335.196	-337.825	-326.63	-333.007	-338.136	-343.142	-351.165	-355.838	-359.947	-360.936			824.35	-348.136	-348.723	-348.553	-348.241	-350.079	-353.027	-357.225	-359.978	-362.082	-363.731
428.365	-334.97	-337.169	-325.837	-332.354	-338.167	-342.823	-351.262	-355.786	-359.6	-360.555			824.825	-348.189	-348.701	-348.424	-348.352	-350.068	-352.837	-357.291	-359.95	-361.958	-363.749
428.865	-334.246	-336.842	-325.311	-331.086	-337.866	-342.53	-351.093	-355.927	-359.642	-360.186			825.3	-348.221	-348.63	-348.502	-348.263	-349.988	-352.733	-357.203	-359.883	-361.78	-363.704
429.363	-333.808	-336.358	-324.354	-330.352	-337.491	-342.577	-350.543	-355.71	-359.322	-359.607			825.775	-348.148	-348.768	-348.497	-348.384	-350.088	-352.637	-357.194	-359.938	-361.757	-363.665
429.863	-333.166	-336.023	-323.554	-329.601	-337.242	-342.4	-350.374	-355.745	-359.147	-359.623			826.25	-348.127	-348.761	-348.598	-348.373	-350.149	-352.722	-357.196	-359.999	-361.717	-363.648
430.361	-332.984	-335.504	-323.132	-329.043	-336.944	-342.36	-350.345	-355.666	-359.005	-359.722			826.725	-348.037	-348.764	-348.503	-348.483	-350.108	-352.714	-357.149	-360.014	-361.764	-363.635
430.861	-332.683	-334.893	-322.645	-328.359	-336.336	-342.405	-350.367	-355.293	-358.903	-359.842			827.2	-348.012	-348.786	-348.433	-348.489	-350.133	-352.528	-357.135	-359.967	-361.662	-363.553
431.359	-332.647	-334.259	-322.024	-328.217	-335.915	-342.527	-350.137	-355.186	-358.75	-359.834			827.674	-348.041	-348.721	-348.377	-348.535	-350.093	-352.425	-356.997	-359.847	-361.705	-363.569
431.859	-332.475	-333.922	-320.975	-327.714	-335.563	-341.664	-349.536	-354.911	-358.857	-359.601			828.149	-347.854	-348.561	-348.372	-348.625	-350.073	-352.361	-356.76	-359.831	-361.711	-363.531
432.357	-331.996	-333.452	-320.205	-327.252	-335.157	-340.881	-349.083	-354.398	-358.867	-359.79			828.624	-347.79	-348.588	-348.374	-348.624	-350.133	-352.254	-356.848	-359.779	-361.668	-363.436
432.857	-332.076	-333.157	-319.983	-327.247	-334.388	-340.233	-348.767	-354.059	-359.087	-359.841			829.099	-347.744	-348.486	-348.386	-348.676	-350.141	-352.222	-356.891	-359.823	-361.616	-363.385
433.355	-331.509	-332.685	-319.165	-327.201	-333.48	-339.558	-348.601	-353.687	-359.155	-359.745			829.571	-347.787	-348.565	-348.542	-348.632	-350.089	-352.228	-356.803	-359.713	-361.515	-363.489
433.855	-331.476	-332.602	-318.617	-327.002	-332.614	-339.04	-348.397	-353.389	-359.086	-359.578			830.046	-347.787	-348.603	-348.517	-348.666	-350.038	-352.204	-356.633	-359.802	-361.616	-363.585
434.353	-330.742	-332.097	-318.016	-326.193	-331.676	-337.936	-348.475	-352.922	-359.092	-359.183			830.521	-347.826	-348.635	-348.691	-348.739	-350.044	-352.227	-356.673	-359.691	-361.438	-363.576
434.853	-329.868	-332.109	-317.585	-325.398	-330.6	-337.196	-348.144	-352.461	-358.723	-359.081			830.995	-347.857	-348.784	-348.659	-348.746	-349.933	-352.222	-356.724	-359.615	-361.623	-363.666
435.35	-329.311	-331.659	-317.061	-324.28	-330.108	-336.107	-347.757	-352.211	-358.202	-358.692			831.47	-348.018	-348.888	-348.692	-348.695	-350.1	-352.249	-356.712	-359.524	-361.698	-363.638
435.85	-328.593	-331.247	-316.043	-323.345	-329.277	-335.607	-347.315	-352.169	-357.992	-358.491			831.944	-348.122	-348.935	-348.602	-348.674	-350.016	-352.345	-356.718	-359.527	-361.677	-363.558
436.348	-327.555	-330.12	-314.684	-322.194	-328.794	-334.916	-347.027	-351.726	-357.328	-358.522			832.419	-348.119	-348.98	-348.536	-348.676	-350.051	-352.342	-356.722	-359.548	-361.804	-363.545
436.848	-326.921	-329.509	-313.67	-321.194	-327.724	-333.81	-346.379	-351.559	-356.689	-358.299			832.893	-348.101	-348.927	-348.691	-348.722	-350.111	-352.462	-356.653	-359.585	-361.84	-363.504
437.346	-326.173	-328.645	-312.325	-319.678	-326.587	-332.763	-345.501	-351.475	-356.283	-357.79			833.366	-348.151	-349.045	-348.681	-348.806	-350.188	-352.38	-356.576	-359.604	-361.881	-363.553
437.845	-325.142	-327.974	-311.2	-318.4	-325.823	-331.869	-345.106	-351.054	-355.578	-357.101			833.84	-348.19	-349.022	-348.809	-348.777	-350.326	-352.385	-356.669	-359.612	-361.932	-363.394
438.343	-324.345	-327.108	-309.764	-317.192	-324.883	-330.603	-344.628	-350.988	-355.242	-356.582			834.315	-348.25	-348.919	-348.816	-348.829	-350.322	-352.441	-356.604	-359.722	-361.997	-363.402
438.842	-323.353	-325.968	-308.198	-315.956	-323.52	-329.821	-343.951	-350.567	-354.953	-356.378			834.789	-348.219	-349.076	-348.785	-348.789	-350.36	-352.477	-356.475	-359.814	-361.966	-363.357
439.34	-322.158	-325.066	-306.328	-314.327	-322.155	-328.817	-343.358	-350.301	-354.553	-356.056			835.263	-348.267	-349.043	-348.879	-348.9	-350.376	-352.534	-356.503	-360.111	-361.987	-363.486
439.84	-320.918	-324.002	-304.943	-312.443	-320.947	-327.255	-342.516	-349.654	-354.108	-355.2			835.738	-348.294	-348.908	-348.78	-348.873	-350.434	-352.515	-356.41	-359.994	-362.128	-363.63
440.337	-319.396	-322.95	-303.53	-310.761	-319.471	-326.287	-341.322	-348.879	-353.843	-354.707			836.212	-348.47	-348.977	-348.755	-348.889	-350.494	-352.653	-356.443	-360.179	-362.266	-363.716
440.837	-317.853	-321.676	-301.901	-309.189	-317.933	-325.178	-340.177	-348.519	-353.954	-354.643			836.684	-348.396	-349.008	-348.876	-348.89	-350.517	-352.576	-356.527	-360.222	-362.256	-363.636
441.334	-317.244	-320.362	-300.134	-307.89	-316.548	-324.332	-338.998	-347.951	-353.75	-354.176			837.159	-348.47	-348.966	-348.954	-348.923	-350.446	-352.498	-356.534	-360.153	-362.264	-363.575
441.832	-315.559	-318.631	-298.398	-306.317	-315.067	-323.012	-338.045	-347.212	-353.744	-353.955			837.633	-348.531	-349.053	-349	-348.925	-350.435	-352.441	-356.38	-360.163	-362.279	-363.505
442.331	-314.065	-316.645	-296.485	-304.45	-312.953	-321.675	-337.123	-346.56	-353.499	-353.508			838.107	-348.552	-349.107	-349.122	-348.902	-350.32	-352.416	-356.294	-359.993	-362.22	-363.366
442.828	-312.802	-314.848	-293.959	-302.435	-311.395	-319.948	-335.428	-345.999	-353.144	-352.768			838.581	-348.477	-349.031	-349.05	-348.955	-350.303	-352.333	-356.305	-360.212	-362.341	-363.37
443.328	-311.462	-313.048	-291.447	-300.526	-309.51	-317.851	-334.38	-345.032	-352.826	-351.818			839.053	-348.521	-349.064	-349.071	-348.926	-350.413	-352.472	-356.176	-360.147	-362.264	-363.445
443.825	-309.636	-311.958	-288.937	-297.539	-307.505	-315.664	-332.734	-344.18	-352.439	-351.329			839.528	-348.54	-348.995	-349.106	-348.895	-350.476	-352.491	-356.287	-360.167	-362.227	-363.486
444.323	-308.026	-310.36	-286.136	-295.075	-305.301	-313.664	-331.39	-343.543	-351.825	-350.879			840.002	-348.668	-348.967	-349.123	-348.851	-350.537	-352.499	-356.185	-360.098	-362.133	-363.529
444.822	-305.902	-308.631	-283.758	-292.641	-303.131	-312.145	-329.949	-342.95	-351.178	-350.086			840.476	-348.727	-349.003	-349.124	-348.796	-350.542	-352.634	-356.193	-360.156	-362.255	-363.496
445.319	-303.756	-307.012	-280.69	-289.102	-300.6	-309.813	-328.759	-341.759	-350.581	-349.398			840.948	-348.66	-348.832	-349.065	-348.729	-350.614	-352.621	-356.107	-360.244	-362.197	-363.688
445.818	-302.012	-304.859	-277.737	-285.685	-298.579	-307.49	-327.217	-341.041	-349.712	-348.792			841.422	-348.737	-348.851	-349.179	-348.781	-350.639	-352.698	-356.095	-360.231	-362.197	-363.709
446.316	-299.003	-302.333	-274.098	-281.315	-296.139	-305.083	-325.554	-339.596	-348.533	-348.006			841.896	-348.719	-348.918	-349.257	-348.772	-350.648	-352.714	-355.934	-360.032	-362.178	-363.671
446.813	-295.933	-300.035	-270.655	-277.216	-293.543	-302.837	-323.777	-338.38	-347.059	-347.135			842.37	-348.718	-348.957	-349.199	-348.703	-350.636	-352.739	-355.981	-360.027	-362.105	-363.607
447.312	-293.494	-297.513	-266.591	-273.572	-290.529	-300.595	-321.87	-337.133	-345.936	-346.423			842.844	-348.775	-348.766	-348.993	-348.777	-350.586	-352.685	-355.892	-360.057	-362.114	-363.633
447.809	-290.088	-294.51	-262.088	-269.371	-287.313	-298.021	-320.114	-336.171	-344.706	-345.715			843.316	-348.724	-348.744	-348.906	-348.8	-350.509	-352.574	-355.875	-359.964	-362.022	-363.754
448.306	-287.114	-291.162	-257.671	-264.86	-283.889	-295.172	-318.26	-334.609	-343.328	-344.908			843.79	-348.737	-348.623	-348.813	-348.873	-350.389	-352.506	-355.825	-360.07	-361.95	-363.694
448.805	-283.777	-288.15	-252.233	-260.422	-279.801	-291.888	-315.685	-333.227	-342.396	-343.566			844.264	-348.679	-348.485	-348.681	-348.948	-350.386	-352.485	-355.724	-359.949	-362.013	-363.715
449.302	-279.773	-284.309	-246.899	-255.691	-276	-288.468	-313.313	-331.548	-341.008	-342.689			844.736	-348.718	-348.397	-348.626	-348.952	-350.256	-352.568	-355.853	-360.057	-362.06	-363.687
449.799	-275.93	-280.74	-241.492	-251.001	-271.374	-284.998	-311.188	-329.857	-339.704	-341.134			845.209	-348.705	-348.285	-348.623	-348.916	-350.193	-352.419	-355.897	-359.987	-362.018	-363.678
450.298	-272.544	-276.456	-235.485	-245.763	-266.426	-281.763	-308.412	-327.752	-338.191	-339.852			845.683	-348.816	-348.309	-348.609	-348.852	-350.178	-352.516	-356.035	-360.043	-361.949	-363.658
450.795	-268.795	-271.887	-229.237	-239.973	-261.022	-277.574	-305.385	-325.588	-336.628	-338.71			846.157	-348.726	-348.274	-348.563	-348.946	-350.061	-352.365	-356.034	-359.982	-361.914	-363.701
451.292	-264.176	-267.169	-223.158	-233.592	-255.677	-272.622	-302.234	-323.295	-335.642	-336.801			846.629	-348.687	-348.158	-348.503	-348.901	-350.108	-352.388	-356.022	-359.88	-361.839	-363.684
451.791	-259.663	-261.845	-215.675	-227.482	-249.933	-267.52	-298.982	-320.903	-334.522	-335.75			847.103	-348.702	-348.034	-348.532	-348.874	-350.092	-352.127	-356.008	-359.868	-361.873	-363.582
452.288	-254.449	-256.21	-208.231	-221.09	-243.946	-262.389	-294.985	-318.279	-333.345	-334.584			847.576	-348.639	-348.045	-348.512	-348.747	-350.122	-352.085	-355.885	-359.71	-361.817	-363.632
452.785	-249.405	-249.361	-200.693	-214.66	-237.655	-256.94	-291.823	-316.179	-332.313	-333.478			848.048	-348.607	-348.085	-348.573	-348.766	-349.979	-351.922	-355.87	-359.736	-361.863	-363.568
453.284	-244.045	-243.252	-191.814	-207.491	-231.711	-251.642	-288.278	-313.604	-331.203	-332.058			848.522	-348.56	-348.085	-348.585	-348.772	-349.902	-351.81	-355.833	-359.637	-361.76	-363.662
453.781	-237.704	-236.318	-183.001	-200.181	-224.772	-245.849	-284.231	-311.385	-329.362	-330.771			848.995	-348.586	-348.126	-348.706	-348.684	-349.815	-351.894	-355.816	-359.746	-361.85	-363.624
454.277	-231.308	-229.324	-174.109	-192.238	-217.401	-239.301	-280.8	-309.304	-327.682	-329.032			849.467	-348.63	-348.075	-348.755	-348.697	-349.785	-351.923	-355.863	-359.855	-361.879	-363.669
454.774	-225.11	-222.038	-164.887	-184.366	-211.038	-233.239	-277.283	-307.024	-326.092	-327.586			849.941	-348.568	-347.923	-348.683	-348.721	-349.714	-352.001	-355.851	-359.821	-361.831	-363.744
455.273	-218.259	-215.108	-156.081	-176.154	-203.948	-227.558	-274.636	-304.716	-324.87	-326.216			850.414	-348.381	-347.937	-348.622	-348.727	-349.628	-351.876	-355.815	-359.643	-361.808	-363.786
455.77	-210.566	-207.578	-147.562	-167.984	-197.491	-222.701	-270.704	-302.348	-323.29	-325.071			850.886	-348.394	-347.844	-348.693	-348.563	-349.541	-351.729	-355.789	-359.461	-361.666	-363.662
456.266	-203.712	-200.226	-138.882	-160.204	-191.131	-217.444	-267.463	-300.461	-322.119	-324.247			851.359	-348.308	-347.812	-348.649	-348.597	-349.517	-351.77	-355.849	-359.491	-361.61	-363.667
456.763	-196.298	-192.538	-131.489	-153.258	-185.516	-212.582	-264.585	-298.272	-320.859	-323.665			851.833	-348.215	-347.957	-348.678	-348.619	-349.482	-351.728	-355.834	-359.443	-361.502	-363.615
457.261	-189.629	-185.525	-124.177	-146.399	-180.19	-207.908	-262.092	-296.282	-320.038	-323.342			852.304	-348.134	-348.138	-348.595	-348.64	-349.303	-351.598	-355.892	-359.408	-361.496	-363.562
457.758	-183.635	-178.349	-118.437	-141.322	-175.665	-204.721	-260.022	-295.027	-318.957	-322.862			852.778	-348.057	-348.089	-348.73	-348.606	-349.119	-351.606	-355.848	-359.378	-361.396	-363.625
458.255	-177.119	-173.126	-113.104	-137.109	-171.658	-202.177	-258.355	-293.775	-318.029	-322.703			853.251	-347.983	-348.267	-348.78	-348.563	-349.189	-351.659	-355.834	-359.305	-361.425	-363.601
458.751	-172.267	-168.431	-110.25	-134.592	-168.783	-200.917	-256.961	-293.343	-317.642	-322.487			853.723	-347.726	-348.357	-348.673	-348.564	-349.072	-351.547	-355.808	-359.299	-361.505	-363.577
459.25	-168.876	-164.791	-108.306	-133.079	-167.442	-200.365	-256.379	-293.325	-317.555	-323.297			854.196	-347.829	-348.334	-348.669	-348.597	-349.083	-351.548	-355.827	-359.227	-361.466	-363.473
459.746	-165.86	-161.81	-108.027	-132.536	-167.024	-200.151	-256.447	-293.679	-317.544	-323.65			854.669	-347.832	-348.391	-348.585	-348.552	-349.129	-351.395	-355.833	-359.217	-361.503	-363.463
460.243	-164.426	-159.943	-108.674	-133.876	-167.55	-201.264	-257.306	-293.746	-317.619	-324.254			855.141	-347.779	-348.422	-348.522	-348.445	-349.204	-351.493	-355.822	-359.199	-361.35	-363.401
460.739	-164.18	-159.561	-110.64	-136.204	-168.662	-202.812	-258.254	-294.485	-318.099	-324.703			855.614	-347.694	-348.331	-348.295	-348.46	-349.204	-351.595	-355.819	-359.322	-361.343	-363.346
461.235	-165.389	-160.557	-114.748	-139.63	-171.691	-205.676	-260.381	-295.801	-318.324	-325.59			856.085	-347.648	-348.217	-348.412	-348.508	-349.253	-351.517	-355.815	-359.346	-361.404	-363.384
461.734	-167.29	-163.186	-120.003	-144.775	-175.261	-209.101	-263.049	-297.557	-319.516	-326.363			856.559	-347.706	-348.346	-348.482	-348.494	-349.259	-351.521	-355.888	-359.536	-361.513	-363.398
462.23	-170.924	-166.823	-126.689	-150.074	-180.345	-212.934	-265.763	-298.969	-320.415	-327.811			857.032	-347.842	-348.391	-348.52	-348.47	-349.216	-351.399	-355.957	-359.455	-361.475	-363.387
462.726	-174.845	-171.267	-133.884	-156.769	-185.787	-216.832	-268.877	-301.021	-321.865	-328.932			857.503	-348.039	-348.332	-348.557	-348.488	-349.268	-351.464	-355.957	-359.541	-361.587	-363.321
463.223	-179.509	-176.286	-141.233	-163.818	-191.859	-221.271	-272.183	-303.12	-323.648	-329.799			857.976	-347.987	-348.286	-348.571	-348.52	-349.25	-351.517	-356.013	-359.676	-361.538	-363.282
463.719	-185.631	-182.693	-148.592	-172.103	-198.691	-227.005	-276.145	-305.667	-325.585	-331.668			858.447	-347.967	-348.393	-348.552	-348.427	-349.33	-351.574	-356.009	-359.739	-361.583	-363.356
464.217	-191.81	-189.477	-157.276	-180.238	-205.69	-232.646	-280.018	-308.021	-327.496	-333.123			858.92	-348.006	-348.334	-348.672	-348.393	-349.411	-351.632	-356.059	-359.662	-361.647	-363.42
464.713	-198.97	-196.61	-166.156	-189.192	-212.572	-238.767	-284.175	-310.592	-329.599	-334.711			859.392	-347.963	-348.332	-348.538	-348.339	-349.421	-351.654	-356.073	-359.466	-361.701	-363.346
465.21	-206.25	-205.159	-174.372	-197.738	-220.302	-244.799	-287.855	-313.287	-331.596	-336.568			859.865	-347.89	-348.409	-348.519	-348.42	-349.43	-351.709	-356.155	-359.604	-361.873	-363.269
465.706	-213.427	-213.096	-183.414	-205.968	-227.012	-250.616	-291.806	-315.924	-333.076	-338.303			860.336	-347.794	-348.442	-348.574	-348.476	-349.568	-351.51	-356.086	-359.479	-361.841	-363.194
466.202	-220.671	-220.595	-191.92	-213.471	-233.846	-256.207	-296.274	-318.557	-334.981	-339.633			860.809	-347.935	-348.445	-348.654	-348.56	-349.583	-351.473	-356.124	-359.521	-361.796	-363.197
466.698	-227.473	-228.205	-200.082	-221.024	-240.672	-262.236	-300.395	-320.875	-336.861	-341.131			861.282	-347.871	-348.528	-348.621	-348.605	-349.724	-351.664	-356.127	-359.6	-361.791	-363.245
467.194	-234.519	-235.774	-207.82	-227.724	-246.513	-267.663	-303.796	-323.459	-338.683	-342.3			861.753	-347.895	-348.571	-348.544	-348.505	-349.795	-351.737	-356.189	-359.64	-361.897	-363.337
467.692	-240.71	-242.331	-215.427	-234.078	-252.589	-273.075	-306.604	-325.457	-339.888	-343.531			862.226	-347.886	-348.552	-348.449	-348.567	-349.892	-351.745	-356.129	-359.785	-361.92	-363.465
468.188	-247.422	-249.321	-222.348	-240.339	-257.896	-277.503	-309.454	-327.763	-341.554	-344.995			862.697	-347.904	-348.671	-348.523	-348.553	-349.927	-351.864	-356.195	-359.71	-361.887	-363.549
468.684	-252.83	-254.859	-229.461	-246.496	-263.39	-281.905	-312.059	-329.571	-343.12	-346.216			863.17	-347.99	-348.72	-348.467	-348.648	-349.845	-351.82	-356.209	-359.711	-361.934	-363.572
469.18	-257.962	-260.619	-235.904	-252.498	-267.831	-286.134	-314.755	-331.186	-344.777	-346.88			863.641	-348.129	-348.653	-348.457	-348.728	-349.794	-351.858	-356.052	-359.682	-361.9	-363.632
469.676	-263.47	-265.821	-242.511	-258.117	-272.194	-290.5	-317.036	-333.184	-346.08	-347.76			864.113	-348.172	-348.658	-348.414	-348.606	-349.784	-351.904	-356.039	-359.791	-362.003	-363.669
470.172	-268.317	-271.587	-248.312	-262.935	-276.819	-294.128	-319.098	-335.134	-347.254	-349.006			864.584	-348.283	-348.663	-348.54	-348.623	-349.77	-352.023	-355.979	-359.767	-361.965	-363.776
470.668	-273.269	-275.901	-254.605	-267.631	-281.318	-298.051	-320.717	-336.803	-348.341	-349.975			865.057	-348.381	-348.751	-348.632	-348.715	-349.709	-352.062	-356.038	-359.826	-362.06	-363.714
471.164	-278.193	-280.546	-260.061	-272.218	-285.022	-300.88	-322.737	-338.32	-349.22	-351.016			865.528	-348.435	-348.728	-348.637	-348.752	-349.695	-352.049	-356.098	-359.691	-362.001	-363.748
471.659	-282.207	-283.848	-264.868	-276.923	-288.29	-303.54	-324.678	-339.554	-349.924	-351.595			866.001	-348.535	-348.752	-348.523	-348.761	-349.71	-352.05	-356.185	-359.716	-362.008	-363.706
472.157	-286.506	-287.385	-269.168	-281.14	-291.93	-306.232	-326.436	-340.606	-350.688	-351.84			866.471	-348.52	-348.592	-348.464	-348.725	-349.659	-352.079	-356.119	-359.649	-362.12	-363.721
472.653	-290.012	-290.892	-273.646	-284.678	-295.145	-308.504	-328.112	-341.944	-351.111	-352.428			866.944	-348.566	-348.69	-348.514	-348.668	-349.598	-352.207	-356.232	-359.62	-362.162	-363.68
473.149	-293.016	-294.153	-277.749	-287.971	-298.583	-310.824	-329.752	-343.288	-351.387	-352.921			867.415	-348.593	-348.627	-348.487	-348.682	-349.602	-352.19	-356.157	-359.699	-362.118	-363.592
473.645	-295.6	-297.223	-281.595	-291.667	-301.169	-312.29	-331.585	-344.221	-352.047	-353.611			867.885	-348.637	-348.833	-348.604	-348.681	-349.715	-352.244	-356.247	-359.575	-362.177	-363.651
474.14	-298.515	-299.829	-284.773	-294.349	-304.036	-314.328	-332.935	-344.893	-352.069	-354.091			868.358	-348.747	-348.868	-348.658	-348.697	-349.599	-352.252	-356.315	-359.604	-362.266	-363.647
474.636	-300.65	-301.474	-287.162	-297.725	-306.649	-316.168	-334.187	-345.297	-352.676	-354.442			868.829	-348.788	-348.955	-348.591	-348.668	-349.696	-352.277	-356.36	-359.528	-362.284	-363.671
475.132	-303.09	-303.54	-289.178	-300.294	-309.504	-318.223	-335.496	-346.182	-353.198	-355.118			869.301	-348.847	-348.989	-348.558	-348.753	-349.628	-352.344	-356.277	-359.623	-362.299	-363.71
475.627	-305.451	-305.988	-291.742	-303.056	-311.938	-320.475	-336.93	-346.943	-354.095	-355.778			869.772	-348.807	-349.019	-348.724	-348.788	-349.624	-352.16	-356.118	-359.567	-362.299	-363.862
476.123	-307.577	-308.2	-293.993	-304.953	-314.1	-321.981	-337.816	-347.431	-354.347	-356.635			870.244	-348.905	-349.087	-348.8	-348.734	-349.624	-352.145	-356.122	-359.661	-362.189	-363.934
476.618	-309.676	-310.512	-296.272	-307.22	-316.18	-323.925	-338.348	-347.981	-354.981	-357.259			870.715	-348.849	-349.191	-348.894	-348.683	-349.586	-352.115	-356.153	-359.688	-362.189	-364.012
477.114	-311.178	-312.843	-298.304	-308.875	-318.311	-325.502	-339.397	-348.447	-355.595	-358.242			871.185	-348.948	-349.108	-349.016	-348.723	-349.49	-352.135	-356.084	-359.587	-362.175	-364.105
477.609	-312.822	-315.036	-300.658	-310.475	-319.674	-327.228	-340.052	-349.173	-355.624	-358.817			871.658	-348.963	-349.122	-349.014	-348.79	-349.385	-352.161	-356.047	-359.752	-362.198	-364.047
478.105	-314.349	-316.654	-302.635	-312.071	-320.851	-328.869	-340.94	-350.033	-355.962	-358.802			872.128	-349.091	-349.129	-348.983	-348.798	-349.454	-352.281	-356.054	-359.572	-362.071	-364.19
478.6	-315.301	-318.729	-304.792	-313.51	-322.144	-330.334	-341.686	-350.419	-356.327	-358.9			872.601	-349.175	-349.206	-348.931	-348.805	-349.437	-352.312	-356.06	-359.609	-362.16	-364.119
479.096	-317.102	-320.082	-306.786	-314.987	-323.4	-331.931	-342.172	-351.067	-356.515	-358.983			873.071	-349.048	-349.094	-348.886	-348.906	-349.483	-352.257	-356.046	-359.494	-362.048	-364.152
479.591	-318.215	-321.441	-309.13	-316.248	-325.03	-333.621	-342.707	-351.511	-356.857	-358.808			873.542	-348.955	-349.098	-348.845	-348.964	-349.385	-352.183	-356.027	-359.392	-361.925	-364.08
480.086	-319.515	-322.585	-310.953	-317.985	-326.126	-334.748	-343.292	-351.661	-357.529	-358.759			874.014	-348.997	-349.066	-349.01	-348.962	-349.464	-352.023	-356.005	-359.183	-361.818	-363.906
480.582	-320.312	-324.076	-312.835	-319.243	-327.01	-335.837	-344.058	-352.122	-358.04	-359.137			874.484	-349.115	-349.07	-349.091	-348.973	-349.393	-351.944	-356.084	-359.206	-361.708	-363.739
481.077	-321.406	-325.437	-314.225	-320.656	-327.603	-336.568	-345.211	-352.809	-358.433	-359.18			874.956	-349.052	-349.145	-349.002	-348.973	-349.455	-351.981	-356.083	-359.288	-361.653	-363.7
481.572	-323.018	-327.09	-316.255	-321.745	-328.83	-337.445	-345.884	-353.373	-358.613	-359.562			875.427	-348.999	-349.339	-349.097	-349.054	-349.414	-351.964	-355.972	-359.264	-361.838	-363.739
482.068	-323.965	-328.459	-317.786	-323.108	-329.854	-338.113	-346.469	-354.455	-358.811	-360.011			875.897	-348.92	-349.327	-349.179	-349.139	-349.465	-351.943	-355.922	-359.264	-361.781	-363.666
482.563	-324.977	-329.524	-319.501	-324.664	-330.679	-339.181	-347.053	-354.771	-359.258	-360.139			876.369	-348.986	-349.289	-349.293	-349.16	-349.667	-351.989	-355.956	-359.211	-361.667	-363.663
483.058	-325.977	-330.596	-320.665	-325.989	-331.051	-339.736	-347.874	-355.405	-359.736	-360.167			876.839	-348.914	-349.442	-349.223	-349.166	-349.903	-352.091	-355.951	-359.244	-361.75	-363.59
483.553	-326.86	-331.073	-321.847	-327.307	-331.555	-340.056	-348.672	-355.68	-359.959	-360.448			877.31	-348.861	-349.417	-349.135	-349.159	-349.92	-351.971	-355.918	-359.165	-361.744	-363.575
484.048	-328.046	-332.399	-323.223	-328.237	-332.905	-340.872	-349.361	-356.156	-360.326	-360.5			877.782	-349.174	-349.281	-349.253	-349.099	-350.022	-351.964	-356.027	-359.213	-361.694	-363.5
484.543	-328.622	-332.852	-324.33	-329.618	-333.276	-341.403	-350.458	-356.486	-360.267	-360.849			878.252	-349.133	-349.253	-349.228	-349.036	-350.097	-351.996	-356.19	-359.235	-361.692	-363.556
485.039	-329.679	-333.486	-325.284	-330.526	-333.947	-341.683	-351.16	-356.798	-360.597	-361.082			878.722	-349.005	-349.298	-349.133	-349.048	-350.087	-352.142	-356.185	-359.385	-361.785	-363.593
485.534	-330.716	-333.773	-326.114	-331.798	-334.772	-342.102	-352.2	-356.774	-360.847	-361.38			879.194	-349.043	-349.282	-349.048	-349.058	-350.222	-352.094	-356.216	-359.323	-361.83	-363.636
486.029	-331.594	-334.308	-326.635	-332.871	-336.06	-342.776	-352.621	-356.914	-361.105	-361.718			879.664	-349.049	-349.285	-349.175	-349.004	-350.09	-351.996	-356.242	-359.246	-361.746	-363.692
486.522	-332.473	-334.673	-327.058	-333.987	-337.297	-343.159	-353.065	-356.957	-361.323	-361.949			880.134	-349.052	-349.333	-349.131	-349.035	-350.047	-351.936	-356.202	-359.104	-361.811	-363.663
487.017	-333.399	-335.802	-327.781	-334.788	-338.17	-343.503	-353.34	-357.311	-361.627	-362.03			880.606	-349.001	-349.388	-349.169	-349.039	-350.164	-352.025	-356.177	-358.871	-361.691	-363.709
487.512	-334.126	-336.838	-328.521	-335.564	-338.744	-343.818	-353.635	-357.703	-362.174	-362.066			881.076	-348.95	-349.364	-349.046	-349.098	-350.281	-351.938	-356.145	-358.924	-361.743	-363.743
488.007	-335.222	-337.862	-329.411	-336.125	-339.847	-344.435	-353.624	-358.024	-362.36	-362.28			881.546	-348.831	-349.373	-349.057	-349.059	-350.334	-351.844	-356.137	-358.879	-361.618	-363.653
488.501	-335.834	-339.057	-330.277	-337.184	-340.842	-345.13	-353.737	-358.311	-362.928	-362.401			882.018	-348.97	-349.358	-349.032	-349.057	-350.316	-351.851	-355.995	-358.775	-361.71	-363.685
488.996	-336.607	-339.866	-331.316	-337.635	-341.495	-345.293	-353.608	-358.311	-362.84	-362.684			882.488	-349.038	-349.326	-349.006	-348.989	-350.429	-351.822	-356.092	-358.686	-361.7	-363.676
489.491	-337.509	-340.538	-332.098	-338.518	-342.071	-345.886	-353.706	-358.649	-362.735	-362.528			882.958	-349.059	-349.334	-348.877	-348.963	-350.614	-351.725	-356.191	-358.804	-361.753	-363.674
489.986	-338.312	-340.991	-332.768	-339.394	-342.679	-346.682	-354.163	-358.802	-362.669	-362.413			883.428	-349.119	-349.359	-348.84	-348.959	-350.853	-351.557	-356.268	-358.842	-361.729	-363.707
490.481	-339.078	-341.652	-333.304	-339.937	-343.667	-347.11	-354.393	-358.804	-362.533	-362.459			883.899	-349.172	-349.496	-348.914	-348.971	-351.018	-351.478	-356.309	-358.814	-361.594	-363.688
490.976	-339.884	-341.845	-334.374	-340.507	-344.363	-347.836	-354.564	-359.284	-362.519	-362.407			884.369	-349.171	-349.519	-348.888	-349.066	-351.011	-351.587	-356.349	-358.818	-361.612	-363.63
491.468	-340.661	-342.501	-335.551	-340.855	-345.024	-348.036	-355.056	-359.541	-362.537	-362.247			884.839	-349.126	-349.584	-348.815	-349.046	-351.17	-351.724	-356.294	-358.902	-361.641	-363.719
491.963	-341.371	-343.123	-336.046	-341.253	-345.538	-348.166	-355.577	-359.563	-362.441	-362.736			885.309	-349.327	-349.65	-348.854	-349.023	-351.198	-351.63	-356.301	-358.933	-361.655	-363.697
492.458	-341.853	-344.432	-336.465	-341.394	-345.752	-348.565	-356.152	-359.853	-362.538	-363.209			885.781	-349.375	-349.635	-348.876	-348.956	-351.26	-351.6	-356.335	-358.935	-361.614	-363.671
492.952	-342.485	-344.781	-337.034	-341.518	-346.152	-348.799	-356.575	-360.147	-362.827	-363.282			886.25	-349.464	-349.556	-348.933	-348.938	-351.308	-351.767	-356.415	-358.898	-361.628	-363.651
493.447	-343.071	-345.621	-338.257	-341.847	-346.293	-349.592	-356.809	-360.216	-363.004	-363.398			886.72	-349.593	-349.552	-348.958	-348.885	-351.445	-351.803	-356.475	-358.899	-361.763	-363.736
493.942	-343.074	-345.962	-338.63	-342.355	-346.56	-350.161	-357.079	-360.626	-363.317	-363.665			887.19	-349.58	-349.6	-348.928	-348.891	-351.544	-351.813	-356.494	-358.955	-361.689	-363.648
494.434	-343.259	-346.313	-339.354	-342.651	-346.679	-350.995	-357.456	-360.453	-363.462	-363.915			887.661	-349.453	-349.736	-349.009	-348.836	-351.551	-351.821	-356.626	-358.918	-361.717	-363.622
494.929	-343.808	-346.474	-339.893	-342.496	-346.855	-351.372	-357.491	-360.549	-363.678	-364.113			888.131	-349.409	-349.677	-349.094	-348.882	-351.496	-351.979	-356.687	-359.035	-361.676	-363.544
495.423	-344.384	-346.652	-340.438	-343.029	-347.255	-351.664	-357.513	-360.441	-364.019	-364.264			888.601	-349.336	-349.683	-349.026	-348.931	-351.46	-351.936	-356.692	-359.044	-361.67	-363.486
495.918	-344.511	-346.976	-340.525	-343.685	-348.106	-352.406	-357.932	-360.408	-364.368	-364.246			889.07	-349.336	-349.655	-348.879	-348.802	-351.51	-351.97	-356.716	-358.891	-361.576	-363.549
496.412	-344.557	-346.947	-340.495	-344.32	-348.136	-352.718	-357.894	-360.364	-364.492	-364.515			889.54	-349.307	-349.73	-348.83	-348.73	-351.514	-351.947	-356.758	-358.995	-361.472	-363.45
496.907	-344.95	-347.334	-340.592	-344.623	-348.594	-352.957	-357.769	-360.202	-364.856	-364.632			890.011	-349.259	-349.625	-348.781	-348.847	-351.527	-351.975	-356.803	-359.034	-361.415	-363.522
497.399	-344.996	-347.635	-340.923	-345.063	-349.198	-353.197	-357.642	-360.226	-364.967	-364.699			890.481	-349.363	-349.587	-348.875	-348.773	-351.509	-352.043	-356.867	-359.151	-361.379	-363.622
497.894	-345.118	-348.359	-341.286	-345.918	-349.646	-353.328	-357.247	-360.477	-364.959	-364.593			890.95	-349.314	-349.67	-348.842	-348.759	-351.604	-352.033	-356.816	-359.202	-361.264	-363.596
498.388	-345.029	-348.94	-341.5	-346.806	-350.116	-353.282	-357.041	-360.599	-364.859	-364.634			891.42	-349.386	-349.642	-348.849	-348.729	-351.46	-352.189	-356.996	-359.26	-361.385	-363.544
498.882	-345	-349.459	-341.938	-347.493	-350.341	-353.346	-356.872	-360.819	-364.953	-364.516			891.889	-349.41	-349.47	-348.745	-348.791	-351.319	-352.123	-356.948	-359.267	-361.318	-363.532
499.375	-345.396	-349.824	-342.128	-348.061	-351.071	-353.441	-357.004	-361.441	-364.889	-364.875			892.36	-349.334	-349.494	-348.697	-348.801	-351.378	-352.19	-356.86	-359.298	-361.184	-363.396
499.869	-345.822	-349.742	-342.912	-348.602	-351.669	-353.645	-357.01	-361.591	-364.796	-364.606			892.83	-349.422	-349.431	-348.83	-348.92	-351.231	-352.186	-356.816	-359.304	-361.129	-363.442
500.363	-346.007	-350.031	-342.935	-349.187	-351.973	-353.487	-357.265	-361.854	-364.511	-364.517			893.299	-349.451	-349.495	-348.896	-348.895	-351.237	-352.19	-356.768	-359.286	-361.148	-363.427
500.857	-346.197	-349.913	-342.912	-349.369	-352.214	-353.195	-357.649	-362.332	-364.158	-364.552			893.768	-349.559	-349.51	-348.671	-348.898	-351.176	-352.295	-356.869	-359.371	-361.051	-363.385
501.35	-346.503	-349.868	-343.057	-349.908	-352.318	-353.318	-358.365	-362.648	-364.085	-364.509			894.238	-349.603	-349.448	-348.629	-348.933	-351.294	-352.317	-356.835	-359.324	-361.082	-363.356
501.844	-346.682	-350.186	-343.415	-350.075	-352.672	-353.48	-358.672	-362.959	-363.85	-365.051			894.707	-349.676	-349.345	-348.773	-348.917	-351.278	-352.233	-356.607	-359.429	-361.096	-363.356
502.338	-346.865	-350.178	-343.482	-350.361	-352.841	-353.159	-359.081	-363.083	-363.824	-365.153			895.176	-349.639	-349.439	-348.662	-348.977	-351.246	-352.312	-356.533	-359.438	-360.971	-363.368
502.832	-346.58	-349.904	-344.198	-350.325	-352.855	-353.336	-359.612	-363.221	-364.101	-365.426			895.647	-349.824	-349.425	-348.652	-348.932	-351.335	-352.317	-356.701	-359.307	-360.841	-363.328
503.324	-346.776	-350.219	-344.168	-349.971	-352.713	-353.193	-360.209	-363.149	-364.328	-365.52			896.117	-349.816	-349.383	-348.703	-348.97	-351.347	-352.311	-356.745	-359.489	-360.989	-363.218
503.818	-347.077	-350.392	-343.906	-349.821	-352.635	-353.425	-360.505	-362.714	-364.704	-366.057			896.586	-349.837	-349.289	-348.775	-348.914	-351.274	-352.452	-356.716	-359.536	-361.014	-363.086
504.312	-346.821	-350.654	-344.134	-349.626	-352.201	-353.915	-360.508	-362.698	-364.879	-365.89			897.055	-349.882	-349.335	-348.788	-348.862	-351.284	-352.411	-356.616	-359.497	-361.01	-363.005
504.806	-346.888	-350.329	-344.689	-349.456	-352.103	-354.525	-360.497	-362.473	-364.994	-365.802			897.524	-349.863	-349.501	-348.975	-348.886	-351.399	-352.404	-356.513	-359.48	-360.916	-362.965
505.298	-346.918	-350.371	-345.115	-349.577	-352.225	-355.21	-360.523	-362.532	-364.931	-365.577			897.993	-349.795	-349.716	-348.972	-348.997	-351.256	-352.447	-356.448	-359.601	-361.13	-363.086
505.792	-346.784	-350.361	-345.497	-349.999	-352.42	-355.702	-360.468	-362.538	-365.21	-365.375			898.462	-349.697	-349.703	-349.051	-348.986	-351.384	-352.503	-356.388	-359.622	-361.217	-363.171
506.286	-346.743	-350.477	-346.005	-349.833	-352.483	-355.989	-360.36	-362.466	-365.348	-365.638			898.931	-349.772	-349.893	-349.232	-348.993	-351.395	-352.671	-356.323	-359.644	-361.387	-363.303
506.778	-347.122	-350.571	-346.606	-349.96	-352.515	-356.299	-360.422	-362.317	-365.473	-365.436			899.4	-349.751	-349.855	-349.238	-349.055	-351.453	-352.65	-356.27	-359.57	-361.359	-363.218
507.272	-347.486	-350.545	-346.484	-350.576	-352.702	-356.44	-360.415	-362.335	-365.441	-365.338			899.869	-349.869	-349.946	-349.262	-348.967	-351.38	-352.725	-356.428	-359.627	-361.462	-363.269
507.766	-347.527	-350.777	-346.713	-350.683	-352.794	-356.559	-360.15	-362.536	-365.247	-365.308			900.34	-349.886	-350.123	-349.189	-349.019	-351.385	-352.665	-356.446	-359.75	-361.64	-363.212
508.258	-348.039	-351.007	-347.086	-351.109	-352.929	-356.596	-360.045	-362.648	-365.339	-365.402			900.809	-349.965	-350.049	-349.227	-349.007	-351.384	-352.625	-356.491	-359.63	-361.644	-363.275
508.751	-348.487	-350.984	-347.82	-351.579	-353.246	-356.773	-359.786	-362.995	-365.609	-365.32			901.278	-349.997	-350.231	-349.292	-349.168	-351.41	-352.612	-356.564	-359.762	-361.69	-363.269
509.245	-348.557	-351.127	-348.239	-351.89	-353.821	-357.097	-359.637	-363.129	-365.253	-365.389			901.747	-349.795	-350.424	-349.175	-349.189	-351.426	-352.798	-356.555	-359.696	-361.703	-363.356
509.737	-348.658	-351.313	-348.369	-352.439	-353.731	-356.806	-359.481	-363.279	-364.963	-365.306			902.216	-349.735	-350.627	-349.065	-349.216	-351.367	-352.886	-356.45	-359.692	-361.732	-363.362
510.231	-349.01	-351.554	-348.714	-352.95	-354.239	-356.695	-359.59	-363.3	-364.907	-365.575			902.685	-349.905	-350.754	-349.157	-349.197	-351.426	-352.856	-356.335	-359.581	-361.745	-363.366
510.724	-349.671	-351.758	-348.782	-352.777	-354.481	-356.685	-359.767	-363.485	-364.834	-365.609			903.154	-349.891	-350.853	-349.268	-349.24	-351.32	-352.936	-356.427	-359.623	-361.831	-363.419
511.216	-350.185	-351.79	-349.118	-352.832	-354.734	-356.675	-360.018	-363.681	-364.748	-365.568			903.622	-349.973	-350.991	-349.356	-349.322	-351.472	-352.895	-356.391	-359.544	-361.982	-363.385
511.71	-350.429	-351.731	-349.154	-352.859	-354.907	-356.64	-360.205	-363.882	-364.515	-365.256			904.091	-350.122	-351.094	-349.427	-349.339	-351.609	-352.959	-356.498	-359.701	-361.952	-363.422
512.203	-350.484	-351.881	-348.87	-352.698	-354.878	-356.448	-360.38	-364.113	-364.355	-365.293			904.56	-350.246	-351.085	-349.3	-349.377	-351.611	-352.901	-356.438	-359.758	-362.094	-363.353
512.695	-350.401	-352.076	-348.783	-352.682	-354.75	-356.333	-360.603	-363.932	-364.559	-365.344			905.029	-350.348	-351.143	-349.326	-349.362	-351.707	-352.938	-356.505	-359.779	-362.141	-363.403
513.189	-350.508	-351.988	-348.886	-352.517	-354.979	-356.279	-360.261	-363.653	-364.619	-365.718			905.497	-350.477	-351.125	-349.233	-349.402	-351.697	-352.962	-356.594	-359.811	-362.249	-363.567
513.68	-350.43	-352.505	-348.766	-352.242	-355.187	-356.265	-360.478	-363.172	-364.608	-365.676			905.966	-350.428	-351.293	-349.35	-349.462	-351.907	-352.971	-356.756	-359.766	-362.258	-363.581
514.174	-350.111	-352.419	-348.525	-352.213	-355.089	-356.305	-360.824	-362.844	-364.877	-365.629			906.435	-350.423	-351.26	-349.337	-349.41	-352.012	-352.841	-356.697	-359.857	-362.345	-363.625
514.667	-349.652	-352.738	-348.485	-351.667	-355.179	-356.495	-360.703	-362.554	-365.064	-365.447			906.904	-350.33	-351.322	-349.346	-349.427	-351.975	-352.925	-356.67	-359.765	-362.352	-363.71
515.159	-350.046	-353.11	-348.33	-350.906	-355.235	-356.776	-360.709	-362.419	-365.143	-365.65			907.372	-350.402	-351.431	-349.409	-349.476	-351.902	-353.104	-356.669	-359.781	-362.433	-363.812
515.652	-350.188	-353.186	-348.309	-350.704	-355.388	-357.157	-360.481	-361.941	-365.019	-365.338			907.841	-350.43	-351.466	-349.501	-349.572	-351.773	-353.082	-356.542	-359.689	-362.471	-363.941
516.143	-349.785	-353.513	-348.559	-350.781	-355.502	-357.524	-360.155	-362.099	-364.599	-365.056			908.309	-350.465	-351.487	-349.565	-349.62	-351.781	-353.137	-356.59	-359.86	-362.483	-363.976
516.637	-349.814	-353.401	-348.336	-350.617	-355.389	-357.896	-360.09	-362.313	-364.592	-364.951			908.778	-350.49	-351.405	-349.603	-349.608	-351.736	-353.145	-356.68	-359.764	-362.576	-363.984
517.13	-350.001	-353.751	-348.441	-350.923	-355.587	-357.942	-360.156	-362.803	-364.666	-364.767			909.246	-350.351	-351.352	-349.707	-349.605	-351.608	-353.166	-356.584	-359.703	-362.565	-363.966
517.621	-350.251	-354.23	-348.454	-350.961	-355.393	-358.14	-360.214	-363.034	-364.833	-364.561			909.715	-350.366	-351.543	-349.702	-349.572	-351.577	-353.089	-356.645	-359.66	-362.577	-364.011
518.115	-350.27	-354.401	-348.884	-350.857	-355.751	-357.912	-360.41	-363.05	-364.608	-364.667			910.183	-350.354	-351.798	-349.725	-349.52	-351.586	-353.083	-356.609	-359.753	-362.541	-364.013
518.606	-350.438	-354.404	-349.103	-351.045	-355.848	-358.015	-360.848	-363.236	-364.332	-364.706			910.652	-350.367	-351.838	-349.691	-349.554	-351.412	-353.012	-356.621	-359.759	-362.378	-363.927
519.099	-350.848	-354.492	-349.06	-351.194	-356.101	-358.035	-360.718	-363.749	-364.412	-364.743			911.12	-350.415	-351.809	-349.815	-349.588	-351.361	-353.051	-356.672	-359.696	-362.411	-364.083
519.59	-350.856	-354.494	-349.739	-351.439	-355.989	-358.083	-360.67	-364.171	-364.513	-364.948			911.589	-350.445	-351.707	-349.874	-349.636	-351.394	-353.138	-356.651	-359.787	-362.411	-364.133
520.084	-350.764	-354.446	-349.769	-351.788	-356.118	-358.273	-361.278	-364.129	-364.906	-365.328			912.057	-350.397	-351.688	-349.869	-349.702	-351.36	-353.092	-356.568	-359.813	-362.408	-364.255
520.575	-350.731	-354.288	-349.893	-352.117	-356.107	-358.438	-361.237	-364.25	-365.117	-365.885			912.523	-350.408	-351.573	-349.888	-349.716	-351.329	-353.158	-356.693	-359.794	-362.252	-364.358
521.068	-350.892	-354.354	-349.76	-352.043	-356.144	-358.411	-361.51	-364.134	-365.17	-365.876			912.992	-350.384	-351.592	-349.91	-349.807	-351.366	-353.162	-356.68	-359.796	-362.207	-364.3
521.559	-350.755	-354.317	-349.701	-352.488	-356.008	-358.244	-361.816	-363.989	-365.369	-366.099			913.46	-350.366	-351.403	-349.828	-349.843	-351.339	-353.217	-356.62	-359.758	-362.217	-364.325
522.052	-351.09	-354.421	-349.913	-352.682	-356.525	-358.514	-361.95	-363.965	-365.887	-366.542			913.928	-350.267	-351.221	-349.853	-349.942	-351.141	-353.222	-356.588	-359.843	-362.15	-364.2
522.543	-350.857	-354.162	-349.836	-352.573	-356.73	-358.584	-361.988	-363.827	-365.784	-366.784			914.396	-350.263	-351.261	-349.743	-349.947	-351.151	-353.145	-356.574	-359.767	-362.016	-364.083
523.036	-350.5	-353.951	-349.804	-352.624	-356.529	-358.455	-362.21	-363.831	-365.877	-366.929			914.865	-350.241	-351.047	-349.68	-350.01	-350.972	-353.142	-356.62	-359.782	-362.041	-364.08
523.527	-350.109	-353.853	-349.631	-353.035	-356.619	-358.289	-362.075	-363.761	-366.073	-367.081			915.333	-350.131	-351.054	-349.767	-349.988	-350.98	-353.124	-356.526	-359.723	-361.955	-364.091
524.02	-349.975	-353.789	-349.795	-353.086	-356.34	-358.254	-362.014	-363.543	-366.616	-367.118			915.801	-350.165	-351.111	-349.774	-350.047	-350.922	-353.172	-356.502	-359.731	-362.007	-364.08
524.511	-349.726	-353.87	-349.722	-353.357	-356.304	-358.515	-361.801	-363.19	-366.805	-367.104			916.269	-350.132	-351.013	-349.773	-350.126	-350.845	-353.142	-356.453	-359.686	-361.935	-364.128
525.004	-349.623	-353.947	-349.894	-353.271	-356.259	-358.317	-361.625	-363.208	-366.759	-367.385			916.737	-350.137	-350.958	-349.722	-350.05	-350.894	-353.296	-356.357	-359.689	-361.896	-364.128
525.495	-349.568	-354.212	-349.96	-353.129	-356.384	-358.435	-361.828	-363.279	-366.766	-367.088			917.203	-350.214	-350.802	-349.685	-350.05	-350.863	-353.312	-356.323	-359.861	-361.811	-364.231
525.988	-349.299	-353.978	-349.961	-353.279	-356.461	-358.406	-361.671	-363.095	-366.805	-367.121			917.672	-350.199	-350.725	-349.922	-350.071	-350.914	-353.365	-356.129	-359.917	-361.866	-364.143
526.479	-349.504	-353.737	-350.218	-353.135	-356.452	-358.484	-361.427	-363.298	-366.567	-367.016			918.14	-350.138	-350.659	-349.986	-350.044	-350.907	-353.374	-356.053	-359.996	-361.933	-364.046
526.971	-349.928	-353.71	-350.104	-353.075	-356.236	-358.506	-361.577	-363.427	-366.416	-367.046			918.608	-350.181	-350.709	-349.971	-350.003	-350.828	-353.335	-356.068	-359.912	-361.837	-363.988
527.462	-349.804	-353.598	-349.95	-353.609	-356.01	-358.494	-361.652	-363.437	-366.156	-366.618			919.076	-350.204	-350.678	-350.072	-349.964	-350.88	-353.328	-356.118	-359.982	-362.011	-363.929
527.955	-349.983	-353.346	-349.732	-354.038	-355.699	-358.42	-361.591	-363.581	-365.782	-366.611			919.544	-350.233	-350.692	-350.24	-349.994	-350.909	-353.4	-356.08	-360.023	-362.106	-363.994
528.446	-350.451	-352.932	-349.679	-353.922	-355.301	-358.399	-361.895	-364.017	-365.715	-366.676			920.012	-350.169	-350.641	-350.31	-350.014	-350.937	-353.331	-355.934	-359.974	-362.051	-363.975
528.938	-350.637	-353.022	-349.821	-353.666	-355.255	-358.238	-362.109	-364.121	-365.422	-366.342			920.478	-350.135	-350.574	-350.315	-350.008	-351.033	-353.226	-355.867	-359.968	-361.955	-364.035
529.429	-350.653	-353.015	-349.846	-353.277	-354.933	-358.168	-362.282	-364.085	-365.412	-366.23			920.945	-350.043	-350.517	-350.529	-350.045	-350.988	-353.234	-356.02	-360.05	-362.013	-363.976
529.92	-350.442	-352.969	-350.031	-353.451	-354.741	-358.062	-362.563	-364.22	-365.307	-366.117			921.413	-350.175	-350.431	-350.386	-349.993	-350.961	-353.154	-356.146	-360.09	-362.21	-364.028
530.412	-350.518	-353.228	-349.671	-353.75	-354.374	-358.154	-362.827	-364.226	-365.224	-366.116			921.881	-350.233	-350.25	-350.393	-350.006	-350.988	-353.215	-356.25	-360.055	-362.223	-363.923
530.903	-350.428	-353.494	-349.801	-353.924	-354.493	-358.043	-362.671	-364.005	-365.223	-365.911			922.349	-350.283	-350.364	-350.295	-350.115	-350.909	-353.228	-356.21	-360.104	-362.217	-363.879
531.396	-350.323	-353.205	-349.741	-353.916	-354.527	-357.984	-362.868	-363.899	-365.275	-365.861			922.815	-350.18	-350.225	-350.158	-350.143	-350.971	-353.077	-356.302	-360.02	-362.159	-363.791
531.886	-349.872	-353.517	-349.655	-354.006	-354.441	-358.037	-363.149	-363.797	-365.439	-365.888			923.283	-350.276	-350.32	-350.061	-350.033	-350.89	-353.146	-356.492	-360.205	-362.291	-363.76
532.377	-349.976	-353.586	-349.473	-354.078	-354.544	-358.18	-363.082	-363.761	-365.631	-365.943			923.75	-350.333	-350.321	-350.008	-350.024	-351.068	-353.184	-356.516	-360.263	-362.39	-363.813
532.869	-349.99	-353.633	-349.306	-354.007	-354.744	-358.179	-363.28	-363.74	-365.942	-365.823			924.218	-350.311	-350.307	-350.082	-350.121	-351.044	-353.234	-356.511	-360.174	-362.251	-363.733
533.36	-349.551	-353.675	-349.316	-354.159	-355.072	-357.935	-363.164	-363.344	-366.087	-365.933			924.686	-350.302	-350.413	-350.071	-350.22	-351.017	-353.091	-356.585	-360.21	-362.293	-363.67
533.852	-349.051	-354.059	-349.424	-353.776	-355.337	-357.566	-362.856	-363.643	-366.325	-366.091			925.152	-350.346	-350.472	-350.039	-350.312	-351.085	-353.231	-356.529	-360.174	-362.389	-363.679
534.342	-348.441	-354.254	-349.399	-353.78	-355.716	-357.398	-362.662	-363.495	-366.175	-366.104			925.619	-350.515	-350.473	-350.127	-350.395	-351.016	-353.283	-356.5	-360.193	-362.511	-363.53
534.833	-348.45	-354.684	-349.325	-353.727	-355.556	-356.983	-362.43	-363.656	-366.473	-366.42			926.087	-350.572	-350.321	-350.199	-350.265	-351.097	-353.178	-356.504	-360.1	-362.528	-363.504
535.325	-348.438	-354.912	-349.385	-353.952	-355.817	-357.24	-362.096	-363.845	-366.392	-366.253			926.555	-350.589	-350.362	-350.183	-350.301	-351.106	-352.972	-356.57	-360.124	-362.575	-363.547
535.815	-348.435	-355.091	-349.696	-353.891	-356.013	-357.236	-361.955	-363.793	-366.272	-366.281			927.02	-350.643	-350.287	-350.139	-350.283	-351.132	-352.773	-356.478	-360.039	-362.568	-363.509
536.306	-348.459	-354.899	-349.886	-354.277	-356.171	-357.124	-361.664	-363.916	-366.171	-366.315			927.488	-350.695	-350.211	-350.103	-350.13	-351.012	-352.754	-356.528	-360.093	-362.565	-363.421
536.798	-348.926	-354.462	-350.181	-354.26	-356.171	-356.816	-361.814	-364.006	-365.814	-366.499			927.955	-350.794	-350.28	-349.99	-350.072	-351.039	-352.645	-356.554	-360.026	-362.593	-363.394
537.288	-349.22	-354.132	-350.207	-354.363	-356.862	-356.692	-361.851	-364.363	-365.762	-366.747			928.423	-350.781	-350.317	-349.994	-349.963	-350.985	-352.471	-356.605	-360.001	-362.49	-363.457
537.779	-349.326	-353.904	-350.403	-354.675	-356.649	-356.521	-361.772	-364.321	-365.324	-366.674			928.888	-350.842	-350.327	-350.043	-349.984	-350.954	-352.466	-356.456	-359.959	-362.526	-363.416
538.271	-349.701	-353.828	-350.51	-354.785	-356.616	-356.703	-361.837	-364.43	-365.155	-366.785			929.356	-350.741	-350.403	-350.24	-349.949	-351.046	-352.495	-356.558	-359.882	-362.569	-363.335
538.761	-349.94	-353.802	-349.908	-354.931	-356.474	-356.885	-361.943	-364.691	-365.079	-366.624			929.823	-350.82	-350.433	-350.187	-349.908	-350.937	-352.427	-356.557	-359.832	-362.675	-363.439
539.251	-350.086	-353.232	-350.025	-355.079	-356.816	-357.191	-362.167	-364.623	-364.738	-366.842			930.291	-350.739	-350.554	-350.22	-349.998	-350.962	-352.459	-356.495	-359.73	-362.617	-363.429
539.743	-350.671	-352.655	-349.823	-354.688	-356.489	-357.341	-361.973	-364.632	-364.779	-366.773			930.756	-350.808	-350.613	-350.139	-350.108	-350.988	-352.415	-356.576	-359.722	-362.613	-363.421
540.233	-350.743	-352.534	-349.93	-354.373	-356.498	-357.594	-362.099	-364.836	-364.612	-366.935			931.223	-350.761	-350.662	-350.193	-350.153	-350.997	-352.395	-356.561	-359.627	-362.504	-363.307
540.723	-350.572	-352.204	-349.929	-354.041	-356.285	-357.82	-361.959	-364.529	-364.889	-366.528			931.691	-350.832	-350.738	-350.179	-350.033	-351.039	-352.444	-356.74	-359.679	-362.421	-363.241
541.215	-350.304	-352.144	-349.637	-354.294	-356.206	-358.399	-361.969	-364.49	-365.027	-366.391			932.156	-350.839	-350.761	-350.042	-350.019	-351.063	-352.361	-356.66	-359.523	-362.422	-363.221
541.705	-350.511	-352.233	-349.6	-354.261	-356.212	-358.52	-361.69	-364.397	-364.961	-366.27			932.623	-350.875	-350.832	-349.972	-349.983	-351.049	-352.37	-356.66	-359.441	-362.358	-363.152
542.195	-350.495	-352.121	-349.516	-354.073	-356.301	-358.752	-361.717	-364.063	-364.887	-365.855			933.091	-350.937	-350.961	-349.829	-350.059	-351.251	-352.369	-356.706	-359.476	-362.394	-363.307
542.685	-350.084	-352.129	-349.553	-353.767	-356.659	-359.033	-361.676	-363.978	-365.212	-365.724			933.556	-350.899	-350.941	-349.844	-350.025	-351.149	-352.4	-356.707	-359.457	-362.396	-363.299
543.177	-350.287	-351.842	-349.491	-353.627	-356.866	-359.366	-361.692	-364.299	-365.431	-365.634			934.023	-350.917	-351.006	-349.813	-350.153	-351.153	-352.472	-356.828	-359.375	-362.463	-363.254
543.667	-350.085	-352.198	-349.448	-353.572	-356.679	-359.454	-361.702	-364.214	-365.464	-365.763			934.49	-350.697	-350.876	-349.777	-349.992	-351.231	-352.604	-356.874	-359.335	-362.34	-363.219
544.157	-350.183	-352.28	-349.162	-353.357	-356.619	-359.566	-361.518	-364.085	-365.548	-365.767			934.956	-350.582	-350.983	-349.894	-349.991	-351.278	-352.622	-356.841	-359.386	-362.329	-363.195
544.647	-349.822	-352.412	-349.173	-353.182	-356.704	-359.169	-361.802	-363.799	-365.438	-365.718			935.423	-350.549	-350.904	-349.926	-349.901	-351.231	-352.641	-356.887	-359.288	-362.202	-363.169
545.139	-349.626	-352.798	-349.129	-353.093	-356.693	-358.611	-361.8	-363.714	-365.383	-365.44			935.89	-350.612	-350.974	-350.005	-349.956	-351.399	-352.686	-356.988	-359.213	-362.106	-363.161
545.629	-349.322	-353.185	-349.478	-353.196	-356.509	-358.419	-362.045	-363.919	-365.279	-365.714			936.355	-350.582	-351.094	-349.808	-349.967	-351.585	-352.712	-356.902	-359.189	-362.131	-363.087
546.118	-349.495	-353.353	-349.662	-353.342	-356.812	-358.628	-362.157	-363.668	-365.342	-365.909			936.822	-350.452	-351.073	-349.803	-349.912	-351.481	-352.724	-356.83	-359.235	-362.104	-363.074
546.608	-349.942	-353.233	-349.958	-353.525	-356.479	-358.484	-362.172	-363.457	-365.279	-365.858			937.287	-350.508	-351.228	-349.853	-349.845	-351.545	-352.686	-356.807	-359.26	-362.034	-363.071
547.1	-350.107	-353.285	-349.87	-353.897	-356.516	-358.477	-361.974	-363.286	-365.104	-365.61			937.754	-350.508	-351.28	-349.847	-349.818	-351.57	-352.715	-356.759	-359.237	-362.122	-363.13
547.59	-350.497	-353.092	-350.088	-354.138	-356.464	-358.198	-362.201	-363.153	-365.15	-365.873			938.221	-350.54	-351.337	-349.879	-349.813	-351.433	-352.748	-356.816	-359.325	-362.154	-363.206
548.079	-351.071	-352.712	-349.995	-354.487	-356.293	-357.919	-362.631	-363.264	-365.164	-365.907			938.686	-350.532	-351.355	-350.055	-349.826	-351.454	-352.861	-356.844	-359.294	-362.09	-363.224
548.569	-351.276	-352.602	-349.93	-353.99	-356.259	-358.084	-362.907	-363.323	-365.141	-365.974			939.153	-350.623	-351.425	-349.935	-349.799	-351.435	-352.884	-356.766	-359.363	-362.086	-363.213
549.058	-351.166	-352.889	-349.845	-354.19	-356.429	-358.046	-362.715	-363.392	-365.43	-366.126			939.62	-350.649	-351.424	-349.922	-349.887	-351.419	-352.964	-356.65	-359.368	-361.977	-363.286
549.55	-351.2	-353.162	-349.64	-354.348	-356.404	-358.314	-362.675	-363.252	-365.482	-365.495			940.085	-350.561	-351.42	-349.779	-349.774	-351.351	-353.011	-356.661	-359.421	-361.899	-363.224
550.04	-351.152	-353.522	-349.339	-354.304	-356.789	-358.314	-362.41	-363.112	-365.59	-365.584			940.552	-350.715	-351.466	-349.856	-349.795	-351.381	-352.926	-356.675	-359.567	-361.849	-363.338
550.529	-351.146	-353.88	-349.003	-354.072	-356.744	-358.543	-362.211	-363.318	-365.562	-365.473			941.017	-350.719	-351.548	-349.98	-349.745	-351.4	-353.052	-356.694	-359.528	-361.819	-363.319
551.019	-351.23	-353.824	-349.218	-353.841	-356.961	-358.625	-361.851	-363.095	-365.452	-365.257			941.484	-350.717	-351.571	-349.883	-349.796	-351.535	-353.096	-356.735	-359.488	-361.798	-363.444
551.508	-351.142	-354.297	-349.224	-353.797	-356.746	-358.852	-361.587	-363.159	-365.712	-365.007			941.949	-350.744	-351.624	-349.813	-349.836	-351.405	-353.179	-356.794	-359.417	-361.694	-363.444
552	-351.012	-354.733	-349.343	-353.948	-356.885	-358.947	-361.221	-363.1	-365.738	-365.045			942.415	-350.77	-351.513	-349.774	-349.851	-351.432	-353.311	-356.772	-359.428	-361.683	-363.516
552.489	-350.733	-354.689	-349.017	-354.035	-356.55	-358.998	-360.96	-363.004	-366.062	-365.088			942.882	-350.695	-351.437	-349.782	-349.961	-351.384	-353.328	-356.793	-359.448	-361.581	-363.477
552.978	-350.522	-354.706	-348.953	-353.86	-356.397	-359.261	-360.842	-363.411	-366.168	-364.948			943.347	-350.586	-351.31	-349.747	-350.006	-351.339	-353.279	-356.771	-359.535	-361.644	-363.443
553.468	-350.481	-354.829	-349.225	-353.594	-356.232	-359.051	-360.708	-363.404	-366.355	-365.185			943.814	-350.582	-351.181	-349.707	-350.024	-351.298	-353.346	-356.727	-359.56	-361.646	-363.398
553.957	-349.823	-354.866	-348.967	-353.412	-356.266	-359.194	-360.91	-363.721	-366.407	-365.179			944.278	-350.598	-351.175	-349.873	-349.979	-351.272	-353.349	-356.89	-359.621	-361.791	-363.51
554.447	-349.491	-354.872	-349.353	-353.334	-356.512	-359.177	-361.053	-363.937	-366.565	-365.609			944.745	-350.749	-351.143	-349.657	-350.01	-351.305	-353.38	-356.789	-359.626	-361.791	-363.591
554.936	-349.516	-354.728	-349.49	-353.313	-356.872	-358.84	-361.052	-364.23	-366.408	-365.929			945.21	-350.668	-351.101	-349.787	-349.953	-351.311	-353.449	-356.769	-359.685	-361.804	-363.686
555.427	-349.145	-354.976	-349.706	-353.547	-356.441	-358.48	-361.157	-364.159	-366.259	-365.923			945.676	-350.727	-351.153	-349.756	-349.974	-351.412	-353.257	-356.656	-359.779	-361.737	-363.733
555.916	-348.989	-355.135	-350.168	-353.665	-356.355	-358.345	-361.502	-364.014	-365.857	-366.215			946.141	-350.731	-351.116	-349.842	-349.906	-351.547	-353.264	-356.714	-359.812	-361.79	-363.714
556.406	-348.795	-354.898	-350.488	-353.528	-356.196	-357.787	-362.122	-363.87	-366.046	-366.336			946.607	-351.029	-351.122	-349.862	-349.919	-351.427	-353.255	-356.806	-359.951	-361.945	-363.776
556.895	-348.986	-354.826	-350.869	-353.787	-355.987	-357.55	-362.353	-363.831	-366.115	-366.204			947.072	-351.021	-351.041	-349.981	-349.862	-351.563	-353.182	-356.72	-359.817	-361.884	-363.832
557.384	-348.873	-354.591	-351.003	-353.793	-355.798	-357.501	-362.312	-363.671	-366.481	-366.276			947.539	-350.968	-350.988	-350.096	-349.837	-351.482	-353.094	-356.621	-359.671	-361.925	-363.856
557.873	-348.886	-354.161	-350.837	-353.45	-355.592	-357.383	-362.437	-363.542	-366.763	-366.085			948.003	-350.95	-351.03	-350.042	-349.793	-351.466	-352.959	-356.632	-359.588	-361.992	-363.882
558.362	-349.184	-353.561	-350.56	-353.511	-355.266	-357.11	-362.609	-363.527	-366.771	-365.877			948.47	-350.973	-351.09	-350.099	-349.733	-351.545	-353.041	-356.642	-359.643	-362.159	-363.903
558.851	-349.393	-353.298	-350.066	-353.278	-355.03	-357.116	-362.578	-363.528	-366.865	-365.665			948.934	-351.051	-350.958	-350.032	-349.804	-351.493	-352.839	-356.611	-359.64	-362.131	-363.828
559.34	-349.616	-353.041	-350.112	-353.308	-354.992	-357.381	-363.083	-363.42	-367.089	-365.847			949.401	-351.008	-350.858	-349.992	-349.694	-351.555	-352.623	-356.547	-359.686	-362.112	-363.922
559.829	-349.459	-352.915	-350.058	-353.095	-355.027	-357.358	-363.056	-363.444	-366.925	-365.491			949.865	-351.004	-350.877	-349.893	-349.772	-351.539	-352.474	-356.579	-359.716	-362.08	-363.973
560.32	-349.08	-353.068	-349.846	-352.545	-354.906	-357.647	-362.814	-363.354	-366.859	-365.487			950.331	-351.019	-350.892	-349.817	-349.651	-351.536	-352.612	-356.781	-359.647	-362.086	-363.854
560.809	-349.238	-353.267	-349.603	-353.036	-355.231	-357.719	-362.648	-363.379	-366.882	-365.47			950.796	-351.131	-350.991	-349.75	-349.639	-351.603	-352.686	-356.845	-359.559	-362.082	-363.833
561.298	-349.272	-353.589	-349.287	-352.845	-355.269	-357.857	-362.447	-363.294	-366.528	-365.303			951.262	-351.087	-351.031	-349.74	-349.626	-351.671	-352.651	-356.925	-359.595	-362.079	-363.859
561.787	-349.307	-353.765	-349.08	-352.978	-355.299	-357.831	-362.155	-363.6	-366.053	-365.406			951.726	-350.953	-350.805	-349.766	-349.623	-351.597	-352.68	-356.874	-359.664	-362.133	-363.937
562.276	-349.633	-353.986	-349.037	-352.956	-355.541	-358	-362.108	-363.758	-365.993	-365.362			952.193	-350.939	-350.858	-349.851	-349.647	-351.729	-352.749	-356.883	-359.706	-362.181	-363.823
562.765	-349.843	-353.947	-349.031	-353.516	-355.782	-358.24	-361.989	-363.557	-366.016	-365.342			952.657	-350.824	-350.944	-349.851	-349.583	-351.797	-352.743	-357.039	-359.882	-362.207	-363.825
563.254	-349.989	-354.223	-349.012	-353.814	-355.792	-358.442	-361.936	-363.903	-366.014	-365.809			953.121	-350.863	-350.959	-349.72	-349.588	-351.836	-352.749	-356.964	-359.906	-362.214	-363.849
563.743	-350.038	-354.047	-348.852	-353.798	-355.773	-358.355	-361.866	-363.868	-366.175	-366.374			953.587	-350.839	-350.95	-349.679	-349.566	-351.838	-352.655	-356.977	-360.073	-362.199	-363.818
564.232	-350.017	-353.681	-348.938	-353.988	-355.576	-358.366	-361.705	-364.141	-366.112	-366.532			954.052	-350.88	-350.907	-349.593	-349.596	-351.773	-352.619	-357.043	-360.087	-362.189	-363.82
564.72	-350.028	-353.51	-349.373	-354.006	-355.457	-358.261	-361.659	-364.221	-365.973	-366.547			954.518	-350.799	-350.813	-349.725	-349.585	-351.736	-352.578	-357.055	-360.108	-362.119	-363.782
565.209	-349.925	-353.254	-349.216	-353.994	-355.613	-358.211	-361.568	-364.273	-365.789	-366.864			954.982	-350.775	-350.771	-349.497	-349.505	-351.677	-352.492	-357.066	-360.123	-362.201	-363.711
565.698	-349.666	-353.088	-349.525	-354.231	-356.006	-358.086	-361.502	-364.506	-365.512	-367.242			955.448	-350.676	-350.781	-349.371	-349.514	-351.743	-352.492	-356.971	-360.113	-362.326	-363.665
566.186	-349.929	-353.234	-349.919	-354.375	-356.187	-358.097	-361.483	-364.778	-365.276	-367.573			955.912	-350.596	-350.785	-349.393	-349.549	-351.684	-352.517	-357.008	-360.083	-362.248	-363.72
566.675	-350.19	-353.05	-350.19	-354.363	-356.415	-357.757	-361.435	-364.607	-364.99	-367.423			956.376	-350.603	-350.911	-349.348	-349.59	-351.726	-352.475	-356.988	-360.06	-362.23	-363.79
567.164	-350.012	-352.937	-350.477	-354.639	-356.418	-357.805	-361.644	-364.502	-365.038	-367.332			956.842	-350.629	-350.921	-349.469	-349.723	-351.6	-352.368	-357.231	-359.996	-362.243	-363.713
567.652	-350.097	-352.365	-350.421	-354.335	-356.782	-357.803	-361.719	-364.247	-365.149	-367.017			957.306	-350.713	-350.845	-349.436	-349.757	-351.676	-352.399	-357.29	-359.977	-362.186	-363.623
568.141	-349.77	-352.205	-350.199	-353.768	-356.785	-357.527	-361.442	-364.03	-365.699	-366.614			957.77	-350.502	-350.776	-349.509	-349.733	-351.705	-352.314	-357.307	-360.017	-362.221	-363.686
568.63	-349.63	-352.213	-350.245	-353.619	-357.153	-357.69	-361.291	-364.016	-365.583	-366.166			958.236	-350.516	-350.847	-349.546	-349.727	-351.775	-352.159	-357.231	-360.055	-362.282	-363.683
569.118	-349.602	-352.277	-349.961	-353.292	-357.101	-357.614	-361.494	-363.994	-366.143	-366.033			958.7	-350.439	-350.761	-349.594	-349.67	-351.758	-352.287	-357.265	-359.948	-362.248	-363.68
569.607	-349.137	-352.326	-349.783	-353.077	-357.111	-357.591	-361.676	-364.017	-366.223	-365.674			959.166	-350.43	-350.89	-349.517	-349.795	-351.757	-352.237	-357.194	-360.005	-362.358	-363.666
570.095	-349.27	-352.707	-349.832	-352.858	-357.116	-357.688	-361.538	-363.749	-366.157	-365.405			959.63	-350.381	-350.946	-349.319	-349.723	-351.774	-352.22	-357.079	-359.91	-362.432	-363.646
570.583	-348.921	-353.009	-350.014	-352.578	-356.892	-357.809	-361.433	-363.516	-366.149	-365.262			960.094	-350.45	-350.938	-349.457	-349.645	-351.567	-352.228	-356.985	-359.977	-362.513	-363.629
571.072	-348.765	-353.354	-350.353	-352.477	-356.705	-358.179	-361.455	-363.207	-365.793	-365.605			960.56	-350.554	-350.915	-349.508	-349.666	-351.532	-352.262	-357.094	-359.982	-362.373	-363.673
571.56	-348.433	-353.798	-350.325	-352.333	-356.868	-358.22	-361.525	-363.399	-365.532	-365.5			961.024	-350.48	-350.852	-349.508	-349.625	-351.356	-352.434	-357.195	-360.082	-362.386	-363.568
572.049	-348.26	-354.065	-349.961	-352.563	-356.75	-358.61	-361.345	-363.308	-365.274	-365.678			961.488	-350.571	-350.991	-349.562	-349.758	-351.216	-352.617	-357.207	-360.057	-362.322	-363.588
572.535	-348.362	-354.294	-349.613	-352.741	-357.22	-358.663	-361.649	-363.622	-365.281	-365.872			961.953	-350.57	-350.938	-349.659	-349.756	-351.228	-352.718	-357.15	-360.028	-362.336	-363.426
573.023	-348.21	-354.604	-349.487	-352.758	-357.083	-358.728	-361.607	-363.616	-364.923	-365.815			962.417	-350.562	-351.035	-349.603	-349.775	-351.086	-352.748	-356.953	-359.951	-362.366	-363.426
573.512	-348.326	-354.662	-349.64	-353.077	-357.288	-358.549	-361.868	-363.814	-364.954	-365.877			962.881	-350.545	-351.097	-349.749	-349.821	-350.957	-352.759	-356.962	-359.858	-362.263	-363.415
574	-348.488	-354.704	-349.825	-352.98	-357.549	-358.753	-361.804	-363.828	-365.143	-366.131			963.347	-350.522	-351.103	-349.722	-349.767	-350.84	-352.773	-356.929	-359.781	-362.255	-363.29
574.488	-348.808	-354.487	-349.883	-352.913	-357.259	-358.659	-361.858	-363.956	-365.239	-366.213			963.81	-350.701	-351.214	-349.972	-349.649	-350.958	-352.893	-356.84	-359.812	-362.31	-363.357
574.976	-349.106	-354.174	-350.177	-352.905	-357.035	-358.683	-361.793	-364.463	-365.255	-366.449			964.274	-350.606	-351.28	-349.89	-349.561	-350.858	-352.997	-356.795	-359.8	-362.295	-363.312
575.465	-349.186	-353.857	-350.305	-353.052	-356.873	-358.471	-362.052	-364.24	-365.354	-366.338			964.738	-350.56	-351.336	-349.789	-349.691	-350.912	-352.993	-356.738	-359.67	-362.279	-363.197
575.953	-349.315	-353.431	-350.252	-353.099	-356.646	-358.279	-362.122	-364.207	-365.286	-366.344			965.203	-350.464	-351.361	-349.793	-349.676	-350.722	-353.063	-356.625	-359.641	-362.279	-363.115
576.441	-349.087	-353.271	-350.087	-353.256	-356.423	-358.441	-362.206	-364.135	-365.107	-366.155			965.667	-350.449	-351.234	-349.798	-349.777	-350.607	-352.93	-356.574	-359.788	-362.268	-363.174
576.929	-349.292	-353.076	-349.945	-353.268	-356.538	-358.543	-362.19	-364.265	-365.302	-366.174			966.131	-350.462	-351.275	-349.907	-349.822	-350.683	-352.972	-356.582	-359.891	-362.278	-363.112
577.415	-349.34	-352.741	-349.855	-353.256	-356.546	-358.607	-362.111	-364.469	-365.15	-366.188			966.596	-350.601	-351.155	-349.94	-349.887	-350.728	-352.812	-356.434	-359.837	-362.254	-363.136
577.903	-349.525	-352.595	-349.45	-352.717	-356.358	-358.444	-362.318	-364.467	-365.16	-365.884			967.06	-350.568	-351.207	-349.93	-349.793	-350.737	-352.705	-356.433	-359.712	-362.17	-363.149
578.391	-349.588	-352.035	-349.649	-352.418	-356.337	-358.276	-362.204	-364.332	-365.124	-365.581			967.523	-350.661	-351.145	-350	-349.878	-350.705	-352.752	-356.517	-359.845	-362.18	-363.165
578.879	-349.338	-351.831	-349.449	-352.247	-356.49	-358.616	-362.096	-364.505	-365.419	-365.726			967.987	-350.664	-351.174	-349.919	-349.826	-350.631	-352.67	-356.438	-359.749	-362.15	-363.183
579.367	-349.209	-351.68	-349.193	-351.841	-356.458	-358.318	-361.904	-364.694	-365.335	-365.324			968.452	-350.662	-351.188	-349.979	-349.965	-350.551	-352.607	-356.35	-359.696	-362.134	-363.178
579.855	-348.802	-352.172	-349.232	-351.454	-356.04	-358.437	-361.664	-364.583	-365.205	-365.748			968.916	-350.687	-351.215	-349.994	-349.995	-350.706	-352.595	-356.267	-359.553	-362.173	-363.091
580.343	-348.842	-352.252	-349.382	-351.652	-356.05	-358.679	-361.773	-364.676	-365.221	-365.76			969.379	-350.615	-351.297	-350.133	-349.894	-350.627	-352.634	-356.312	-359.521	-362.208	-363.088
580.829	-348.759	-352.598	-349.16	-351.679	-355.656	-358.451	-361.903	-364.5	-365.171	-365.815			969.842	-350.759	-351.264	-350.096	-349.993	-350.476	-352.562	-356.116	-359.465	-362.257	-363.11
581.317	-348.166	-352.886	-348.909	-351.815	-355.456	-358.319	-361.827	-364.532	-364.755	-365.835			970.306	-350.575	-351.282	-350.28	-350.088	-350.588	-352.478	-356.035	-359.413	-362.201	-363.077
581.805	-348.251	-353.248	-348.872	-351.755	-355.149	-358.051	-361.697	-364.252	-364.582	-366.1			970.771	-350.58	-351.385	-350.354	-350.094	-350.482	-352.35	-356.082	-359.401	-362.151	-363.206
582.292	-348.048	-353.06	-348.99	-352.077	-355.008	-357.998	-362.086	-363.932	-364.327	-366.429			971.234	-350.565	-351.553	-350.334	-350.098	-350.611	-352.26	-356.073	-359.332	-362.197	-363.141
582.78	-347.995	-353.267	-348.689	-352.597	-354.704	-358.077	-361.966	-363.814	-364.087	-366.809			971.698	-350.678	-351.487	-350.319	-350.091	-350.593	-352.265	-356.023	-359.282	-362.297	-363.192
583.266	-347.9	-353.561	-348.457	-353.041	-355.114	-357.85	-361.89	-363.862	-363.951	-367.001			972.161	-350.61	-351.456	-350.285	-350.158	-350.661	-352.187	-356.006	-359.166	-362.097	-363.14
583.754	-347.929	-353.629	-347.996	-353.491	-355.045	-357.589	-361.629	-363.869	-363.991	-366.871			972.624	-350.571	-351.52	-350.236	-350.086	-350.608	-352.335	-356.043	-359.147	-362.15	-363.2
584.242	-348.039	-353.551	-347.744	-353.709	-355.354	-357.351	-361.852	-363.869	-364.242	-367.054			973.09	-350.548	-351.552	-350.184	-350.203	-350.6	-352.378	-355.997	-359.045	-361.985	-363.205
584.729	-347.992	-353.474	-347.792	-354.113	-355.232	-357.289	-361.499	-363.603	-364.498	-366.907			973.553	-350.637	-351.67	-350.305	-350.206	-350.566	-352.45	-355.901	-359.059	-361.978	-363.121
585.217	-348.16	-353.232	-347.608	-354.089	-355.164	-356.988	-361.502	-363.613	-364.841	-366.985			974.016	-350.64	-351.648	-350.209	-350.303	-350.534	-352.413	-355.746	-359.116	-361.992	-363.167
585.703	-348.333	-352.883	-347.397	-354.136	-355.256	-356.865	-361.263	-363.638	-365.184	-367.073			974.479	-350.627	-351.6	-350.302	-350.271	-350.36	-352.346	-355.707	-359.25	-361.941	-363.089
586.19	-348.656	-352.587	-347.313	-353.986	-355.09	-356.744	-361.327	-363.672	-365.53	-366.974			974.942	-350.652	-351.51	-350.278	-350.323	-350.251	-352.222	-355.62	-359.299	-361.861	-363.167
586.678	-348.424	-352.005	-347.337	-353.99	-355.254	-356.898	-361.088	-363.3	-366.015	-366.994			975.407	-350.629	-351.742	-350.235	-350.328	-350.234	-352.124	-355.669	-359.264	-361.806	-363.037
587.165	-348.461	-351.905	-347.047	-353.658	-355.363	-356.983	-360.981	-363.017	-366.342	-366.733			975.87	-350.532	-351.732	-350.198	-350.288	-350.163	-352.081	-355.562	-359.291	-361.897	-363.209
587.651	-347.979	-351.957	-347.116	-353.333	-355.435	-356.974	-360.781	-362.787	-366.551	-366.903			976.333	-350.559	-351.726	-350.13	-350.362	-350.141	-352.013	-355.548	-359.193	-361.97	-363.198
588.138	-347.951	-352.102	-347.422	-353.099	-355.479	-357.204	-360.889	-363.071	-366.721	-366.232			976.797	-350.581	-351.857	-350.182	-350.359	-350.091	-352.026	-355.426	-359.313	-361.94	-363.288
588.626	-348.134	-351.734	-347.522	-352.622	-355.521	-357.173	-360.917	-363.047	-366.888	-366.355			977.26	-350.481	-351.705	-350.071	-350.425	-350.144	-352.084	-355.308	-359.151	-361.873	-363.241
589.113	-347.91	-351.538	-347.597	-352.101	-355.575	-357.16	-360.845	-363.365	-366.79	-366.358			977.723	-350.397	-351.657	-350.085	-350.392	-350.186	-352.085	-355.428	-359.181	-361.876	-363.284
589.599	-348.038	-351.786	-347.81	-351.674	-355.579	-357.034	-360.923	-363.524	-366.607	-366.619			978.185	-350.466	-351.612	-350.004	-350.469	-350.221	-352.135	-355.414	-359.029	-361.948	-363.23
590.086	-348.069	-351.838	-348.414	-351.315	-355.683	-357.049	-360.779	-363.983	-366.28	-366.98			978.648	-350.554	-351.613	-350.182	-350.463	-350.189	-352.201	-355.431	-359.038	-361.957	-363.349
590.573	-347.989	-351.61	-348.579	-351.273	-355.816	-357.553	-361.011	-364.351	-366.044	-367.12			979.113	-350.61	-351.521	-350.174	-350.494	-350.149	-352.29	-355.532	-359.02	-361.966	-363.445
591.059	-348.093	-351.632	-348.79	-351.131	-355.964	-357.42	-361.3	-364.521	-365.925	-367.123			979.576	-350.611	-351.429	-350.238	-350.459	-350.323	-352.373	-355.654	-358.956	-361.942	-363.39
591.546	-348.186	-351.748	-348.984	-351.248	-356.018	-357.866	-361.113	-364.515	-365.899	-367.273			980.039	-350.597	-351.352	-350.343	-350.442	-350.308	-352.323	-355.764	-359.001	-362.086	-363.446
592.034	-348.103	-351.614	-349.238	-351.492	-355.868	-358.124	-361.59	-364.567	-365.894	-367.262			980.502	-350.492	-351.353	-350.378	-350.465	-350.341	-352.492	-355.831	-359.021	-362.114	-363.381
592.521	-348.459	-351.931	-348.937	-351.742	-355.93	-358.073	-361.768	-364.399	-365.518	-367.15			980.965	-350.382	-351.439	-350.55	-350.452	-350.387	-352.571	-355.922	-359.162	-362.233	-363.482
593.006	-348.541	-352.005	-349.095	-351.955	-356.266	-358.455	-362.026	-364.174	-365.511	-366.926			981.428	-350.568	-351.371	-350.653	-350.54	-350.369	-352.703	-355.884	-359.169	-362.162	-363.501
593.493	-348.699	-352.411	-349.221	-352.189	-356.625	-358.476	-362.348	-363.937	-365.736	-367.352			981.89	-350.655	-351.282	-350.781	-350.499	-350.345	-352.868	-355.977	-359.114	-362.299	-363.545
593.98	-348.718	-352.62	-349.549	-352.726	-356.501	-358.708	-362.526	-363.763	-365.743	-367.196			982.353	-350.958	-351.281	-350.727	-350.56	-350.409	-352.834	-355.932	-359.23	-362.438	-363.537
594.466	-348.889	-353.249	-349.414	-353.23	-356.418	-358.552	-362.268	-363.7	-365.922	-367.412			982.816	-351.091	-351.335	-350.81	-350.494	-350.532	-353.054	-355.973	-359.253	-362.525	-363.603
594.953	-349.106	-353.592	-349.558	-353.393	-356.862	-358.508	-362.316	-363.51	-365.969	-366.783			983.279	-351.201	-351.368	-350.909	-350.666	-350.46	-353.053	-355.961	-359.39	-362.474	-363.572
595.44	-349.12	-353.509	-349.623	-353.861	-357.182	-358.399	-362.357	-363.415	-366.619	-366.37			983.741	-351.189	-351.387	-350.955	-350.725	-350.534	-353.126	-356.14	-359.342	-362.357	-363.537
595.925	-349.132	-353.611	-349.842	-353.953	-357.339	-358.484	-362.022	-362.9	-366.422	-366.226			984.204	-351.229	-351.351	-350.926	-350.793	-350.575	-353.219	-356.148	-359.339	-362.436	-363.423
596.412	-349.04	-353.779	-349.756	-354.096	-357.23	-358.427	-361.897	-362.536	-366.603	-366.237			984.668	-351.339	-351.356	-350.953	-350.912	-350.592	-353.224	-356.101	-359.332	-362.435	-363.523
596.899	-349.1	-354.118	-350.016	-354.29	-357.37	-358.341	-361.705	-362.633	-366.556	-366.027			985.131	-351.401	-351.286	-350.954	-350.994	-350.717	-353.145	-356.167	-359.402	-362.515	-363.464
597.384	-348.977	-353.925	-350.178	-354.082	-357.441	-358.264	-361.624	-362.617	-366.602	-365.88			985.594	-351.364	-351.371	-350.944	-351.09	-350.846	-353.249	-356.144	-359.389	-362.48	-363.534
597.871	-349.022	-354.18	-350.163	-353.896	-357.682	-358.332	-361.467	-362.658	-366.249	-365.62			986.056	-351.37	-351.39	-351.012	-351.133	-350.9	-353.383	-356.341	-359.5	-362.479	-363.538
598.356	-348.887	-354.32	-350.202	-353.934	-357.682	-358.331	-361.211	-362.752	-366.327	-365.669			986.519	-351.422	-351.323	-350.956	-351.21	-351.058	-353.496	-356.346	-359.526	-362.569	-363.622
598.843	-349.009	-354.775	-350.351	-353.942	-358.021	-358.203	-361.268	-363.221	-365.795	-365.788			986.981	-351.4	-351.331	-351.07	-351.169	-351.243	-353.568	-356.454	-359.662	-362.639	-363.686
599.33	-348.967	-354.882	-350.61	-353.895	-358.343	-357.982	-361.31	-363.45	-365.69	-365.811			987.444	-351.487	-351.396	-350.97	-351.179	-351.316	-353.636	-356.523	-359.688	-362.631	-363.83
599.815	-349.203	-354.985	-350.973	-353.635	-358.267	-357.937	-361.727	-363.765	-365.636	-365.8			987.906	-351.421	-351.433	-351.093	-351.183	-351.426	-353.567	-356.544	-359.72	-362.656	-363.761
600.302	-349.117	-354.754	-350.948	-353.721	-358.027	-357.842	-361.713	-363.984	-365.495	-366.064			988.369	-351.407	-351.401	-351.152	-351.19	-351.399	-353.602	-356.646	-359.92	-362.683	-363.821
600.786	-349.377	-354.605	-350.978	-353.637	-358.097	-357.511	-361.683	-364.319	-365.392	-366.187			988.831	-351.506	-351.336	-351.228	-351.217	-351.488	-353.537	-356.793	-359.996	-362.637	-363.897
601.273	-349.567	-354.228	-351.073	-353.774	-357.908	-357.354	-361.91	-364.596	-365.13	-366.134			989.294	-351.497	-351.395	-351.391	-351.253	-351.718	-353.672	-356.816	-360.067	-362.686	-363.921
601.76	-349.632	-353.899	-351.108	-354.023	-357.908	-357.341	-362.158	-364.811	-365.104	-366.098			989.756	-351.507	-351.383	-351.412	-351.262	-351.792	-353.591	-356.717	-360.077	-362.632	-363.854
602.245	-349.869	-353.45	-351.067	-354.523	-357.753	-357.747	-362.184	-364.998	-365.326	-366.018			990.218	-351.638	-351.496	-351.461	-351.243	-351.819	-353.825	-356.735	-360.214	-362.689	-363.971
602.732	-350.028	-353.296	-350.574	-354.622	-357.214	-358.069	-362.049	-364.819	-365.428	-365.998			990.681	-351.723	-351.433	-351.507	-351.293	-351.866	-353.944	-356.735	-360.348	-362.77	-364.025
603.216	-350.255	-352.936	-350.191	-355.029	-356.708	-358.382	-361.885	-364.87	-365.725	-365.96			991.143	-351.7	-351.627	-351.519	-351.282	-351.955	-353.895	-356.799	-360.279	-362.838	-364.181
603.703	-350.212	-352.601	-349.835	-354.964	-356.588	-359.11	-362.205	-364.943	-365.75	-365.816			991.603	-351.753	-351.711	-351.528	-351.344	-352.071	-353.945	-356.784	-360.347	-362.865	-364.188
604.188	-350.424	-352.6	-349.422	-354.929	-356.795	-359.396	-362.08	-364.972	-365.952	-365.827			992.065	-351.686	-351.833	-351.613	-351.362	-352.273	-353.915	-356.957	-360.389	-362.934	-364.127
604.674	-350.301	-352.694	-349.606	-354.797	-356.563	-359.753	-361.957	-365.17	-366.252	-365.982			992.528	-351.714	-351.993	-351.541	-351.412	-352.22	-353.964	-356.997	-360.504	-362.892	-364.218
605.161	-350.12	-352.81	-349.57	-354.651	-356.336	-359.77	-361.829	-365.457	-366.356	-366.072			992.99	-351.745	-351.952	-351.495	-351.497	-352.229	-354.012	-357.081	-360.498	-362.836	-364.23
605.645	-350.022	-352.796	-349.561	-354.894	-356.128	-359.857	-361.497	-365.647	-366.35	-365.669			993.452	-351.667	-351.965	-351.597	-351.571	-352.364	-353.915	-357.4	-360.531	-362.753	-364.285
606.132	-349.84	-352.688	-349.415	-354.821	-356.519	-360.097	-361.621	-365.566	-366.137	-365.947			993.914	-351.74	-352.013	-351.489	-351.659	-352.437	-353.959	-357.414	-360.465	-362.788	-364.388
606.616	-349.585	-352.565	-349.607	-354.468	-356.629	-360.552	-361.57	-365.364	-366.102	-365.401			994.376	-351.834	-351.949	-351.451	-351.635	-352.573	-354.073	-357.454	-360.45	-362.934	-364.339
607.103	-349.74	-352.768	-349.857	-354.389	-356.501	-360.326	-361.431	-365.392	-365.944	-365.534			994.839	-351.877	-351.833	-351.389	-351.695	-352.461	-354.13	-357.516	-360.533	-362.907	-364.33
607.587	-349.56	-353.071	-349.928	-354.436	-356.299	-359.931	-361.216	-365.203	-365.387	-365.5			995.301	-351.796	-351.932	-351.503	-351.758	-352.605	-354.125	-357.592	-360.598	-362.855	-364.289
608.074	-349.257	-353.483	-349.906	-354.396	-356.443	-359.726	-361.446	-365.689	-365.099	-365.782			995.763	-351.926	-352.004	-351.505	-351.763	-352.583	-354.153	-357.537	-360.842	-362.897	-364.271
608.558	-348.963	-353.961	-350.478	-354.238	-356.556	-359.701	-361.679	-365.901	-364.721	-365.854			996.225	-352.03	-351.996	-351.64	-351.752	-352.657	-354.136	-357.601	-360.808	-362.869	-364.327
609.045	-348.894	-354.352	-350.139	-353.983	-356.705	-359.669	-361.851	-366.143	-364.494	-365.925			996.687	-352.074	-352.09	-351.745	-351.832	-352.646	-354.129	-357.656	-360.888	-362.904	-364.438
609.529	-349.135	-354.943	-350.16	-354.164	-357.132	-359.657	-361.969	-365.964	-364.553	-366.401			997.149	-352.028	-352.18	-351.705	-351.889	-352.587	-354.145	-357.708	-360.797	-362.861	-364.554
610.015	-349.199	-354.907	-350.366	-354.296	-357.257	-359.762	-362.182	-365.998	-364.87	-366.816			997.609	-351.957	-352.179	-351.873	-351.865	-352.505	-354.157	-357.762	-360.849	-362.862	-364.55
610.5	-349.541	-354.804	-350.504	-354.435	-357.903	-359.295	-362.282	-365.895	-364.799	-367.095			998.071	-351.863	-352.211	-351.843	-351.89	-352.614	-354.164	-357.669	-360.939	-362.764	-364.659
610.986	-349.898	-354.944	-350.529	-354.465	-358.183	-359.171	-362.138	-365.481	-365.273	-367.164			998.533	-351.933	-352.231	-351.792	-351.771	-352.724	-354.243	-357.813	-361.049	-362.916	-364.601
611.47	-349.949	-354.917	-350.495	-354.706	-357.766	-359.034	-362.21	-365.277	-365.402	-367.493			998.994	-351.844	-352.302	-351.807	-351.744	-352.827	-354.272	-357.779	-361.104	-363.05	-364.67
611.954	-350.25	-354.513	-350.334	-354.986	-357.754	-358.647	-361.944	-364.941	-365.936	-367.468			999.456	-351.947	-352.302	-351.884	-351.701	-352.884	-354.312	-357.851	-361.188	-362.914	-364.656
612.441	-350.577	-354.299	-350.628	-355.195	-357.723	-358.7	-362.076	-364.687	-366.182	-367.551			999.918	-351.936	-352.217	-351.941	-351.709	-352.912	-354.385	-357.785	-361.155	-362.861	-364.621
612.925	-350.648	-354.205	-350.644	-355.255	-357.893	-358.766	-362.25	-364.293	-366.423	-367.487			1000.38	-351.931	-352.075	-351.893	-351.688	-352.982	-354.4	-357.953	-361.026	-362.949	-364.541
613.411	-351.002	-354.269	-350.525	-355.591	-357.755	-359.051	-362.298	-363.997	-366.723	-367.524			1000.84	-351.902	-352.038	-351.87	-351.739	-352.954	-354.493	-358.091	-361.131	-363.065	-364.641
613.895	-351.065	-354.35	-350.648	-355.718	-357.477	-359.355	-362.158	-363.839	-366.902	-367.637			1001.3	-351.927	-352.07	-351.84	-351.714	-352.887	-354.581	-358.079	-361.076	-363.073	-364.543
614.381	-351.385	-354.502	-350.535	-355.767	-357.505	-359.886	-362.007	-363.517	-366.856	-367.769			1001.76	-351.877	-351.918	-351.875	-351.659	-352.904	-354.599	-358.138	-361.179	-363.107	-364.529
614.865	-351.758	-354.42	-350.893	-355.713	-357.879	-360.01	-362.148	-363.581	-366.854	-367.702			1002.23	-351.828	-351.839	-351.786	-351.669	-352.958	-354.627	-358.065	-361.065	-363.172	-364.525
615.351	-351.682	-354.476	-351.351	-355.683	-358.132	-360.521	-362.271	-363.791	-366.633	-367.796			1002.69	-351.733	-351.838	-351.773	-351.601	-352.909	-354.621	-358.144	-361.186	-363.158	-364.438
615.835	-351.705	-354.773	-351.794	-355.641	-357.92	-360.538	-362.122	-363.936	-366.699	-367.642			1003.15	-351.842	-351.834	-351.686	-351.566	-352.79	-354.603	-358.187	-361.326	-363.197	-364.475
616.319	-351.586	-355.011	-352.089	-355.582	-357.909	-360.747	-362.217	-364.221	-366.349	-367.607			1003.61	-351.795	-351.853	-351.718	-351.543	-352.862	-354.697	-358.261	-361.369	-363.173	-364.39
616.805	-351.516	-355.074	-352.173	-355.619	-357.904	-360.985	-362.321	-364.6	-366.104	-367.155			1004.07	-351.824	-351.722	-351.728	-351.572	-352.807	-354.696	-358.174	-361.491	-363.189	-364.407
617.289	-351.137	-355.262	-352.468	-355.418	-358.167	-360.71	-362.647	-364.971	-365.771	-367.239			1004.53	-351.775	-351.626	-351.659	-351.565	-352.866	-354.841	-358.066	-361.419	-363.19	-364.346
617.775	-350.711	-355.314	-352.689	-355.435	-357.858	-360.836	-362.917	-365.106	-365.705	-367.239			1004.99	-351.682	-351.656	-351.628	-351.508	-352.971	-354.892	-358.05	-361.41	-363.362	-364.312
618.259	-350.753	-355.639	-352.932	-355.303	-357.772	-360.651	-362.87	-364.976	-365.612	-367.126			1005.45	-351.832	-351.81	-351.572	-351.538	-353.074	-354.972	-358.005	-361.344	-363.297	-364.271
618.743	-350.861	-355.979	-353.049	-355.409	-357.536	-360.147	-363.064	-365.551	-365.582	-366.968			1005.91	-351.732	-351.792	-351.53	-351.495	-353.165	-355.104	-358.038	-361.329	-363.249	-364.308
619.229	-350.47	-356.01	-353.026	-355.727	-357.708	-359.924	-363.244	-365.715	-365.419	-366.897			1006.38	-351.669	-351.672	-351.479	-351.536	-353.181	-354.936	-357.957	-361.348	-363.131	-364.218
619.713	-350.308	-356.291	-353.076	-355.888	-357.901	-360.055	-363.702	-365.618	-365.534	-367.205			1006.84	-351.735	-351.57	-351.415	-351.45	-353.174	-354.962	-358.023	-361.317	-363.085	-364.22
620.196	-350.288	-356.31	-353.153	-356.279	-357.607	-360.361	-364.084	-365.361	-365.813	-367.373			1007.3	-351.675	-351.567	-351.385	-351.486	-353.211	-355.084	-357.959	-361.369	-363.238	-364.26
620.682	-350.292	-356.286	-353.134	-356.681	-357.818	-360.336	-363.732	-365.157	-366.329	-367.155			1007.76	-351.712	-351.647	-351.403	-351.486	-353.239	-355.164	-357.892	-361.337	-363.225	-364.365
621.166	-350.53	-356.067	-353.292	-356.682	-357.788	-360.05	-363.872	-365.027	-366.926	-367.166			1008.22	-351.714	-351.648	-351.412	-351.508	-353.228	-355.248	-357.882	-361.256	-363.289	-364.345
621.649	-350.767	-355.489	-353.405	-356.849	-357.911	-360.05	-363.531	-365.09	-367.148	-367.336			1008.68	-351.685	-351.599	-351.449	-351.555	-353.368	-355.355	-357.868	-361.054	-363.157	-364.288
622.135	-351.282	-355.304	-353.046	-357.069	-358.124	-359.684	-363.291	-365.191	-367.129	-367.501			1009.14	-351.718	-351.527	-351.452	-351.503	-353.253	-355.378	-357.924	-361.05	-363.189	-364.296
622.619	-351.497	-355.294	-352.642	-357.046	-358.145	-359.713	-363.029	-365.126	-367.373	-367.779			1009.6	-351.745	-351.551	-351.361	-351.505	-353.381	-355.447	-357.811	-361.048	-363.156	-364.31
623.102	-351.795	-354.98	-352.591	-357.39	-358.125	-359.663	-362.828	-364.982	-367.441	-367.709			1010.06	-351.639	-351.63	-351.404	-351.464	-353.317	-355.406	-357.789	-361.076	-363.159	-364.265
623.588	-352.252	-354.93	-352.884	-357.323	-358.225	-359.647	-362.695	-364.579	-367.699	-367.43			1010.52	-351.717	-351.591	-351.325	-351.492	-353.325	-355.402	-357.656	-361.007	-363.126	-364.285
624.072	-352.325	-354.958	-352.802	-357.457	-358.221	-359.994	-362.901	-364.646	-367.65	-367.505			1010.99	-351.666	-351.669	-351.448	-351.407	-353.27	-355.422	-357.713	-361.094	-363.247	-364.261
624.555	-352.444	-355.036	-352.413	-357.553	-358.402	-360.078	-362.874	-364.64	-367.722	-367.496			1011.44	-351.708	-351.66	-351.326	-351.396	-353.244	-355.577	-357.618	-361.174	-363.281	-364.317
625.041	-352.816	-355.224	-352.593	-357.843	-358.467	-360.394	-363	-364.697	-367.667	-367.828			1011.91	-351.805	-351.669	-351.327	-351.397	-353.342	-355.658	-357.559	-361.143	-363.343	-364.398
625.524	-352.984	-355.338	-352.792	-357.591	-358.713	-360.606	-362.983	-364.695	-367.469	-368.005			1012.37	-351.825	-351.75	-351.325	-351.337	-353.349	-355.733	-357.581	-361.213	-363.464	-364.455
626.008	-353.292	-355.637	-352.966	-357.446	-359.171	-360.71	-363.022	-364.672	-367.099	-368.071			1012.83	-351.917	-351.735	-351.306	-351.425	-353.294	-355.769	-357.482	-361.128	-363.422	-364.43
626.493	-353.331	-355.918	-353.06	-357.446	-359.226	-360.586	-363.298	-364.901	-366.935	-368.086			1013.29	-352.017	-351.803	-351.277	-351.389	-353.289	-355.807	-357.495	-361.206	-363.599	-364.485
626.977	-353.43	-356.192	-353.434	-357.751	-359.07	-360.744	-363.62	-365.194	-366.923	-367.985			1013.75	-351.944	-351.749	-351.216	-351.434	-353.381	-355.821	-357.514	-361.21	-363.547	-364.461
627.46	-353.27	-356.607	-353.309	-357.7	-358.861	-360.724	-363.791	-365.49	-366.973	-367.425			1014.21	-351.909	-351.902	-351.239	-351.4	-353.407	-355.752	-357.526	-361.311	-363.551	-364.481
627.943	-352.955	-356.458	-353.264	-357.628	-358.834	-360.675	-363.999	-365.719	-366.981	-367.602			1014.67	-351.965	-351.954	-351.185	-351.454	-353.418	-355.708	-357.504	-361.291	-363.521	-364.414
628.429	-353.052	-356.65	-353.369	-357.871	-358.878	-360.553	-363.985	-365.74	-367.202	-367.316			1015.13	-351.957	-351.951	-351.21	-351.465	-353.516	-355.774	-357.68	-361.312	-363.47	-364.376
628.912	-352.935	-356.83	-353.23	-357.468	-358.759	-360.396	-364.158	-365.72	-367.109	-367.155			1015.59	-352.026	-351.919	-351.158	-351.586	-353.417	-355.818	-357.662	-361.307	-363.507	-364.425
629.395	-352.832	-356.773	-352.866	-357.929	-358.656	-360.771	-363.969	-365.46	-367.354	-367.3			1016.05	-352.041	-351.859	-351.263	-351.544	-353.391	-355.681	-357.694	-361.35	-363.415	-364.438
629.879	-353.215	-357.009	-352.483	-357.88	-358.924	-360.798	-363.792	-365.068	-367.38	-367.171			1016.51	-352.076	-351.983	-351.351	-351.519	-353.452	-355.674	-357.663	-361.464	-363.401	-364.543
630.364	-353.293	-356.891	-352.532	-358.215	-358.75	-360.931	-363.973	-365.078	-367.591	-366.976			1016.97	-352.182	-352.079	-351.258	-351.538	-353.555	-355.733	-357.687	-361.395	-363.43	-364.551
630.847	-353.427	-356.598	-352.461	-358.53	-359.168	-361.023	-364.03	-365.001	-367.419	-367.31			1017.43	-352.153	-352.089	-351.404	-351.501	-353.437	-355.702	-357.786	-361.479	-363.451	-364.616
631.33	-353.382	-356.403	-352.378	-358.666	-358.969	-361.355	-363.955	-364.631	-367.582	-367.4			1017.89	-352.123	-352.201	-351.388	-351.514	-353.351	-355.647	-357.813	-361.475	-363.4	-364.603
631.813	-353.536	-356.436	-352.272	-358.663	-358.663	-361.445	-363.678	-364.777	-367.522	-367.323			1018.35	-352.158	-352.242	-351.518	-351.4	-353.405	-355.651	-357.841	-361.582	-363.356	-364.624
632.299	-353.534	-356.606	-352.684	-358.324	-358.881	-361.469	-363.365	-364.723	-367.521	-367.431			1018.81	-352.193	-352.257	-351.529	-351.388	-353.318	-355.583	-357.845	-361.633	-363.293	-364.696
632.782	-353.569	-356.432	-352.61	-357.964	-358.948	-361.311	-363.455	-364.989	-367.268	-367.324			1019.27	-352.186	-352.296	-351.622	-351.415	-353.275	-355.657	-357.969	-361.575	-363.421	-364.822
633.265	-353.849	-356.211	-352.451	-358.045	-359.047	-361.455	-363.046	-364.771	-366.999	-367.95			1019.73	-352.067	-352.449	-351.727	-351.459	-353.249	-355.678	-357.926	-361.594	-363.364	-364.896
633.748	-353.757	-356.487	-352.346	-358.049	-359.208	-361.08	-363.18	-364.979	-366.635	-368.21			1020.19	-352.054	-352.495	-351.816	-351.464	-353.21	-355.616	-357.92	-361.752	-363.461	-364.803
634.231	-353.569	-356.381	-352.589	-357.854	-359.188	-360.851	-363.101	-364.934	-366.594	-368.235			1020.65	-352.079	-352.499	-351.844	-351.491	-353.228	-355.62	-358.028	-361.825	-363.435	-364.78
634.716	-353.631	-356.129	-352.878	-357.673	-359.28	-360.663	-362.986	-364.798	-366.629	-368.209			1021.11	-352.11	-352.563	-351.782	-351.612	-353.258	-355.576	-358.067	-361.863	-363.446	-364.847
635.199	-353.483	-356.259	-352.857	-357.338	-359.307	-360.928	-362.841	-364.974	-366.867	-368.245			1021.57	-352.113	-352.663	-351.798	-351.6	-353.235	-355.561	-358.322	-361.938	-363.633	-364.717
635.682	-353.372	-356.143	-352.797	-357.511	-359.566	-361.155	-363.102	-365.261	-367.023	-368.559			1022.03	-352.072	-352.772	-351.799	-351.661	-353.253	-355.617	-358.18	-361.885	-363.543	-364.675
636.165	-353.408	-356.4	-353.207	-357.564	-359.65	-361.229	-363.21	-365.566	-366.975	-368.7			1022.49	-352.027	-352.629	-351.894	-351.613	-353.155	-355.59	-358.181	-361.891	-363.512	-364.728
636.648	-353.633	-356.281	-353.611	-357.207	-360.067	-361.139	-363.364	-365.408	-367.003	-368.668			1022.95	-351.995	-352.606	-351.729	-351.676	-353.316	-355.596	-358.179	-361.819	-363.602	-364.621
637.131	-353.321	-356.405	-353.947	-357.024	-359.999	-361.13	-363.612	-365.478	-367.168	-368.452			1023.41	-351.89	-352.598	-351.689	-351.73	-353.182	-355.701	-358.301	-361.888	-363.594	-364.637
637.615	-353.234	-356.829	-354.196	-357.265	-360.066	-361.034	-363.673	-365.56	-367.125	-368.402			1023.87	-351.785	-352.625	-351.736	-351.719	-353.053	-355.666	-358.253	-361.999	-363.517	-364.612
638.098	-353.173	-356.755	-354.151	-357.509	-359.83	-361.013	-364.322	-365.856	-367.313	-368.341			1024.33	-351.707	-352.546	-351.826	-351.799	-352.951	-355.613	-358.301	-361.938	-363.421	-364.448
638.581	-353.422	-356.505	-354.514	-357.667	-359.577	-361.116	-364.351	-366.067	-367.399	-367.936			1024.79	-351.664	-352.459	-351.801	-351.736	-352.821	-355.612	-358.213	-361.881	-363.458	-364.367
639.064	-353.247	-356.238	-354.459	-357.683	-359.329	-361.043	-364.272	-365.863	-367.58	-367.741			1025.25	-351.615	-352.553	-351.641	-351.731	-352.812	-355.696	-358.159	-361.799	-363.329	-364.386
639.547	-353.402	-355.927	-354.403	-357.977	-359.432	-361.182	-364.085	-365.73	-367.559	-367.868			1025.71	-351.48	-352.622	-351.707	-351.625	-352.735	-355.769	-358.365	-361.855	-363.256	-364.403
640.029	-353.747	-356.14	-354.308	-358.011	-359.312	-361.393	-364.214	-365.649	-367.471	-368.024			1026.17	-351.527	-352.572	-351.654	-351.608	-352.82	-355.725	-358.341	-361.735	-363.118	-364.354
640.512	-353.747	-355.926	-354.035	-357.698	-359.16	-361.495	-364.179	-365.628	-367.538	-367.778			1026.63	-351.335	-352.563	-351.696	-351.549	-352.785	-355.674	-358.39	-361.667	-363.205	-364.372
640.995	-353.822	-355.713	-354.026	-357.721	-359.388	-361.474	-364.176	-365.633	-367.44	-367.705			1027.09	-351.198	-352.478	-351.522	-351.531	-352.695	-355.736	-358.344	-361.679	-363.213	-364.3
641.479	-353.78	-356.032	-354.282	-357.837	-359.354	-361.358	-364.502	-365.636	-367.322	-367.546			1027.55	-351.165	-352.541	-351.488	-351.453	-352.739	-355.801	-358.279	-361.507	-363.194	-364.252
641.962	-353.486	-355.96	-354.587	-357.998	-359.423	-361.679	-364.802	-365.753	-367.028	-367.552			1028.01	-351.121	-352.561	-351.536	-351.406	-352.694	-355.702	-358.274	-361.386	-363.195	-364.196
642.445	-353.562	-355.75	-354.697	-357.941	-359.473	-361.5	-364.614	-366.065	-366.9	-367.689			1028.47	-351.146	-352.535	-351.424	-351.386	-352.68	-355.674	-358.307	-361.275	-363.101	-364.117
642.927	-353.258	-356.439	-354.626	-357.934	-359.566	-361.495	-364.391	-366.014	-366.813	-367.446			1028.93	-350.989	-352.367	-351.462	-351.375	-352.578	-355.614	-358.327	-361.26	-363.205	-364.166
643.41	-353.623	-356.86	-354.88	-357.785	-360.046	-361.447	-364.523	-366.067	-366.6	-367.568			1029.38	-350.958	-352.315	-351.388	-351.393	-352.569	-355.493	-358.409	-361.121	-363.197	-364.041
643.892	-353.327	-357.248	-355.381	-357.885	-360.31	-361.485	-364.546	-365.992	-366.428	-367.834			1029.84	-350.931	-352.297	-351.305	-351.321	-352.663	-355.517	-358.473	-360.963	-363.283	-364.038
644.375	-353.185	-357.281	-355.591	-358.025	-360.48	-361.208	-364.477	-365.993	-366.287	-367.893			1030.3	-350.783	-352.298	-351.22	-351.237	-352.78	-355.596	-358.441	-360.874	-363.374	-364.063
644.857	-353.316	-357.789	-355.483	-357.905	-360.414	-360.947	-364.516	-365.907	-366.22	-368.099			1030.76	-350.734	-352.17	-351.199	-351.203	-352.807	-355.567	-358.381	-360.764	-363.279	-364.108
645.34	-353.396	-357.989	-355.715	-357.79	-360.383	-360.799	-364.759	-365.795	-366.231	-367.794			1031.22	-350.645	-352.097	-351.062	-351.232	-352.795	-355.569	-358.448	-360.682	-363.277	-364.009
645.822	-353.568	-357.85	-355.844	-357.711	-360.502	-360.776	-364.879	-365.559	-366.236	-367.672			1031.68	-350.627	-351.943	-351.041	-351.213	-352.878	-355.594	-358.398	-360.61	-363.255	-363.988
646.305	-353.529	-357.987	-355.444	-357.887	-360.483	-360.992	-364.664	-365.506	-366.527	-367.698			1032.14	-350.549	-351.834	-350.936	-351.132	-352.694	-355.662	-358.359	-360.644	-363.327	-364.064
646.787	-353.718	-358.36	-355.788	-358.113	-360.705	-361.4	-364.661	-365.409	-366.468	-367.582			1032.6	-350.514	-351.679	-350.924	-351.062	-352.782	-355.68	-358.305	-360.523	-363.362	-364.118
647.269	-354.339	-358.634	-355.805	-358.479	-360.782	-361.633	-364.713	-365.451	-366.5	-367.349			1033.06	-350.47	-351.574	-350.934	-350.961	-352.694	-355.536	-358.252	-360.544	-363.483	-364.154
647.752	-354.493	-358.726	-355.848	-358.581	-360.666	-361.707	-364.729	-365.418	-366.981	-367.295			1033.52	-350.609	-351.451	-350.862	-350.868	-352.825	-355.606	-358.19	-360.409	-363.494	-364.213
648.234	-354.861	-358.464	-355.586	-358.589	-360.537	-361.899	-364.75	-365.405	-366.967	-367.231			1033.98	-350.565	-351.456	-350.922	-350.817	-352.854	-355.683	-358.187	-360.467	-363.64	-364.197
648.716	-354.754	-358.248	-355.461	-358.955	-360.286	-362.387	-364.929	-365.41	-367.001	-367.435			1034.43	-350.501	-351.237	-350.815	-350.749	-352.871	-355.734	-358.058	-360.326	-363.646	-364.23
649.198	-354.934	-357.975	-354.926	-359.371	-359.956	-362.502	-364.855	-365.542	-366.886	-367.453			1034.89	-350.524	-351.052	-350.754	-350.746	-352.928	-355.687	-358.149	-360.256	-363.778	-364.265
649.681	-355.138	-357.423	-354.627	-359.315	-359.792	-362.821	-365.188	-365.463	-367.026	-367.806			1035.35	-350.458	-350.894	-350.68	-350.754	-352.984	-355.618	-358.014	-360.247	-363.756	-364.29
650.163	-355.28	-357.101	-354.624	-359.463	-359.521	-363.236	-364.458	-365.538	-367.043	-367.83			1035.81	-350.382	-350.702	-350.651	-350.613	-353.034	-355.631	-357.879	-360.251	-363.677	-364.169
650.645	-355.222	-356.814	-354.223	-359.758	-359.329	-363.48	-364.381	-365.457	-366.9	-367.951			1036.27	-350.284	-350.497	-350.636	-350.517	-353.138	-355.557	-357.864	-360.382	-363.667	-364.227
651.127	-355.378	-356.719	-354.326	-359.621	-359.545	-363.494	-364.381	-365.741	-366.92	-368.138			1036.73	-350.226	-350.262	-350.472	-350.453	-353.133	-355.575	-357.876	-360.293	-363.562	-364.298
651.609	-355.221	-356.879	-354.485	-359.145	-359.399	-363.439	-364.32	-365.95	-366.919	-368.399			1037.19	-350.106	-350.223	-350.38	-350.393	-353.101	-355.515	-357.88	-360.297	-363.56	-364.229
652.091	-355.123	-356.741	-355.022	-359.001	-359.402	-363.397	-364.458	-365.894	-366.855	-368.306			1037.65	-350.006	-350.021	-350.214	-350.282	-353.026	-355.54	-357.929	-360.11	-363.558	-364.172
652.573	-354.744	-357.194	-355.204	-358.768	-359.663	-363.167	-364.716	-366.196	-366.643	-368.192			1038.1	-349.879	-349.809	-350.101	-350.081	-353.006	-355.551	-358.012	-360.185	-363.543	-364.235
653.055	-354.56	-357.671	-355.561	-358.899	-359.534	-363.298	-364.831	-365.936	-366.897	-368.665			1038.56	-349.826	-349.81	-349.961	-350.03	-352.976	-355.579	-357.845	-360.277	-363.528	-364.206
653.537	-354.416	-357.84	-355.487	-358.623	-359.729	-363.179	-365.062	-366.083	-366.955	-368.761			1039.02	-349.732	-349.592	-349.95	-349.982	-352.999	-355.509	-357.774	-360.449	-363.346	-364.377
654.019	-354.58	-358.07	-355.768	-358.488	-360.112	-362.828	-364.853	-366.092	-367.196	-368.699			1039.48	-349.757	-349.427	-349.925	-349.854	-353.117	-355.532	-357.852	-360.415	-363.365	-364.395
654.501	-354.57	-358.683	-355.911	-358.385	-360.826	-362.831	-365.15	-366.098	-367.347	-368.466			1039.94	-349.735	-349.23	-349.923	-349.648	-353.132	-355.459	-357.998	-360.507	-363.451	-364.378
654.983	-354.656	-358.657	-356.259	-358.373	-360.878	-362.859	-365.394	-365.973	-367.427	-368.503			1040.4	-349.607	-349.093	-349.866	-349.508	-352.972	-355.432	-357.922	-360.638	-363.532	-364.448
655.465	-354.416	-358.98	-356.217	-358.383	-360.777	-362.643	-365.387	-365.925	-367.461	-368.544			1040.86	-349.649	-348.986	-349.67	-349.475	-352.931	-355.345	-357.91	-360.678	-363.522	-364.336
655.947	-354.744	-359.215	-355.973	-358.169	-360.968	-362.415	-365.316	-365.903	-367.593	-368.518			1041.32	-349.546	-348.744	-349.722	-349.316	-352.894	-355.355	-357.88	-360.851	-363.576	-364.469
656.429	-355.125	-359.491	-355.819	-358.197	-360.797	-362.258	-365.55	-365.817	-367.587	-368.265			1041.77	-349.412	-348.798	-349.649	-349.248	-352.855	-355.22	-357.986	-360.796	-363.59	-364.533
656.911	-355.322	-359.247	-355.705	-358.532	-360.866	-362.103	-365.472	-365.609	-367.667	-368.222			1042.23	-349.339	-348.705	-349.518	-349.087	-352.797	-355.27	-358.051	-360.857	-363.672	-364.606
657.393	-355.46	-358.982	-355.713	-358.742	-361.054	-362.192	-365.158	-365.617	-367.815	-368.496			1042.69	-349.127	-348.545	-349.277	-349.04	-352.729	-355.11	-358.027	-360.912	-363.512	-364.648
657.874	-355.572	-359.146	-355.663	-359.033	-361.079	-362.254	-364.89	-365.503	-367.802	-368.363			1043.15	-349.094	-348.446	-349.175	-348.921	-352.551	-355.008	-358.093	-361.089	-363.443	-364.639
658.356	-356.104	-359.139	-355.748	-359.04	-361.097	-362.397	-364.913	-365.471	-367.802	-368.227			1043.61	-349.002	-348.361	-349.107	-348.938	-352.5	-355.01	-358.168	-360.99	-363.342	-364.662
658.836	-356.398	-358.796	-355.405	-359.069	-361.069	-362.407	-365.014	-365.673	-367.989	-368.04			1044.07	-348.882	-348.188	-348.895	-348.869	-352.583	-354.983	-358.107	-361.157	-363.377	-364.589
659.318	-356.296	-358.272	-355.434	-359.241	-361.26	-362.602	-365.272	-365.676	-368.001	-368.345			1044.52	-348.76	-348.057	-348.681	-348.768	-352.574	-354.943	-358.173	-361.221	-363.295	-364.484
659.799	-356.372	-357.985	-355.634	-359.627	-361.251	-362.522	-365.358	-365.836	-367.57	-368.6			1044.98	-348.691	-347.838	-348.504	-348.81	-352.487	-354.881	-357.993	-361.261	-363.15	-364.467
660.281	-356.395	-357.937	-355.392	-359.773	-361.195	-362.937	-365.487	-365.888	-367.595	-368.722			1045.44	-348.546	-347.682	-348.546	-348.736	-352.364	-354.721	-358.036	-361.311	-363.148	-364.479
660.763	-356.754	-357.408	-355.412	-359.863	-361.128	-363.01	-365.55	-365.72	-367.704	-368.903			1045.9	-348.441	-347.728	-348.334	-348.76	-352.34	-354.788	-358.072	-361.33	-363.027	-364.352
661.244	-356.597	-357.562	-355.533	-359.978	-361.245	-363.336	-365.419	-365.774	-367.707	-369.069			1046.35	-348.218	-347.737	-348.41	-348.658	-352.091	-354.797	-358.102	-361.365	-363.021	-364.433
661.726	-356.524	-357.498	-355.921	-360.231	-361.06	-363.319	-365.253	-365.782	-367.52	-368.831			1046.81	-348.133	-347.748	-348.332	-348.672	-352.044	-354.774	-358.049	-361.384	-362.926	-364.399
662.207	-356.51	-357.606	-356.157	-360.393	-361.309	-363.245	-365.548	-365.897	-367.376	-368.638			1047.27	-347.922	-347.678	-348.285	-348.587	-352.04	-354.746	-358.084	-361.371	-362.957	-364.345
662.687	-356.339	-357.872	-356.568	-360.195	-361.249	-363.111	-365.505	-365.912	-367.672	-368.735			1047.73	-347.77	-347.684	-348.179	-348.621	-352.019	-354.764	-358.025	-361.306	-362.891	-364.438
663.168	-356.37	-358.071	-356.995	-360.044	-361.048	-363.216	-365.41	-365.968	-367.535	-369.026			1048.19	-347.56	-347.608	-348.225	-348.477	-352.047	-354.705	-358.172	-361.38	-362.821	-364.471
663.65	-356.221	-357.998	-357.319	-360.164	-361.041	-363.321	-365.71	-366.07	-367.555	-369.031			1048.64	-347.363	-347.611	-348.276	-348.427	-351.948	-354.656	-358.222	-361.366	-362.873	-364.383
664.131	-356.122	-358.242	-357.352	-360.348	-361.219	-363.271	-365.849	-366.091	-367.813	-368.8			1049.1	-347.168	-347.585	-348.128	-348.356	-351.836	-354.507	-358.169	-361.437	-362.805	-364.299
664.613	-356.082	-358.346	-357.175	-360.288	-361.142	-363.226	-366.002	-365.95	-368.022	-368.961			1049.56	-347.031	-347.594	-348.149	-348.315	-351.742	-354.552	-358.134	-361.496	-362.93	-364.346
665.094	-355.863	-358.377	-357.133	-360.117	-361.259	-363.095	-366.351	-366.024	-367.755	-368.819			1050.02	-346.845	-347.774	-348.131	-348.246	-351.826	-354.494	-358.064	-361.299	-362.901	-364.328
665.573	-355.647	-358.273	-357.63	-359.967	-361.36	-363.233	-366.293	-366.103	-367.909	-368.442			1050.48	-346.716	-347.875	-348.242	-348.152	-351.694	-354.45	-358.088	-361.146	-362.869	-364.391
666.055	-355.676	-358.396	-357.616	-360.027	-361.218	-363.28	-366.482	-366.286	-368.193	-368.321			1050.93	-346.549	-347.856	-348.168	-348.244	-351.623	-354.424	-358.08	-361.097	-362.865	-364.315
666.536	-355.636	-358.234	-357.685	-359.969	-360.778	-363.178	-366.135	-366.335	-368.288	-368.5			1051.39	-346.433	-347.845	-348.131	-348.281	-351.57	-354.399	-358.152	-361.03	-362.852	-364.363
667.017	-355.643	-358.319	-357.532	-359.882	-360.853	-363.221	-365.882	-366.583	-368.205	-368.536			1051.85	-346.369	-347.833	-348.114	-348.316	-351.47	-354.334	-358.186	-360.952	-362.815	-364.344
667.499	-355.955	-358.079	-357.692	-360.059	-360.935	-363.286	-365.852	-366.864	-368.268	-368.757			1052.31	-346.309	-347.996	-348.141	-348.315	-351.538	-354.238	-358.176	-360.92	-362.749	-364.306
667.978	-355.731	-358.013	-357.989	-360.307	-360.765	-363.27	-365.759	-366.815	-368.171	-368.799			1052.76	-346.27	-348.028	-348.11	-348.311	-351.473	-354.182	-358.071	-360.909	-362.844	-364.357
668.459	-355.796	-357.737	-358.184	-360.195	-360.974	-363.038	-365.393	-366.973	-368.111	-368.936			1053.22	-346.29	-348.163	-348.09	-348.415	-351.326	-354.156	-357.953	-360.808	-362.835	-364.344
668.94	-356.052	-357.566	-358.398	-360.143	-361.141	-363.355	-365.35	-367.286	-368.227	-369.144			1053.68	-346.402	-348.101	-348.097	-348.319	-351.168	-354.253	-357.886	-360.831	-362.906	-364.287
669.421	-355.99	-357.845	-358.643	-360.067	-361.229	-363.422	-365.445	-367.449	-367.91	-369.089			1054.14	-346.344	-348.135	-348.111	-348.427	-351.069	-354.276	-357.867	-360.693	-362.86	-364.157
669.901	-356.018	-357.907	-358.58	-359.981	-361.32	-363.251	-365.535	-367.469	-368.094	-369.243			1054.59	-346.327	-348.106	-348.138	-348.363	-350.991	-354.186	-357.766	-360.651	-362.902	-364.266
670.382	-355.981	-357.974	-358.799	-360.01	-361.579	-363.239	-365.618	-367.583	-367.921	-369.404			1055.05	-346.25	-348.1	-348.191	-348.488	-350.818	-354.188	-357.66	-360.469	-362.911	-364.312
670.863	-355.982	-358.267	-358.88	-360.14	-361.755	-363.113	-365.824	-367.542	-367.937	-369.518			1055.51	-346.264	-348.122	-348.328	-348.509	-350.973	-354.093	-357.621	-360.463	-362.999	-364.283
671.344	-355.968	-358.501	-358.993	-360.16	-361.755	-363.007	-365.991	-367.405	-368.086	-369.779			1055.96	-346.204	-348.293	-348.452	-348.504	-350.958	-354.05	-357.565	-360.452	-362.971	-364.293
671.823	-356.24	-358.873	-358.713	-360.069	-361.687	-363.376	-365.961	-367.395	-368.251	-369.851			1056.42	-346.114	-348.295	-348.623	-348.558	-351.011	-354.097	-357.476	-360.296	-363.021	-364.241
672.304	-356.079	-358.81	-358.637	-360.27	-361.859	-363.347	-366.171	-367.077	-368.505	-369.934			1056.88	-346.132	-348.354	-348.787	-348.472	-350.844	-354.123	-357.454	-360.267	-363.124	-364.243
672.785	-355.816	-359.377	-358.563	-360.265	-361.787	-363.4	-366.272	-367.059	-368.575	-369.739			1057.34	-346.046	-348.418	-348.785	-348.456	-350.718	-354.084	-357.367	-360.176	-363.041	-364.265
673.266	-355.902	-359.449	-358.641	-360.216	-361.734	-363.224	-366.516	-366.979	-368.678	-369.666			1057.79	-346.023	-348.468	-348.891	-348.441	-350.623	-354.003	-357.289	-360.157	-363.088	-364.338
673.745	-355.899	-359.643	-358.464	-360.312	-361.904	-363.227	-366.682	-367.073	-368.807	-369.41			1058.25	-346.012	-348.518	-348.97	-348.565	-350.626	-354.069	-357.247	-360.086	-362.913	-364.334
674.226	-355.787	-359.843	-358.273	-360.405	-361.717	-363.361	-366.704	-367.106	-369.068	-369.381			1058.71	-346.019	-348.568	-349.156	-348.593	-350.494	-354.16	-357.323	-360.065	-362.938	-364.306
674.707	-355.891	-359.941	-358.498	-360.44	-361.774	-363.488	-366.728	-367.066	-368.819	-369.421			1059.17	-346.153	-348.627	-349.092	-348.75	-350.52	-354.189	-357.252	-359.972	-362.944	-364.29
675.185	-355.692	-360.046	-358.273	-360.674	-361.853	-363.366	-366.8	-367.069	-368.716	-369.115			1059.62	-346.402	-348.67	-349.1	-348.886	-350.606	-354.238	-357.116	-359.898	-362.94	-364.236
675.666	-355.76	-360.177	-358.324	-360.83	-361.983	-363.403	-366.829	-366.957	-368.609	-369.028			1060.08	-346.455	-348.774	-349.152	-348.988	-350.634	-354.239	-356.945	-359.825	-362.89	-364.188
676.147	-355.839	-360.144	-358.152	-360.773	-362.137	-363.281	-366.81	-367.066	-368.48	-369.067			1060.54	-346.591	-348.85	-349.248	-349.061	-350.612	-354.194	-356.922	-359.883	-362.994	-364.201
676.626	-355.922	-359.963	-358.469	-360.947	-362.273	-363.522	-366.687	-367.056	-368.171	-369.117			1060.99	-346.74	-348.883	-349.312	-349.077	-350.739	-354.197	-356.915	-359.979	-362.94	-364.216
677.107	-356.25	-359.949	-358.665	-360.871	-362.417	-363.532	-366.544	-367.236	-368.3	-368.884			1061.45	-346.911	-348.994	-349.335	-349.197	-350.849	-354.132	-356.893	-360.022	-362.885	-364.155
677.587	-356.709	-359.9	-358.558	-361.232	-362.499	-363.548	-366.304	-367.388	-368.345	-369.005			1061.91	-347.021	-348.934	-349.297	-349.272	-350.8	-353.884	-356.937	-360.121	-362.907	-364.186
678.066	-356.873	-359.656	-359.065	-361.268	-362.556	-363.752	-366.134	-367.398	-368.049	-369.186			1062.36	-347.147	-349.075	-349.262	-349.315	-350.805	-353.86	-357.087	-360.097	-362.928	-364.036
678.547	-357.028	-359.672	-359.036	-361.428	-362.856	-364.027	-366.173	-367.723	-367.798	-369.067			1062.82	-347.178	-349.187	-349.296	-349.418	-350.674	-353.84	-357.134	-360.247	-362.895	-364.084
679.027	-357.354	-359.653	-359.251	-361.595	-363.109	-364.213	-366.061	-367.867	-367.836	-369.15			1063.28	-347.25	-349.212	-349.196	-349.52	-350.62	-353.809	-357.042	-360.124	-362.876	-364.113
679.506	-357.426	-359.955	-359.582	-361.624	-363.465	-364.11	-365.926	-368.101	-368.031	-369.125			1063.73	-347.364	-349.166	-349.336	-349.511	-350.638	-353.752	-357.081	-360.185	-362.781	-364.14
679.987	-357.962	-360.108	-359.747	-361.653	-363.861	-364.102	-365.971	-368.62	-368.033	-369.245			1064.19	-347.493	-349.242	-349.489	-349.481	-350.775	-353.762	-357.143	-360.32	-362.795	-364.342
680.467	-358.132	-360.083	-359.918	-361.601	-364.177	-364.38	-366.176	-368.794	-368.133	-369.221			1064.65	-347.608	-349.304	-349.445	-349.553	-350.848	-353.599	-357.133	-360.32	-362.762	-364.361
680.946	-358.156	-360.459	-360.038	-361.574	-364.368	-364.448	-366.046	-368.688	-368.099	-369.171			1065.1	-347.644	-349.135	-349.414	-349.597	-350.888	-353.486	-357.047	-360.413	-362.838	-364.398
681.426	-358.45	-360.826	-360.128	-361.667	-364.569	-364.22	-366.268	-368.528	-368.356	-369.155			1065.56	-347.666	-349.205	-349.398	-349.658	-350.913	-353.404	-357.017	-360.416	-362.823	-364.4
681.907	-358.467	-361.088	-360.061	-361.66	-364.477	-364.432	-366.22	-368.719	-368.342	-369.158			1066.02	-347.814	-349.25	-349.594	-349.7	-350.872	-353.371	-356.969	-360.455	-362.803	-364.46
682.385	-358.484	-361.131	-360.007	-361.669	-364.451	-364.329	-366.217	-368.471	-368.538	-369.132			1066.47	-347.768	-349.202	-349.675	-349.746	-351.131	-353.456	-356.862	-360.329	-362.834	-364.412
682.866	-358.431	-361.308	-360.054	-361.856	-364.587	-364.767	-366.072	-368.494	-368.727	-369.228			1066.93	-347.867	-349.217	-349.523	-349.712	-351.229	-353.418	-356.826	-360.509	-362.907	-364.417
683.344	-358.584	-361.465	-359.88	-362.041	-364.517	-364.759	-366.172	-368.6	-368.837	-369.174			1067.39	-347.958	-349.312	-349.601	-349.703	-351.283	-353.433	-356.839	-360.491	-362.867	-364.341
683.825	-358.339	-361.669	-359.861	-362.215	-364.558	-364.723	-366.443	-368.499	-368.976	-369.199			1067.84	-348.031	-349.418	-349.798	-349.589	-351.332	-353.479	-356.788	-360.508	-362.84	-364.37
684.303	-358.412	-361.639	-360.076	-362.297	-364.38	-364.72	-366.464	-368.342	-369.011	-369.199			1068.3	-348.155	-349.468	-349.841	-349.693	-351.377	-353.474	-356.889	-360.393	-362.798	-364.438
684.783	-358.427	-361.663	-360.05	-362.545	-364.277	-364.7	-366.628	-368.365	-369.03	-369.265			1068.76	-348.233	-349.673	-349.744	-349.729	-351.399	-353.565	-356.963	-360.452	-362.721	-364.411
685.264	-358.422	-361.623	-359.931	-362.842	-364.163	-364.871	-366.787	-368.228	-368.856	-369.164			1069.21	-348.221	-349.775	-349.826	-349.643	-351.483	-353.563	-357.016	-360.571	-362.756	-364.427
685.742	-358.29	-361.693	-359.803	-363.007	-363.967	-364.927	-366.807	-368.14	-368.803	-369.259			1069.67	-348.329	-349.784	-349.822	-349.637	-351.588	-353.561	-357.077	-360.572	-362.715	-364.344
686.222	-358.476	-361.82	-359.804	-363.183	-363.897	-364.822	-366.592	-367.888	-368.616	-369.2			1070.12	-348.322	-349.821	-349.909	-349.655	-351.561	-353.483	-357.092	-360.642	-362.748	-364.433
686.7	-358.713	-361.719	-359.843	-363.123	-363.875	-364.722	-366.594	-367.806	-368.608	-369.166			1070.58	-348.319	-349.877	-349.869	-349.759	-351.571	-353.507	-356.984	-360.506	-362.719	-364.451
687.181	-359.022	-361.646	-360.053	-363.401	-363.985	-364.896	-366.659	-367.936	-368.665	-369.467			1071.04	-348.354	-349.924	-349.907	-349.76	-351.584	-353.498	-356.969	-360.567	-362.714	-364.36
687.659	-359.373	-361.561	-360.143	-363.474	-364.148	-364.904	-366.773	-367.907	-368.733	-369.517			1071.49	-348.431	-350.08	-349.777	-349.64	-351.597	-353.608	-356.866	-360.566	-362.66	-364.376
688.139	-359.449	-361.401	-360.178	-363.501	-364.124	-365.071	-366.758	-367.857	-368.646	-369.506			1071.95	-348.493	-350.113	-349.801	-349.755	-351.569	-353.566	-356.782	-360.71	-362.652	-364.522
688.617	-359.781	-361.253	-360.238	-363.452	-363.885	-365.215	-366.932	-367.865	-368.623	-369.611			1072.41	-348.561	-350.112	-349.794	-349.737	-351.651	-353.568	-356.697	-360.647	-362.709	-364.483
689.097	-359.741	-361.021	-360.324	-363.58	-363.717	-365.418	-366.89	-367.989	-368.624	-369.837			1072.86	-348.519	-350.171	-349.856	-349.822	-351.675	-353.525	-356.769	-360.522	-362.588	-364.39
689.577	-359.848	-361.178	-360.569	-363.497	-363.507	-365.58	-366.938	-368.067	-368.636	-369.859			1073.32	-348.468	-350.065	-349.824	-349.783	-351.505	-353.478	-356.804	-360.64	-362.71	-364.343
690.055	-359.951	-361.245	-360.475	-363.277	-363.641	-365.668	-366.906	-368.179	-368.939	-369.765			1073.77	-348.512	-350.043	-349.74	-349.835	-351.592	-353.567	-356.73	-360.609	-362.813	-364.276
690.535	-360.021	-361.46	-360.548	-363.065	-363.868	-365.829	-366.83	-368.24	-369.088	-369.849			1074.23	-348.623	-350.144	-349.849	-349.793	-351.561	-353.484	-356.754	-360.597	-362.88	-364.319
691.013	-359.972	-361.509	-360.759	-362.898	-363.977	-365.842	-367.227	-368.353	-369.155	-369.969			1074.68	-348.742	-350.174	-349.78	-349.901	-351.604	-353.494	-356.683	-360.631	-362.952	-364.34
691.493	-359.964	-361.607	-360.695	-362.841	-363.857	-366.026	-367.306	-368.487	-369.052	-369.986			1075.14	-348.81	-350.247	-349.835	-349.865	-351.481	-353.517	-356.608	-360.579	-363.119	-364.355
691.971	-359.908	-361.782	-360.728	-362.693	-363.928	-366.285	-367.566	-368.701	-369.268	-369.958			1075.6	-348.803	-350.289	-349.695	-349.826	-351.311	-353.514	-356.518	-360.49	-363.265	-364.315
692.449	-359.841	-362.202	-360.739	-362.952	-363.946	-366.352	-367.697	-368.829	-369.63	-369.841			1076.05	-348.902	-350.368	-349.684	-349.709	-351.298	-353.505	-356.486	-360.463	-363.183	-364.33
692.929	-359.951	-362.576	-360.878	-363.113	-363.983	-366.383	-367.849	-368.797	-369.814	-369.82			1076.51	-348.852	-350.332	-349.748	-349.691	-351.235	-353.421	-356.435	-360.43	-363.234	-364.224
693.407	-359.788	-362.647	-360.774	-363.114	-364.002	-366.532	-367.856	-368.796	-369.738	-369.797			1076.96	-348.836	-350.451	-349.635	-349.707	-351.228	-353.299	-356.457	-360.266	-363.169	-364.241
693.887	-359.833	-362.625	-360.901	-363.402	-364.139	-366.531	-367.837	-368.846	-369.808	-369.729			1077.42	-348.815	-350.433	-349.643	-349.602	-351.074	-353.242	-356.458	-360.24	-363.26	-364.257
694.365	-359.81	-362.922	-361.165	-363.761	-364.408	-366.597	-367.923	-368.91	-370.018	-369.721			1077.87	-348.915	-350.466	-349.755	-349.614	-351.061	-353.316	-356.439	-360.15	-363.282	-364.204
694.845	-359.962	-363.353	-361.388	-364.01	-364.772	-366.357	-368.118	-368.811	-370.098	-369.9			1078.33	-348.977	-350.508	-349.807	-349.642	-351.017	-353.273	-356.466	-360.245	-363.26	-364.104
695.323	-359.975	-363.575	-361.728	-364.043	-365.092	-366.263	-368.267	-368.707	-370.182	-369.983			1078.79	-348.919	-350.536	-349.757	-349.628	-350.883	-353.266	-356.464	-360.055	-363.177	-364.09
695.802	-360.311	-363.517	-361.802	-364.144	-365.22	-366.192	-368.323	-368.845	-370.099	-369.973			1079.24	-348.87	-350.535	-349.826	-349.515	-350.822	-353.314	-356.542	-360.041	-363.25	-364.109
696.28	-360.608	-363.689	-361.675	-364.249	-365.302	-366.202	-368.391	-368.951	-370.003	-370.138			1079.7	-349.137	-350.629	-349.708	-349.539	-350.719	-353.351	-356.55	-359.941	-363.238	-364.206
696.76	-360.94	-363.805	-361.715	-364.337	-365.391	-366.308	-368.597	-369.023	-369.845	-369.996			1080.15	-349.233	-350.643	-349.562	-349.397	-350.763	-353.408	-356.589	-360.026	-363.366	-364.193
697.237	-361.351	-364.139	-361.727	-364.497	-365.42	-366.264	-368.753	-368.966	-369.999	-369.911			1080.61	-349.318	-350.539	-349.479	-349.417	-350.767	-353.402	-356.631	-359.975	-363.351	-364.151
697.715	-361.781	-364.228	-361.897	-364.669	-365.493	-366.221	-368.837	-368.889	-370.027	-369.843			1081.06	-349.479	-350.565	-349.394	-349.489	-350.835	-353.481	-356.7	-360.077	-363.26	-364.154
698.195	-362.167	-364.363	-361.911	-364.709	-365.672	-366.356	-368.933	-368.958	-370.186	-369.98			1081.52	-349.661	-350.608	-349.437	-349.465	-350.986	-353.548	-356.667	-360.115	-363.427	-364.176
698.672	-362.499	-364.415	-362.224	-364.88	-365.71	-366.704	-369.053	-369.212	-370.284	-370.227			1081.97	-349.826	-350.603	-349.193	-349.411	-351.043	-353.517	-356.653	-360.041	-363.459	-364.076
699.152	-362.605	-364.499	-361.989	-364.932	-365.629	-366.766	-369.254	-369.343	-370.34	-370.213			1082.43	-349.843	-350.538	-349.321	-349.48	-350.967	-353.457	-356.712	-360.131	-363.51	-364.006
699.63	-362.467	-364.132	-361.896	-364.791	-365.449	-366.999	-369.204	-369.37	-370.257	-370.292			1082.88	-349.78	-350.568	-349.348	-349.524	-350.861	-353.42	-356.762	-360.055	-363.466	-363.914
700.107	-362.619	-364.099	-361.883	-364.568	-365.35	-367.24	-369.224	-369.431	-370.088	-370.399			1083.34	-349.7	-350.627	-349.262	-349.458	-350.82	-353.343	-356.922	-360.208	-363.59	-363.879
700.587	-362.536	-364.078	-361.941	-364.486	-365.457	-367.238	-369.144	-369.61	-370.136	-370.315			1083.79	-349.603	-350.614	-349.107	-349.459	-350.836	-353.243	-356.917	-360.105	-363.523	-363.85
701.064	-362.725	-364.25	-362.12	-364.487	-365.534	-367.283	-369.119	-369.528	-370.139	-370.344			1084.25	-349.601	-350.662	-349.079	-349.447	-350.761	-353.205	-356.913	-360.227	-363.506	-363.907
701.544	-362.792	-364.171	-362.22	-364.563	-365.714	-367.451	-369.246	-369.622	-370.094	-370.306			1084.71	-349.615	-350.5	-349.083	-349.381	-350.685	-353.095	-356.953	-360.179	-363.546	-363.955
702.021	-362.624	-363.918	-362.273	-364.621	-365.873	-367.327	-369.372	-369.729	-369.869	-370.37			1085.16	-349.816	-350.471	-349.204	-349.42	-350.683	-353.195	-356.954	-360.128	-363.519	-364.032
702.498	-362.529	-363.989	-362.099	-364.857	-366.016	-367.25	-369.368	-369.852	-369.961	-370.299			1085.62	-349.846	-350.481	-349.425	-349.381	-350.578	-353.168	-356.925	-360.083	-363.583	-364.233
702.978	-362.525	-364.138	-362.031	-365.104	-366.123	-367.316	-369.313	-369.808	-370.222	-370.235			1086.07	-349.873	-350.38	-349.336	-349.466	-350.582	-353.013	-356.946	-360.092	-363.678	-364.185
703.455	-362.415	-364.094	-362.061	-365.052	-366.188	-367.341	-369.277	-369.863	-370.547	-370.143			1086.53	-349.997	-350.269	-349.339	-349.364	-350.57	-352.82	-356.996	-360.235	-363.681	-364.232
703.932	-362.308	-363.855	-362.492	-365.199	-366.139	-367.208	-369.244	-369.706	-370.782	-369.988			1086.98	-350.061	-350.356	-349.324	-349.417	-350.57	-352.774	-356.944	-360.206	-363.69	-364.21
704.412	-362.173	-363.724	-362.968	-365.073	-366.311	-367.296	-369.144	-369.437	-370.924	-370.029			1087.43	-349.99	-350.2	-349.279	-349.332	-350.497	-352.687	-356.964	-360.228	-363.645	-364.224
704.889	-362.076	-363.72	-363.392	-364.926	-366.625	-367.344	-369.158	-369.45	-370.922	-369.993			1087.89	-349.966	-350.222	-349.189	-349.365	-350.491	-352.761	-356.983	-360.123	-363.619	-364.29
705.366	-361.905	-363.908	-363.865	-365.068	-366.876	-367.348	-369.047	-369.157	-371.016	-369.772			1088.35	-350.016	-350.291	-349.22	-349.354	-350.384	-352.822	-356.97	-360.052	-363.574	-364.328
705.846	-361.973	-364.022	-364.197	-365.112	-367.144	-367.224	-369.002	-369.092	-371.165	-369.817			1088.8	-350.141	-350.198	-349.384	-349.353	-350.422	-352.847	-357.067	-360.027	-363.457	-364.315
706.323	-362.154	-364.091	-364.37	-364.984	-367.341	-367.142	-368.986	-369.271	-371.148	-369.945			1089.25	-350.267	-350.24	-349.348	-349.324	-350.515	-352.871	-357.12	-359.982	-363.445	-364.335
706.8	-362.517	-363.609	-364.208	-364.724	-367.042	-367.154	-368.906	-369.481	-370.986	-369.969			1089.71	-350.293	-350.208	-349.339	-349.346	-350.417	-352.745	-357.248	-360.203	-363.441	-364.336
707.277	-362.762	-363.539	-364.099	-364.914	-366.668	-367.224	-368.732	-369.514	-370.81	-369.992			1090.16	-350.376	-350.299	-349.367	-349.416	-350.394	-352.894	-357.19	-360.13	-363.308	-364.332
707.756	-362.739	-363.416	-364.076	-364.972	-366.345	-367.443	-368.707	-369.168	-370.873	-370.201			1090.62	-350.42	-350.228	-349.449	-349.296	-350.332	-352.883	-357.268	-360.202	-363.316	-364.444
708.233	-362.973	-363.687	-364.022	-364.845	-366.137	-367.799	-369.006	-368.924	-370.796	-370.137			1091.07	-350.411	-350.092	-349.37	-349.291	-350.348	-352.86	-357.225	-360.145	-363.164	-364.479
708.711	-362.917	-363.611	-363.942	-364.797	-365.835	-367.872	-369.106	-368.765	-370.872	-370.452			1091.53	-350.31	-350.131	-349.411	-349.234	-350.261	-352.901	-357.287	-360.315	-363.189	-364.517
709.19	-362.816	-363.662	-363.9	-364.589	-365.66	-368.062	-369.08	-368.672	-370.923	-370.456			1091.98	-350.109	-349.953	-349.363	-349.147	-350.132	-352.809	-357.187	-360.293	-363.121	-364.565
709.667	-362.743	-363.698	-363.469	-364.45	-365.798	-368.488	-368.903	-368.756	-370.944	-370.701			1092.44	-350.071	-349.751	-349.382	-349.129	-350.063	-352.765	-357.187	-360.298	-363.061	-364.637
710.144	-362.722	-363.703	-363.586	-364.264	-365.601	-368.717	-368.863	-368.979	-370.764	-370.95			1092.89	-349.914	-349.72	-349.416	-349.103	-349.954	-352.823	-357.094	-360.341	-362.957	-364.573
710.621	-362.483	-363.544	-363.235	-364.253	-365.893	-368.676	-368.766	-369.172	-370.873	-370.728			1093.35	-349.923	-349.709	-349.406	-349.194	-350.01	-352.873	-356.949	-360.363	-362.96	-364.668
711.1	-362.213	-363.52	-363.334	-364.155	-365.864	-369.049	-368.743	-368.964	-370.734	-370.706			1093.8	-349.908	-349.695	-349.325	-349.118	-349.967	-352.874	-357.056	-360.545	-362.875	-364.647
711.576	-362.234	-363.831	-363.492	-364.364	-365.957	-368.948	-368.986	-369.045	-370.613	-370.411			1094.25	-349.865	-349.798	-349.222	-349.147	-349.949	-352.828	-356.943	-360.595	-362.838	-364.614
711.644	-362.246	-363.968	-363.677	-364.503	-366.212	-368.692	-368.911	-369.39	-370.305	-370.394			1094.71	-349.722	-349.577	-349.275	-349.083	-350.03	-352.677	-356.807	-360.721	-362.878	-364.598
712.127	-362.354	-364.274	-363.807	-364.649	-366.228	-368.457	-368.902	-369.424	-370.356	-370.422			1095.16	-349.58	-349.567	-349.097	-348.985	-350.004	-352.696	-356.819	-360.524	-362.724	-364.479
712.61	-362.37	-364.368	-363.866	-364.738	-366.38	-368.365	-368.89	-369.445	-370.379	-370.332			1095.62	-349.512	-349.574	-349.104	-348.895	-349.977	-352.642	-356.889	-360.486	-362.724	-364.468
713.093	-362.469	-364.415	-363.981	-364.924	-366.512	-368.04	-368.907	-369.476	-370.497	-370.153			1096.07	-349.451	-349.661	-348.977	-348.849	-349.942	-352.635	-356.739	-360.455	-362.822	-364.563
713.576	-362.58	-364.825	-363.954	-365.219	-366.622	-367.944	-368.718	-369.532	-370.772	-370.164			1096.53	-349.535	-349.708	-348.919	-348.84	-350.002	-352.743	-356.642	-360.463	-362.63	-364.595
714.059	-362.535	-364.903	-364.535	-365.151	-366.687	-367.886	-368.973	-369.436	-371.065	-370.2			1096.98	-349.437	-349.742	-348.954	-348.762	-350.008	-352.639	-356.611	-360.432	-362.571	-364.525
714.541	-362.464	-364.976	-364.841	-365.298	-366.588	-367.679	-369.046	-369.73	-371.103	-370.057			1097.43	-349.436	-349.698	-348.888	-348.817	-349.93	-352.619	-356.591	-360.39	-362.453	-364.544
715.024	-362.534	-365.192	-365.349	-365.613	-366.653	-367.527	-369.149	-369.869	-371.506	-370.063			1097.89	-349.315	-349.74	-348.948	-348.793	-349.752	-352.546	-356.495	-360.391	-362.395	-364.514
715.507	-362.698	-365.363	-365.596	-365.809	-367.009	-367.878	-369.22	-369.97	-371.751	-370.082			1098.34	-349.267	-349.765	-348.858	-348.815	-349.998	-352.44	-356.536	-360.417	-362.3	-364.584
715.989	-362.948	-365.503	-365.504	-365.985	-367.27	-368.19	-369.315	-370.263	-371.646	-370.033			1098.8	-349.427	-349.8	-348.948	-348.82	-350.045	-352.312	-356.52	-360.479	-362.112	-364.585
716.472	-363.193	-365.715	-365.441	-366.342	-367.077	-368.238	-369.334	-370.242	-371.693	-369.944			1099.25	-349.293	-349.735	-348.858	-348.829	-350.009	-352.256	-356.404	-360.343	-362.221	-364.468
716.955	-363.752	-365.377	-365.262	-366.775	-366.658	-368.44	-369.221	-370.699	-371.728	-370.48			1099.7	-349.306	-349.829	-348.613	-348.728	-350.05	-352.254	-356.456	-360.41	-362.311	-364.601
717.437	-364.1	-365.108	-364.902	-366.693	-366.697	-368.735	-369.248	-370.67	-371.699	-370.6			1100.16	-349.164	-349.692	-348.701	-348.68	-350.021	-352.121	-356.326	-360.442	-362.235	-364.561
717.92	-364.389	-365.084	-364.595	-366.792	-366.327	-368.973	-369.249	-370.653	-371.697	-370.79			1100.61	-349.219	-349.76	-348.569	-348.584	-349.977	-352.068	-356.324	-360.399	-362.152	-364.628
718.402	-364.247	-365.028	-364.791	-367.041	-366.247	-369.3	-369.54	-370.415	-371.693	-370.757			1101.07	-349.136	-349.725	-348.501	-348.555	-349.845	-352.004	-356.337	-360.345	-362.048	-364.475
718.885	-364.278	-365.129	-364.724	-367.109	-366.295	-369.409	-369.669	-370.202	-371.669	-371.044			1101.52	-349.125	-349.722	-348.38	-348.641	-349.944	-352.007	-356.42	-360.284	-362.146	-364.551
719.367	-364.357	-365.125	-364.51	-366.837	-366.515	-369.7	-369.792	-370.059	-371.507	-370.986			1101.97	-349.119	-349.859	-348.489	-348.596	-349.929	-352.018	-356.44	-360.347	-362.152	-364.579
719.85	-364.149	-365.091	-364.473	-366.796	-366.782	-369.827	-369.789	-370.136	-371.66	-370.842			1102.43	-349.162	-349.958	-348.355	-348.618	-349.871	-352.022	-356.459	-360.308	-362.236	-364.57
720.33	-364.197	-365.051	-364.331	-366.722	-367.224	-369.947	-369.847	-370.232	-371.726	-370.527			1102.88	-349.09	-349.945	-348.337	-348.639	-349.84	-352.04	-356.428	-360.486	-362.321	-364.552
720.813	-364.211	-365.07	-364.351	-366.631	-367.568	-369.847	-369.815	-370.418	-371.572	-370.739			1103.33	-348.937	-349.937	-348.38	-348.604	-349.774	-351.965	-356.371	-360.347	-362.123	-364.548
721.295	-364.254	-365.194	-364.503	-366.745	-367.688	-369.653	-369.804	-370.378	-371.511	-370.678			1103.79	-348.949	-349.982	-348.383	-348.624	-349.777	-352.028	-356.429	-360.3	-362.243	-364.59
721.778	-364.341	-365.134	-364.586	-366.765	-367.902	-369.497	-369.957	-370.219	-371.342	-370.504			1104.24	-348.792	-350.055	-348.258	-348.54	-349.756	-351.998	-356.454	-360.122	-362.34	-364.504
722.26	-364.186	-365.57	-364.592	-366.897	-367.925	-369.243	-369.994	-370.101	-371.153	-370.687			1104.7	-348.771	-349.991	-348.128	-348.702	-349.578	-351.883	-356.462	-360.129	-362.405	-364.497
722.742	-364.404	-365.598	-364.984	-366.817	-368.137	-368.76	-370.168	-370.304	-370.905	-370.623			1105.15	-348.72	-349.97	-348.196	-348.671	-349.435	-351.828	-356.264	-360.068	-362.457	-364.475
723.225	-364.589	-365.607	-365.147	-366.438	-368.45	-368.506	-370.032	-370.545	-370.567	-370.855			1105.6	-348.658	-350.035	-348.127	-348.578	-349.424	-351.719	-356.158	-359.977	-362.45	-364.554
723.707	-364.489	-365.732	-365.158	-366.494	-368.398	-368.253	-369.982	-370.259	-370.798	-371.009			1106.06	-348.63	-350.038	-348.112	-348.537	-349.406	-351.636	-356.186	-360.113	-362.51	-364.579
724.189	-364.602	-365.641	-365.354	-366.291	-368.327	-368.124	-369.951	-370.01	-370.51	-370.972			1106.51	-348.739	-350.037	-348.159	-348.512	-349.497	-351.658	-356.149	-360.082	-362.509	-364.622
724.671	-364.822	-365.622	-365.541	-366.354	-368.262	-367.876	-370.123	-369.944	-370.565	-370.741			1106.96	-348.824	-349.952	-348.291	-348.383	-349.451	-351.635	-356.202	-360.118	-362.628	-364.652
725.152	-364.899	-365.817	-365.639	-366.241	-368.264	-367.757	-370.045	-369.842	-370.552	-370.923			1107.42	-348.974	-349.895	-348.371	-348.362	-349.473	-351.53	-356.148	-360.09	-362.584	-364.571
725.634	-364.93	-365.869	-365.79	-366.199	-368.255	-367.687	-370.212	-369.58	-370.618	-371.061			1107.87	-349.013	-350.012	-348.427	-348.334	-349.4	-351.577	-356.129	-360.188	-362.518	-364.522
726.116	-365.054	-365.715	-365.805	-366.212	-368.239	-367.81	-370.169	-369.468	-370.388	-371.031			1108.32	-348.917	-350.072	-348.475	-348.331	-349.287	-351.459	-356.095	-360.15	-362.515	-364.564
726.598	-365.12	-365.689	-365.902	-365.956	-368.175	-368.09	-370.061	-369.433	-370.633	-371.17			1108.78	-348.925	-350.024	-348.371	-348.318	-349.403	-351.407	-356.059	-360.243	-362.488	-364.396
727.08	-365.202	-365.669	-365.858	-365.612	-368.149	-368.759	-370	-369.476	-370.422	-371.264			1109.23	-349	-350.072	-348.551	-348.278	-349.336	-351.476	-355.969	-360.203	-362.452	-364.457
727.562	-365.111	-365.551	-365.578	-365.454	-368.032	-368.996	-369.945	-369.613	-370.681	-371.332			1109.68	-348.976	-350.211	-348.62	-348.279	-349.453	-351.621	-355.887	-360.213	-362.501	-364.502
728.044	-364.829	-365.717	-365.618	-365.544	-367.743	-368.977	-369.876	-369.381	-370.83	-371.511			1110.14	-349.067	-350.207	-348.557	-348.17	-349.342	-351.585	-355.938	-360.23	-362.538	-364.655
728.524	-364.786	-365.603	-365.667	-365.656	-367.519	-369.253	-369.803	-369.598	-370.658	-371.674			1110.59	-349.074	-350.321	-348.544	-348.08	-349.222	-351.691	-355.876	-360.099	-362.675	-364.623
729.006	-364.564	-365.796	-365.658	-365.566	-367.918	-369.455	-369.961	-369.363	-370.801	-371.461			1111.04	-349.166	-350.238	-348.616	-348.203	-349.081	-351.599	-355.879	-360.18	-362.826	-364.561
729.488	-364.322	-366.165	-365.709	-365.898	-367.667	-369.524	-370.076	-369.504	-370.956	-371.251			1111.5	-349.257	-350.059	-348.599	-348.31	-349.083	-351.56	-355.864	-360.174	-362.747	-364.502
729.97	-363.93	-366.105	-365.725	-365.84	-367.965	-369.397	-369.883	-369.307	-370.94	-371.157			1111.95	-349.242	-350.085	-348.57	-348.284	-349.006	-351.597	-355.768	-360.265	-362.647	-364.593
730.452	-363.932	-366.208	-365.481	-366.045	-368.176	-369.435	-369.38	-369.511	-370.982	-371.357			1112.4	-349.119	-350.069	-348.57	-348.358	-348.927	-351.655	-355.763	-360.36	-362.747	-364.595
730.932	-363.628	-366.028	-365.309	-366.11	-368.461	-369.66	-369.562	-369.908	-371.263	-371.277			1112.85	-349.23	-350.069	-348.5	-348.348	-348.828	-351.716	-355.575	-360.281	-362.78	-364.688
731.414	-363.769	-366.396	-365.453	-366.477	-368.482	-369.773	-369.551	-370.27	-371.552	-371.096			1113.31	-349.17	-349.905	-348.502	-348.309	-348.823	-351.662	-355.735	-360.373	-362.747	-364.76
731.896	-363.91	-366.357	-365.611	-366.737	-368.433	-369.7	-369.653	-370.706	-371.763	-371.35			1113.76	-349.109	-349.953	-348.404	-348.324	-348.733	-351.731	-355.716	-360.326	-362.627	-364.767
732.378	-363.8	-366.471	-365.89	-366.947	-368.534	-369.613	-369.458	-370.793	-371.682	-371.812			1114.21	-349.027	-349.912	-348.309	-348.326	-348.613	-351.638	-355.804	-360.369	-362.733	-364.707
732.859	-364.239	-366.38	-365.972	-367.452	-368.57	-369.513	-369.32	-370.994	-371.704	-371.972			1114.67	-348.986	-349.771	-348.208	-348.336	-348.558	-351.652	-355.857	-360.388	-362.692	-364.637
733.339	-364.484	-366.302	-366.001	-367.819	-368.309	-369.582	-369.375	-371.104	-371.672	-372.271			1115.12	-349.11	-349.712	-348.252	-348.284	-348.618	-351.724	-355.987	-360.372	-362.755	-364.7
733.821	-364.457	-366.543	-366.168	-367.981	-368.543	-369.513	-369.196	-371.482	-371.918	-372.442			1115.57	-349.108	-349.692	-348.315	-348.325	-348.61	-351.753	-355.874	-360.377	-362.769	-364.592
734.302	-364.862	-366.396	-366.418	-367.984	-368.431	-369.539	-369.351	-371.451	-371.613	-372.458			1116.02	-349.112	-349.631	-348.291	-348.33	-348.668	-351.737	-355.947	-360.411	-362.755	-364.671
734.784	-365.021	-366.306	-366.355	-367.869	-368.53	-369.376	-369.251	-371.53	-371.433	-372.553			1116.48	-349.11	-349.536	-348.149	-348.27	-348.688	-351.696	-355.956	-360.371	-362.691	-364.464
735.264	-365.329	-366.264	-366.346	-368.202	-368.365	-369.229	-368.987	-371.318	-371.396	-372.438			1116.93	-349.025	-349.428	-348.203	-348.248	-348.787	-351.596	-355.852	-360.233	-362.692	-364.482
735.745	-365.565	-366.133	-366.421	-368.052	-368.338	-369.04	-369.212	-371.272	-371.034	-371.936			1117.38	-348.942	-349.191	-348.18	-348.2	-348.733	-351.494	-355.774	-360.178	-362.671	-364.526
736.227	-365.813	-366.206	-366.253	-368.318	-368.272	-369.118	-369.404	-371.001	-371.127	-372.02			1117.83	-348.958	-349.322	-348.161	-348.121	-348.752	-351.515	-355.873	-360.016	-362.621	-364.504
736.709	-365.915	-366.129	-366.158	-368.178	-368.48	-369.176	-369.381	-371.028	-370.984	-372.002			1118.29	-348.953	-349.258	-348.183	-347.986	-348.77	-351.485	-355.87	-360.006	-362.714	-364.514
737.188	-365.959	-365.74	-366.046	-367.872	-368.238	-369.238	-369.481	-370.675	-370.759	-371.879			1118.74	-348.945	-349.267	-348.118	-347.885	-348.791	-351.513	-355.897	-359.891	-362.73	-364.467
737.67	-366.162	-365.537	-366.186	-367.487	-368.289	-369.502	-369.51	-370.716	-370.795	-371.865			1119.19	-348.779	-349.205	-348.115	-347.83	-348.809	-351.418	-355.885	-359.916	-362.777	-364.472
738.151	-366.461	-365.647	-366.188	-367.143	-368.343	-369.473	-369.609	-370.743	-370.956	-371.731			1119.64	-348.722	-349.156	-348.049	-347.883	-348.797	-351.266	-355.982	-359.854	-362.785	-364.426
738.633	-366.225	-365.666	-366.129	-366.861	-368.302	-369.25	-370.021	-370.568	-371.013	-371.44			1120.1	-348.75	-349.228	-347.962	-347.901	-348.698	-351.177	-356.021	-359.862	-362.725	-364.443
739.112	-366.021	-365.675	-366.141	-367.017	-368.382	-369.083	-370.49	-370.456	-371.372	-371.088			1120.55	-348.617	-349.237	-347.941	-347.87	-348.729	-351.229	-355.991	-359.782	-362.829	-364.427
739.594	-365.763	-365.794	-366.283	-367.128	-368.341	-368.776	-370.365	-370.246	-371.37	-370.934			1121	-348.661	-349.129	-347.799	-347.824	-348.824	-351.155	-356.006	-359.759	-362.931	-364.352
740.075	-365.999	-365.899	-366.491	-367.198	-368.261	-368.696	-370.206	-370.038	-371.257	-370.64			1121.45	-348.748	-349.185	-347.741	-347.795	-348.636	-351.188	-355.973	-359.757	-362.927	-364.233
740.554	-365.947	-365.858	-366.404	-367.267	-368.363	-368.426	-370.358	-369.376	-371.548	-370.581			1121.91	-348.668	-349.035	-347.519	-347.828	-348.678	-351.111	-355.993	-359.663	-363.049	-364.223
741.036	-365.722	-365.844	-366.159	-367.287	-368.321	-368.176	-370.355	-369.42	-371.492	-370.451			1122.36	-348.738	-348.978	-347.416	-347.703	-348.566	-351.078	-356.079	-359.672	-363.024	-364.294
741.517	-365.516	-365.561	-365.758	-367.061	-368.408	-368.017	-370.029	-369.513	-371.499	-370.612			1122.81	-348.657	-348.899	-347.385	-347.737	-348.447	-351.092	-356.051	-359.54	-362.84	-364.163
741.998	-365.887	-365.606	-365.79	-367.44	-368.264	-368.364	-369.897	-369.663	-371.717	-370.731			1123.26	-348.807	-348.938	-347.275	-347.651	-348.342	-351.126	-356.177	-359.474	-362.863	-364.213
742.478	-365.698	-365.844	-365.562	-367.446	-368.353	-368.437	-369.993	-369.887	-371.824	-370.796			1123.71	-348.655	-348.92	-347.318	-347.641	-348.396	-351.021	-356.206	-359.476	-362.851	-364.167
742.959	-365.843	-365.805	-365.592	-367.612	-368.11	-368.547	-369.862	-369.764	-371.816	-370.75			1124.17	-348.61	-348.81	-347.384	-347.618	-348.402	-351.018	-356.172	-359.484	-362.907	-364.28
743.44	-365.86	-365.566	-365.678	-367.898	-368.247	-368.772	-369.877	-369.904	-371.717	-370.972			1124.62	-348.423	-348.814	-347.578	-347.595	-348.224	-350.974	-356.221	-359.384	-362.824	-364.213
743.919	-365.635	-365.647	-365.632	-368.112	-368.357	-369.036	-369.735	-369.652	-371.508	-371.08			1125.07	-348.343	-348.618	-347.553	-347.594	-348.251	-350.99	-356.265	-359.364	-362.969	-364.221
744.401	-366.021	-365.68	-365.559	-368.449	-368.207	-369.139	-369.843	-369.712	-371.294	-371.131			1125.52	-348.404	-348.443	-347.579	-347.547	-348.193	-350.977	-356.224	-359.322	-362.87	-364.196
744.882	-365.834	-365.897	-365.312	-368.536	-368.151	-369.46	-369.843	-369.397	-371.149	-371.321			1125.97	-348.377	-348.351	-347.489	-347.614	-348.126	-350.974	-356.248	-359.113	-362.834	-364.145
745.361	-365.862	-366.199	-365.416	-368.441	-368.362	-369.469	-369.795	-369.595	-370.988	-371.301			1126.43	-348.325	-348.359	-347.46	-347.456	-348.044	-350.96	-356.225	-359.057	-362.964	-364.063
745.842	-365.788	-365.927	-365.415	-368.473	-368.273	-369.397	-369.776	-369.434	-370.52	-371.166			1126.88	-348.19	-348.41	-347.351	-347.504	-347.921	-350.937	-356.126	-359.092	-362.97	-363.983
746.321	-365.608	-365.998	-365.382	-368.431	-368.591	-368.987	-369.708	-369.72	-370.255	-371.243			1127.33	-348.231	-348.225	-347.397	-347.549	-347.852	-350.878	-356.031	-359.189	-362.993	-363.95
746.802	-365.49	-366.002	-365.408	-368.404	-368.516	-368.954	-369.734	-369.66	-370.176	-371.038			1127.78	-348.05	-348.231	-347.4	-347.515	-347.797	-350.84	-355.834	-359.034	-362.897	-363.829
747.283	-365.027	-366.16	-365.489	-368.076	-368.717	-369.05	-370.076	-369.69	-370.103	-371.178			1128.23	-347.918	-348.317	-347.467	-347.556	-347.809	-350.807	-355.927	-359.102	-362.803	-363.844
747.762	-364.945	-366.304	-365.526	-367.741	-368.527	-369.418	-370.051	-369.826	-369.986	-371.311			1128.69	-347.946	-348.269	-347.503	-347.5	-347.798	-350.878	-355.906	-359.185	-362.737	-363.785
748.243	-364.644	-366.105	-365.635	-367.656	-368.642	-369.613	-370.09	-370.011	-369.938	-371.061			1129.14	-347.793	-348.269	-347.464	-347.574	-347.734	-350.904	-355.806	-359.213	-362.782	-363.825
748.724	-364.598	-366.02	-365.807	-367.356	-368.382	-369.643	-370.134	-369.993	-369.719	-370.9			1129.59	-347.799	-348.218	-347.531	-347.515	-347.614	-350.823	-355.686	-359.25	-362.766	-363.741
749.203	-364.672	-365.934	-365.945	-367.185	-368.666	-369.724	-370.307	-370.196	-369.865	-371.127			1130.04	-347.76	-348.316	-347.577	-347.575	-347.549	-350.92	-355.596	-359.38	-362.563	-363.77
749.684	-364.554	-365.8	-366.174	-367.029	-368.762	-369.733	-370.618	-370.254	-369.763	-370.764			1130.49	-347.67	-348.333	-347.622	-347.558	-347.406	-350.965	-355.52	-359.436	-362.621	-363.766
750.163	-363.945	-365.843	-366.56	-367.043	-368.319	-369.741	-370.81	-370.206	-369.713	-370.687			1130.94	-347.684	-348.374	-347.626	-347.512	-347.38	-351.021	-355.328	-359.482	-362.675	-363.823
750.643	-364.272	-365.804	-367.016	-367.251	-368.55	-369.926	-370.823	-370.215	-370.006	-370.555			1131.39	-347.668	-348.325	-347.673	-347.505	-347.327	-351.045	-355.289	-359.496	-362.716	-363.717
751.122	-364.691	-365.511	-367.091	-367.087	-368.426	-369.939	-370.595	-370.234	-370.104	-370.675			1131.85	-347.724	-348.446	-347.673	-347.549	-347.249	-351.077	-355.252	-359.512	-362.731	-363.776
751.603	-365.178	-365.378	-367.393	-367.027	-368.417	-370.138	-370.617	-369.914	-370.183	-370.758			1132.3	-347.863	-348.541	-347.512	-347.609	-347.259	-351.078	-355.253	-359.633	-362.729	-363.783
752.084	-365.245	-365.297	-367.308	-366.991	-368.403	-370.157	-370.802	-369.892	-370.117	-370.806			1132.75	-347.891	-348.528	-347.461	-347.549	-347.072	-351.028	-355.208	-359.607	-362.609	-363.817
752.563	-365.269	-365.219	-367.141	-367.126	-368.351	-370.183	-370.811	-370.115	-370.115	-370.914			1133.2	-347.862	-348.437	-347.416	-347.527	-347.125	-351.101	-355.173	-359.662	-362.621	-363.784
753.043	-365.497	-365.252	-367.129	-367.076	-368.412	-370.367	-370.464	-370.017	-370.194	-371.014			1133.65	-347.895	-348.317	-347.417	-347.459	-347.185	-351.014	-355.083	-359.68	-362.513	-363.8
753.522	-366.144	-365.409	-367.261	-367.426	-368.584	-370.587	-370.245	-369.833	-370.265	-371.098			1134.1	-347.873	-348.32	-347.443	-347.478	-347.147	-351.031	-355.101	-359.642	-362.431	-363.868
754.003	-366.246	-365.158	-367.048	-367.271	-368.702	-370.746	-370.213	-369.998	-370.295	-371.379			1134.55	-347.814	-348.394	-347.559	-347.412	-347.03	-351.006	-355.125	-359.697	-362.363	-363.983
754.481	-366.65	-365.068	-366.967	-367.33	-368.619	-370.572	-370.22	-369.681	-370.379	-371.242			1135.01	-347.751	-348.316	-347.538	-347.414	-347.012	-350.875	-355.102	-359.724	-362.438	-364.029
754.962	-366.643	-365.108	-366.79	-367.712	-368.854	-370.434	-370.086	-369.664	-370.271	-371.274			1135.46	-347.759	-348.27	-347.56	-347.377	-347.033	-350.806	-355.067	-359.685	-362.391	-364.017
755.44	-366.573	-365.337	-366.218	-367.628	-369.161	-370.091	-369.855	-369.227	-370.376	-371.322			1135.91	-347.663	-348.196	-347.57	-347.312	-347.095	-350.768	-355.184	-359.71	-362.286	-363.99
755.921	-366.731	-365.285	-366	-367.6	-369.483	-369.559	-369.828	-369.286	-370.379	-371.366			1136.36	-347.653	-348.135	-347.52	-347.323	-347.071	-350.728	-355.121	-359.636	-362.294	-363.92
756.4	-366.702	-365.262	-365.727	-367.39	-369.698	-369.666	-369.614	-369.054	-370.501	-371.534			1136.81	-347.58	-347.985	-347.489	-347.256	-347.018	-350.661	-355.176	-359.714	-362.321	-363.834
756.88	-366.524	-365.197	-365.689	-367.563	-369.737	-369.164	-369.127	-369.147	-370.671	-371.4			1137.26	-347.569	-347.885	-347.421	-347.25	-347.026	-350.728	-355.197	-359.747	-362.272	-363.879
757.361	-366.223	-365.084	-365.617	-367.363	-369.86	-368.739	-368.909	-369.195	-370.808	-371.361			1137.71	-347.601	-347.849	-347.439	-347.268	-347.032	-350.695	-355.13	-359.696	-362.227	-363.862
757.839	-365.912	-365.515	-365.53	-367.336	-370.027	-368.347	-368.571	-369.354	-371.115	-371.337			1138.16	-347.462	-347.812	-347.452	-347.215	-347.062	-350.662	-355.068	-359.768	-362.156	-363.844
758.32	-365.596	-365.718	-365.612	-367.304	-370.018	-368.397	-368.684	-369.302	-371.225	-371.202			1138.62	-347.44	-347.882	-347.345	-347.132	-347.124	-350.522	-355.1	-359.73	-362.141	-363.877
758.798	-365.08	-365.737	-365.648	-367.043	-370.085	-368.382	-368.72	-369.588	-371.107	-371.39			1139.07	-347.477	-347.887	-347.193	-347.125	-347.156	-350.361	-355.022	-359.643	-362.174	-363.902
759.278	-365.007	-366	-365.724	-367.101	-369.812	-368.356	-368.549	-369.874	-370.975	-370.933			1139.52	-347.442	-348.042	-347.271	-347.035	-347.192	-350.3	-355.045	-359.602	-362.146	-363.995
759.757	-364.478	-366.453	-365.525	-367.362	-369.681	-368.332	-368.471	-369.938	-371.296	-371.046			1139.97	-347.451	-348.006	-347.128	-347.015	-347.095	-350.293	-354.994	-359.657	-362.163	-363.973
760.235	-364.314	-366.515	-365.868	-367.248	-369.663	-368.049	-368.58	-370.458	-371.207	-370.84			1140.42	-347.462	-348.108	-347.047	-347.03	-347.178	-350.324	-355.034	-359.595	-362.184	-364.006
760.715	-364.233	-366.521	-366.009	-367.277	-369.334	-368.309	-368.608	-370.564	-371.303	-371.089			1140.87	-347.363	-348.074	-346.954	-346.923	-347.15	-350.271	-354.999	-359.556	-362.198	-364.014
761.194	-364.364	-366.67	-366.472	-367.428	-369.177	-368.661	-368.796	-370.586	-371.592	-370.821			1141.32	-347.275	-348.193	-346.964	-346.904	-347.239	-350.096	-354.965	-359.596	-362.22	-364.01
761.674	-364.375	-366.93	-366.876	-367.642	-368.883	-368.87	-368.863	-370.586	-371.602	-370.781			1141.77	-347.176	-348.217	-346.991	-346.937	-347.211	-350.028	-354.858	-359.697	-362.192	-364.14
762.152	-364.871	-366.955	-367.049	-367.821	-369.086	-369.222	-369.36	-370.665	-371.809	-370.843			1142.22	-347.182	-348.208	-346.894	-346.945	-347.272	-349.983	-354.866	-359.685	-362.066	-364.097
762.632	-365.213	-366.73	-367.158	-367.89	-368.678	-369.435	-369.612	-370.788	-371.709	-371.071			1142.67	-347.13	-348.232	-346.824	-346.94	-347.3	-350.023	-354.788	-359.711	-362.129	-364.076
763.11	-365.301	-366.839	-367.512	-368.02	-368.377	-369.435	-369.542	-370.854	-371.686	-370.745			1143.12	-347.118	-348.109	-346.671	-346.819	-347.285	-350.044	-354.68	-359.738	-362.158	-364.115
763.591	-365.124	-366.939	-367.573	-368.243	-368.386	-369.525	-369.85	-370.937	-371.709	-370.793			1143.57	-347.199	-348.135	-346.575	-346.739	-347.348	-350.027	-354.685	-359.798	-362.133	-364.169
764.069	-365.308	-366.775	-367.498	-368.336	-368.186	-369.403	-370.142	-370.897	-371.613	-370.788			1144.02	-347.236	-348.152	-346.435	-346.72	-347.275	-350.026	-354.685	-359.679	-362.047	-364.155
764.549	-365.603	-366.927	-367.615	-368.376	-368.204	-369.497	-369.98	-370.726	-371.533	-370.749			1144.47	-347.137	-348.083	-346.374	-346.638	-347.288	-349.945	-354.688	-359.608	-362.054	-364.105
765.027	-365.664	-367.061	-367.402	-368.273	-368.069	-369.451	-370.031	-370.902	-371.439	-370.731			1144.93	-347.099	-348.08	-346.322	-346.571	-347.226	-349.996	-354.7	-359.583	-362.042	-364.083
765.505	-365.585	-367.182	-367.183	-368.137	-368.12	-369.253	-370.098	-371.152	-371.521	-370.867			1145.38	-346.982	-348.083	-346.225	-346.481	-347.191	-349.91	-354.72	-359.596	-361.963	-364.005
765.985	-365.825	-367.325	-366.896	-368.146	-368.045	-368.678	-370.036	-371.041	-371.333	-370.746			1145.83	-346.977	-347.907	-346.262	-346.441	-347.172	-349.806	-354.78	-359.656	-361.956	-363.987
766.463	-365.644	-367.497	-366.477	-368.397	-368.03	-368.557	-369.976	-371.022	-371.277	-371.084			1146.28	-346.74	-347.892	-346.347	-346.358	-347.149	-349.845	-354.861	-359.659	-362.033	-363.962
766.943	-365.666	-367.639	-366.378	-368.253	-368.382	-368.249	-370.225	-370.831	-371.585	-371.168			1146.73	-346.748	-347.886	-346.333	-346.278	-346.996	-349.931	-354.857	-359.601	-362.123	-363.872
767.421	-365.559	-367.547	-366.41	-368.199	-368.167	-368.402	-370.166	-371.135	-371.536	-371.184			1147.18	-346.625	-347.968	-346.284	-346.223	-346.95	-349.938	-354.927	-359.532	-362.159	-363.821
767.899	-365.579	-367.55	-365.967	-368.305	-368.061	-368.458	-369.924	-370.871	-371.445	-371.32			1147.63	-346.525	-347.954	-346.139	-346.193	-346.949	-349.968	-354.852	-359.498	-362.247	-363.785
768.379	-365.311	-367.512	-365.737	-368.289	-368.166	-368.109	-369.472	-371.163	-371.662	-371.142			1148.08	-346.508	-347.955	-346.047	-346.055	-346.817	-349.904	-354.756	-359.406	-362.128	-363.745
768.857	-365.355	-367.553	-365.584	-368.018	-368.33	-368.165	-369.775	-371.22	-371.661	-371.143			1148.53	-346.303	-347.936	-345.936	-346.027	-346.665	-349.916	-354.638	-359.273	-362.231	-363.734
769.335	-365.394	-367.56	-365.537	-367.909	-368.352	-368.159	-369.576	-371.142	-371.376	-370.985			1148.98	-346.18	-347.975	-345.918	-345.934	-346.512	-349.827	-354.609	-359.203	-362.14	-363.688
769.814	-365.762	-367.488	-365.619	-367.514	-368.457	-368.17	-369.671	-371.17	-371.261	-370.978			1149.43	-346.091	-347.929	-345.76	-345.855	-346.444	-349.796	-354.503	-359.24	-362.074	-363.701
770.292	-365.791	-367.404	-365.642	-367.275	-368.11	-368.284	-369.547	-371.277	-371.201	-371.023			1149.88	-346.131	-347.776	-345.816	-345.805	-346.36	-349.749	-354.419	-359.21	-362.027	-363.766
770.772	-366.119	-367.687	-365.61	-367.322	-367.953	-368.55	-369.465	-371.281	-371.18	-371.028			1150.33	-346.107	-347.853	-345.789	-345.76	-346.267	-349.753	-354.33	-359.154	-362.021	-363.804
771.25	-366.145	-367.734	-365.67	-367.22	-367.999	-368.713	-369.463	-371.272	-371.177	-371.198			1150.78	-346.175	-347.839	-345.8	-345.831	-346.191	-349.722	-354.351	-359.185	-362.021	-363.888
771.727	-366.636	-367.439	-365.923	-367.278	-368.311	-368.647	-369.62	-371.174	-371.002	-370.967			1151.23	-346.208	-347.757	-345.796	-345.805	-346.13	-349.684	-354.33	-359.169	-362.046	-363.824
772.207	-366.813	-367.437	-365.808	-367.313	-368.321	-369.169	-369.279	-370.801	-370.898	-370.944			1151.68	-346.065	-347.693	-345.794	-345.734	-346.107	-349.707	-354.23	-359.118	-362.055	-363.805
772.685	-367.108	-367.138	-365.863	-367.548	-368.512	-369.454	-369.466	-370.546	-370.983	-370.654			1152.13	-346.165	-347.7	-345.809	-345.612	-346.045	-349.663	-354.129	-359.018	-362.014	-363.743
773.162	-367.03	-367.163	-366.033	-367.697	-368.612	-369.399	-369.373	-370.542	-370.609	-370.831			1152.58	-346.15	-347.658	-345.714	-345.54	-346.01	-349.789	-354.069	-358.971	-362.01	-363.766
773.642	-367.094	-366.857	-366.307	-367.714	-368.632	-369.664	-369.668	-370.433	-370.49	-370.695			1153.03	-346.143	-347.572	-345.721	-345.474	-345.996	-349.743	-353.942	-358.916	-362.09	-363.658
774.12	-367.001	-366.228	-366.544	-367.723	-368.383	-369.281	-369.652	-370.62	-370.42	-370.438			1153.48	-346.19	-347.569	-345.541	-345.475	-346.015	-349.715	-353.917	-358.896	-362.029	-363.678
774.597	-366.64	-366.043	-366.637	-367.73	-368.389	-369.224	-369.864	-370.695	-370.479	-369.892			1153.93	-346.241	-347.547	-345.522	-345.343	-345.988	-349.712	-353.942	-358.794	-362.072	-363.673
775.077	-366.577	-366.029	-366.745	-367.891	-368.869	-368.928	-370.226	-370.286	-370.485	-370.044			1154.38	-346.232	-347.58	-345.364	-345.327	-346.041	-349.816	-353.985	-358.822	-362.04	-363.74
775.554	-366.451	-365.956	-366.835	-367.944	-368.954	-368.471	-370.296	-370.225	-370.148	-370.093			1154.83	-346.213	-347.567	-345.251	-345.268	-346.038	-349.805	-353.968	-358.833	-362.058	-363.791
776.032	-366.074	-366.38	-366.945	-367.988	-369.138	-368.463	-370.062	-370.165	-370.291	-370.196			1155.28	-346.084	-347.441	-345.301	-345.266	-346.085	-349.844	-353.931	-358.727	-362.097	-363.841
776.509	-365.846	-366.535	-367.005	-368.004	-369.236	-368.296	-369.968	-370.188	-370.257	-370.336			1155.73	-346.064	-347.4	-345.242	-345.265	-346.145	-349.891	-353.914	-358.721	-362.154	-363.81
776.989	-365.968	-366.534	-367.208	-368.205	-369.333	-368.496	-370.047	-370.315	-370.45	-370.604			1156.18	-346.04	-347.356	-345.289	-345.215	-346.16	-349.82	-353.902	-358.698	-362.149	-363.821
777.466	-366.065	-366.834	-367.266	-368.372	-369.416	-368.385	-370.227	-370.016	-370.496	-370.703			1156.63	-346.036	-347.281	-345.243	-345.175	-346.149	-349.738	-353.925	-358.757	-362.109	-363.817
777.944	-365.859	-367.133	-367.265	-368.342	-369.261	-368.668	-370.516	-369.975	-370.467	-370.894			1157.08	-346.088	-347.205	-345.256	-345.144	-346.15	-349.687	-353.835	-358.793	-362.1	-363.836
778.423	-365.591	-366.892	-367.156	-368.532	-369.454	-368.745	-370.938	-370.182	-370.749	-370.864			1157.53	-346.174	-347.205	-345.164	-345.078	-346.187	-349.632	-353.831	-358.805	-362.174	-363.84
778.9	-365.351	-366.906	-367.067	-368.291	-369.316	-369.15	-370.808	-370.127	-370.49	-370.645			1157.98	-346.218	-347.253	-345.133	-344.929	-346.167	-349.568	-353.924	-358.823	-362.199	-363.831
779.378	-365.527	-366.92	-366.895	-368.138	-369.406	-369.027	-370.91	-369.967	-370.644	-371.049			1158.43	-346.211	-347.265	-345.013	-344.929	-346.171	-349.501	-353.951	-358.828	-362.169	-363.876
779.855	-365.414	-366.497	-367.122	-367.883	-369.619	-369.156	-370.847	-370.096	-370.665	-371.264			1158.87	-346.288	-347.263	-344.911	-344.853	-346.123	-349.465	-353.898	-358.795	-362.259	-363.877
780.334	-365.721	-366.267	-367.325	-367.744	-369.784	-369.374	-371.184	-369.99	-370.513	-371.28			1159.32	-346.254	-347.32	-344.802	-344.781	-346.109	-349.459	-353.959	-358.826	-362.278	-363.924
780.811	-366.036	-366.288	-367.207	-367.444	-369.547	-369.666	-370.893	-370.015	-370.714	-371.444			1159.77	-346.343	-347.358	-344.675	-344.771	-346.195	-349.45	-354.004	-358.788	-362.342	-364.088
781.289	-366.386	-366.323	-367.146	-367.327	-369.266	-369.903	-370.769	-370.343	-370.917	-371.592			1160.22	-346.469	-347.341	-344.77	-344.707	-346.121	-349.412	-354.003	-358.751	-362.364	-364.19
781.766	-366.326	-366.728	-366.883	-367.458	-369.052	-370.064	-370.707	-370.348	-371.046	-371.666			1160.67	-346.438	-347.316	-344.728	-344.723	-346.167	-349.377	-354.023	-358.775	-362.445	-364.333
782.245	-366.718	-366.935	-366.792	-367.545	-368.995	-370.115	-370.304	-370.526	-370.965	-371.742			1161.12	-346.433	-347.307	-344.695	-344.701	-346.196	-349.324	-354.082	-358.771	-362.499	-364.303
782.722	-366.955	-367.188	-366.8	-367.646	-368.912	-369.923	-370.215	-370.706	-371.058	-371.711			1161.57	-346.409	-347.24	-344.658	-344.732	-346.208	-349.353	-354.115	-358.683	-362.503	-364.305
783.199	-367.078	-367.182	-366.526	-367.961	-369	-369.74	-369.921	-370.467	-371.094	-371.754			1162.02	-346.408	-347.228	-344.681	-344.68	-346.185	-349.414	-354.102	-358.636	-362.542	-364.314
783.676	-366.912	-367.049	-366.545	-368.163	-368.961	-369.699	-369.635	-370.495	-371.162	-371.783			1162.47	-346.367	-347.16	-344.517	-344.622	-346.073	-349.389	-354.111	-358.629	-362.647	-364.348
784.153	-366.794	-366.948	-366.779	-368.346	-368.856	-369.279	-369.506	-370.191	-371.168	-371.743			1162.92	-346.32	-347.232	-344.581	-344.574	-346.026	-349.381	-354.077	-358.628	-362.721	-364.442
784.632	-366.64	-367.097	-367.231	-368.311	-368.703	-368.831	-369.111	-370.54	-371.056	-371.907			1163.37	-346.138	-347.205	-344.642	-344.561	-346.019	-349.393	-354.062	-358.664	-362.747	-364.423
785.109	-366.065	-366.882	-367.592	-368.644	-368.337	-368.549	-369.052	-370.434	-371.136	-371.359			1163.82	-346.02	-347.103	-344.573	-344.554	-345.977	-349.384	-354.073	-358.725	-362.742	-364.441
785.586	-365.871	-366.715	-367.482	-368.896	-368.072	-368.183	-368.63	-370.482	-371.102	-371.287			1164.27	-345.95	-346.945	-344.521	-344.554	-345.855	-349.507	-354.168	-358.776	-362.74	-364.447
786.063	-366.128	-367.133	-367.41	-369.144	-368.262	-367.961	-368.82	-370.345	-370.867	-371.177			1164.71	-345.903	-346.923	-344.396	-344.631	-345.855	-349.572	-354.235	-358.804	-362.73	-364.409
786.54	-366.218	-367.542	-367.725	-369.437	-368.502	-367.654	-368.769	-370.01	-370.735	-371.103			1165.16	-345.932	-346.942	-344.327	-344.719	-345.788	-349.627	-354.356	-358.852	-362.839	-364.452
787.017	-366.221	-367.56	-367.751	-369.638	-368.622	-367.902	-368.659	-370.064	-370.82	-371.174			1165.61	-345.928	-346.959	-344.332	-344.801	-345.735	-349.67	-354.404	-358.845	-362.891	-364.498
787.496	-366.184	-367.864	-367.792	-369.679	-368.631	-368.177	-368.642	-369.996	-370.83	-370.843			1166.06	-345.881	-346.926	-344.495	-344.856	-345.727	-349.759	-354.47	-358.863	-362.888	-364.522
787.973	-366.427	-367.864	-367.774	-369.802	-368.701	-368.411	-368.88	-369.815	-370.696	-370.709			1166.51	-345.742	-346.796	-344.549	-344.861	-345.656	-349.744	-354.495	-358.892	-362.848	-364.454
788.45	-366.272	-367.945	-367.516	-369.736	-368.793	-368.788	-369.153	-369.704	-370.667	-370.508			1166.96	-345.643	-346.817	-344.605	-344.795	-345.699	-349.717	-354.585	-358.971	-362.793	-364.489
788.927	-366.558	-367.902	-367.25	-369.535	-369.12	-368.575	-369.679	-369.727	-370.506	-370.092			1167.41	-345.608	-346.782	-344.642	-344.929	-345.668	-349.745	-354.587	-359.007	-362.72	-364.576
789.404	-366.635	-367.584	-366.914	-369.319	-369.006	-368.855	-370.056	-369.903	-370.403	-370.123			1167.86	-345.57	-346.713	-344.667	-344.995	-345.625	-349.739	-354.598	-358.993	-362.628	-364.579
789.88	-366.774	-367.369	-366.67	-369.382	-369.057	-369.133	-370.386	-369.994	-370.705	-370.095			1168.3	-345.532	-346.605	-344.822	-345.124	-345.647	-349.723	-354.595	-358.862	-362.582	-364.637
790.359	-366.773	-367.55	-366.897	-369.236	-369.359	-369.278	-370.347	-369.786	-370.786	-370.29			1168.75	-345.454	-346.672	-344.896	-345.08	-345.607	-349.712	-354.563	-358.795	-362.658	-364.636
790.836	-367.088	-367.363	-366.67	-369.287	-369.447	-369.442	-370.547	-369.798	-370.697	-370.748			1169.2	-345.436	-346.676	-344.943	-345.085	-345.611	-349.589	-354.424	-358.72	-362.599	-364.54
791.312	-367.114	-367.212	-366.532	-369.384	-369.883	-369.353	-370.661	-369.776	-370.824	-370.913			1169.65	-345.34	-346.608	-345.091	-345.219	-345.5	-349.54	-354.403	-358.602	-362.554	-364.509
791.789	-367.202	-367.429	-366.462	-369.135	-369.877	-369.625	-370.803	-370.007	-370.983	-370.833			1170.1	-345.319	-346.414	-345.23	-345.321	-345.428	-349.512	-354.333	-358.558	-362.55	-364.401
792.266	-367.451	-367.583	-366.013	-368.785	-369.531	-369.681	-370.778	-370.307	-371.403	-371.096			1170.55	-345.322	-346.308	-345.372	-345.391	-345.379	-349.482	-354.264	-358.412	-362.433	-364.373
792.742	-367.199	-367.672	-365.983	-368.749	-369.68	-369.611	-370.794	-370.697	-371.453	-371.12			1171	-345.304	-346.227	-345.334	-345.421	-345.275	-349.496	-354.344	-358.314	-362.51	-364.322
793.219	-367.119	-368.088	-365.865	-368.488	-369.646	-369.714	-370.667	-370.772	-371.552	-371.281			1171.45	-345.211	-346.219	-345.346	-345.551	-345.328	-349.506	-354.343	-358.243	-362.416	-364.207
793.696	-367.055	-367.998	-366.057	-368.567	-369.427	-369.825	-370.539	-371.073	-371.526	-371.648			1171.89	-345.233	-346.185	-345.503	-345.567	-345.382	-349.604	-354.387	-358.345	-362.398	-364.133
794.172	-366.985	-367.77	-366.278	-368.437	-369.465	-369.883	-370.542	-371.163	-371.465	-371.781			1172.34	-345.192	-346.111	-345.589	-345.552	-345.357	-349.701	-354.37	-358.251	-362.432	-364.078
794.649	-366.773	-367.44	-366.32	-368.451	-369.617	-369.719	-370.424	-371.06	-371.433	-371.992			1172.79	-345.151	-346.158	-345.772	-345.633	-345.366	-349.693	-354.447	-358.275	-362.442	-364.042
795.127	-366.541	-367.181	-366.551	-368.154	-369.458	-369.684	-370.522	-371.082	-371.092	-371.875			1173.24	-345.213	-346.107	-345.749	-345.629	-345.339	-349.806	-354.545	-358.271	-362.36	-363.951
795.604	-366.162	-366.843	-366.931	-368.232	-369.265	-369.481	-370.152	-371.055	-370.967	-371.882			1173.69	-345.094	-345.955	-345.896	-345.698	-345.388	-349.857	-354.418	-358.244	-362.325	-363.926
796.08	-366.185	-366.821	-367.232	-368.27	-369.121	-369.879	-369.864	-371.069	-370.794	-371.729			1174.13	-345.03	-346.012	-346.108	-345.789	-345.483	-349.915	-354.325	-358.228	-362.253	-364.014
796.556	-365.876	-366.724	-367.403	-368.495	-369.111	-369.902	-369.598	-370.991	-370.706	-371.506			1174.58	-345.091	-346.127	-346.259	-345.808	-345.452	-349.916	-354.333	-358.337	-362.324	-364.032
797.033	-365.985	-366.666	-367.432	-368.583	-369.189	-370.426	-369.375	-370.732	-370.506	-371.498			1175.03	-345.135	-346.218	-346.221	-345.918	-345.56	-349.868	-354.442	-358.548	-362.27	-364.099
797.509	-366.314	-367.021	-367.811	-368.616	-369.233	-370.39	-369.719	-370.619	-370.29	-371.461			1175.48	-345.052	-346.197	-346.325	-345.983	-345.551	-349.875	-354.429	-358.683	-362.228	-364.145
797.985	-366.155	-367.028	-368.052	-368.744	-369.461	-370.635	-369.671	-370.494	-370.483	-371.237			1175.93	-345.206	-346.278	-346.358	-346.034	-345.736	-349.95	-354.463	-358.805	-362.275	-364.226
798.462	-366.092	-366.974	-367.904	-368.621	-369.306	-370.864	-369.622	-370.618	-370.537	-371.344			1176.38	-345.169	-346.317	-346.384	-346.036	-345.726	-350.008	-354.49	-358.849	-362.303	-364.281
798.938	-365.921	-367.242	-367.846	-368.539	-369.371	-371.01	-369.709	-370.425	-370.563	-371.191			1176.82	-345.107	-346.462	-346.368	-346.09	-345.871	-349.959	-354.527	-358.94	-362.289	-364.257
799.414	-366.167	-367.358	-367.668	-368.287	-369.335	-371.173	-369.599	-370.149	-370.523	-371.046			1177.27	-345.233	-346.523	-346.397	-346.154	-345.984	-349.798	-354.518	-359.001	-362.225	-364.205
799.891	-366.024	-367.389	-367.538	-368.076	-369.249	-370.957	-369.6	-370.206	-370.602	-371.034			1177.72	-345.212	-346.474	-346.434	-346.167	-346.073	-349.73	-354.481	-359.088	-362.258	-364.166
800.367	-366.283	-367.47	-367.493	-368.006	-369.348	-370.917	-369.763	-370.127	-370.58	-371.155			1178.17	-345.385	-346.446	-346.459	-346.277	-346.099	-349.72	-354.489	-359.178	-362.263	-364.169
800.843	-366.078	-367.649	-367.366	-367.877	-369.14	-370.675	-369.819	-369.964	-370.708	-371.581			1178.62	-345.455	-346.394	-346.531	-346.262	-346.166	-349.829	-354.574	-359.199	-362.355	-364.242
801.319	-366.068	-367.912	-367.105	-367.974	-369.013	-370.429	-369.771	-369.979	-370.999	-371.598			1179.06	-345.512	-346.415	-346.527	-346.285	-346.14	-349.729	-354.605	-359.214	-362.31	-364.269
801.795	-365.835	-368.194	-367.15	-367.941	-368.947	-370.033	-369.561	-369.78	-370.808	-371.728			1179.32	-345.512	-346.395	-346.631	-346.347	-346.052	-349.76	-354.579	-359.222	-362.389	-364.399
802.271	-365.9	-368.299	-367.014	-367.809	-368.99	-369.608	-369.623	-369.553	-370.819	-371.657			1179.77	-345.578	-346.441	-346.649	-346.431	-346.124	-349.731	-354.67	-359.195	-362.378	-364.466
802.747	-365.815	-368.246	-367.078	-367.609	-369.008	-369.217	-369.524	-369.6	-371.106	-371.69			1180.22	-345.616	-346.423	-346.609	-346.448	-346.203	-349.717	-354.589	-359.192	-362.374	-364.464
803.224	-365.628	-368.337	-367.137	-367.255	-368.933	-369.091	-369.456	-369.715	-371.118	-371.521			1180.68	-345.63	-346.475	-346.484	-346.528	-346.275	-349.682	-354.616	-359.163	-362.501	-364.548
803.7	-365.684	-368.222	-367.229	-367.325	-368.794	-369.271	-369.476	-369.516	-371.143	-371.308			1181.13	-345.717	-346.483	-346.472	-346.503	-346.349	-349.714	-354.644	-359.268	-362.681	-364.618
804.176	-365.388	-368.23	-367.551	-367.514	-368.802	-369.166	-369.348	-369.526	-371.07	-371.11			1181.58	-345.725	-346.54	-346.53	-346.572	-346.447	-349.861	-354.667	-359.279	-362.712	-364.756
804.652	-365.58	-368.268	-367.693	-367.734	-368.921	-369.706	-369.468	-369.647	-371.282	-371.277			1182.04	-345.799	-346.465	-346.503	-346.615	-346.435	-349.957	-354.691	-359.316	-362.67	-364.815
805.128	-365.75	-368.019	-368.04	-367.986	-368.942	-369.406	-369.603	-369.893	-371.169	-371.004			1182.49	-345.797	-346.37	-346.57	-346.589	-346.343	-349.86	-354.657	-359.263	-362.732	-364.861
805.604	-365.756	-367.587	-367.932	-368.321	-368.95	-369.299	-369.739	-369.871	-371.077	-370.417			1182.94	-345.838	-346.276	-346.438	-346.625	-346.34	-349.711	-354.691	-359.392	-362.735	-364.879
806.079	-365.792	-367.146	-367.838	-368.509	-368.724	-368.897	-369.911	-369.611	-371.177	-370.325			1183.4	-345.766	-346.387	-346.432	-346.705	-346.3	-349.648	-354.637	-359.369	-362.767	-364.86
806.555	-365.809	-366.662	-367.71	-368.513	-368.448	-368.874	-369.87	-369.562	-371.113	-369.787			1183.85	-345.814	-346.523	-346.501	-346.668	-346.234	-349.548	-354.541	-359.299	-362.748	-364.906
807.031	-365.854	-366.425	-367.793	-368.954	-368.584	-368.696	-369.49	-369.597	-371.1	-369.679			1184.3	-345.894	-346.557	-346.472	-346.691	-346.285	-349.672	-354.562	-359.373	-362.77	-364.973
807.507	-366.071	-366.371	-367.643	-369.166	-368.563	-368.583	-369.548	-369.455	-371.051	-369.546			1184.75	-345.907	-346.658	-346.506	-346.638	-346.228	-349.633	-354.598	-359.488	-362.845	-365.01
807.983	-366.056	-366.194	-367.532	-369.288	-368.58	-368.425	-369.473	-369.397	-371.101	-369.691			1185.21	-345.933	-346.634	-346.579	-346.627	-346.424	-349.663	-354.553	-359.539	-362.846	-365.036
808.457	-366.068	-366.151	-367.32	-369.388	-368.535	-368.187	-369.675	-369.189	-371.399	-369.618			1185.66	-345.938	-346.545	-346.468	-346.624	-346.441	-349.669	-354.639	-359.596	-362.896	-365.056
808.932	-366.365	-366.263	-367.311	-369.473	-368.62	-368.025	-369.686	-369.398	-371.38	-369.746			1186.11	-346.026	-346.556	-346.453	-346.63	-346.544	-349.645	-354.69	-359.608	-362.813	-365.12
809.408	-366.475	-366.312	-367.01	-369.494	-368.865	-367.842	-369.578	-369.65	-371.273	-369.832			1186.56	-346.083	-346.677	-346.435	-346.602	-346.607	-349.788	-354.769	-359.634	-362.873	-365.21
809.884	-366.56	-366.448	-366.847	-369.451	-368.829	-367.751	-369.563	-369.793	-371.204	-369.989			1187.02	-346.143	-346.701	-346.417	-346.568	-346.595	-349.831	-354.79	-359.509	-362.889	-365.234
810.36	-366.708	-366.579	-366.878	-369.375	-368.899	-367.859	-369.391	-369.817	-370.882	-370.028			1187.47	-346.219	-346.822	-346.48	-346.53	-346.676	-349.827	-354.797	-359.589	-363.023	-365.225
810.835	-366.716	-366.644	-366.851	-369.148	-368.552	-367.627	-369.137	-369.837	-370.925	-369.875			1187.92	-346.176	-346.817	-346.614	-346.558	-346.772	-349.882	-354.724	-359.562	-362.96	-365.202
811.311	-366.513	-366.312	-366.652	-369.005	-368.574	-367.602	-369.156	-369.919	-370.74	-370.276			1188.37	-346.063	-346.795	-346.563	-346.663	-346.678	-350.004	-354.724	-359.576	-362.729	-365.158
811.786	-366.434	-366.565	-366.616	-368.696	-368.759	-367.559	-369.156	-369.957	-370.726	-370.365			1188.83	-346.203	-346.853	-346.595	-346.639	-346.71	-350.102	-354.721	-359.605	-362.639	-365.084
812.262	-366.232	-366.658	-366.664	-368.037	-368.613	-367.54	-369.246	-370.254	-370.584	-370.316			1189.28	-346.342	-346.99	-346.546	-346.646	-346.813	-350.079	-354.825	-359.524	-362.535	-365.175
812.738	-366.145	-366.853	-366.623	-367.752	-368.664	-367.751	-369.045	-370.331	-370.624	-370.073			1189.73	-346.399	-347.089	-346.662	-346.673	-346.892	-350.28	-354.865	-359.421	-362.556	-365.18
813.211	-366.189	-366.977	-367.02	-367.314	-368.67	-368.19	-369.006	-370.036	-370.179	-370.209			1190.18	-346.443	-347.153	-346.717	-346.674	-347	-350.253	-354.894	-359.34	-362.468	-365.101
813.687	-366.17	-367.078	-367.252	-367.131	-368.998	-368.443	-369.136	-369.741	-370.254	-370.077			1190.64	-346.395	-347.152	-346.771	-346.67	-347.197	-350.385	-354.971	-359.175	-362.486	-365.041
814.162	-366.135	-367.08	-367.403	-366.921	-369.177	-368.889	-369.05	-369.73	-370.18	-370.223			1191.09	-346.551	-347.302	-346.771	-346.697	-347.206	-350.536	-355.131	-359.259	-362.567	-365.008
814.638	-366.214	-367.147	-367.826	-367.037	-369.374	-369.461	-369.127	-369.545	-370.169	-370.311			1191.54	-346.74	-347.357	-346.738	-346.807	-347.316	-350.557	-355.149	-359.164	-362.586	-364.957
815.113	-366.33	-367.065	-367.958	-367.427	-369.262	-370.242	-369.223	-369.473	-370.437	-370.319			1191.99	-346.779	-347.48	-346.83	-346.802	-347.366	-350.79	-355.35	-359.151	-362.601	-364.908
815.588	-366.499	-366.968	-368.102	-367.582	-369.378	-370.423	-369.427	-369.735	-370.757	-370.464			1192.45	-346.985	-347.496	-346.865	-346.985	-347.549	-350.886	-355.397	-359.1	-362.569	-364.846
816.064	-366.792	-367.072	-367.939	-367.584	-369.627	-370.854	-369.723	-369.692	-370.878	-370.782			1192.9	-346.928	-347.726	-347.001	-347.015	-347.571	-350.95	-355.517	-358.979	-362.56	-364.763
816.537	-366.831	-367.243	-367.571	-367.649	-369.27	-370.533	-369.69	-369.69	-370.434	-370.672			1193.35	-347.012	-347.807	-346.976	-347.002	-347.696	-351.005	-355.718	-359.098	-362.588	-364.665
817.013	-366.927	-366.909	-367.413	-367.718	-369.209	-370.62	-369.703	-369.742	-370.564	-370.681			1193.8	-346.971	-347.922	-347.137	-347.001	-347.835	-351.156	-355.809	-359.005	-362.463	-364.673
817.488	-367.306	-366.978	-367.395	-367.715	-369.168	-370.837	-369.703	-369.835	-370.677	-371.057			1194.25	-347.173	-348.086	-347.26	-347.035	-347.853	-351.183	-355.919	-359.075	-362.402	-364.656
817.963	-367.456	-366.869	-367.108	-367.754	-369.301	-370.846	-369.886	-370.134	-370.68	-371.382			1194.71	-347.141	-348.141	-347.295	-347.133	-347.87	-351.323	-355.943	-359.028	-362.451	-364.704
818.438	-367.035	-366.874	-367.035	-368.139	-369.545	-370.492	-369.772	-370.353	-370.671	-371.586			1195.16	-347.252	-348.177	-347.417	-347.221	-347.977	-351.401	-356.28	-359.238	-362.446	-364.725
818.912	-366.936	-366.781	-366.868	-368.045	-369.278	-370.352	-369.851	-370.214	-370.789	-371.791			1195.61	-347.319	-348.223	-347.344	-347.36	-348.226	-351.544	-356.318	-359.335	-362.445	-364.807
819.387	-366.838	-366.914	-366.676	-367.862	-369.302	-369.958	-369.543	-370.045	-370.896	-371.71			1196.06	-347.214	-348.275	-347.627	-347.441	-348.356	-351.524	-356.281	-359.396	-362.483	-364.841
819.862	-366.63	-366.781	-366.693	-367.983	-369.329	-369.569	-369.389	-370.2	-370.775	-371.604			1196.52	-347.225	-348.472	-347.612	-347.631	-348.443	-351.662	-356.446	-359.484	-362.433	-364.79
820.337	-366.705	-366.704	-366.672	-368.094	-369.341	-369.568	-369.076	-370.265	-370.316	-371.741			1196.97	-347.314	-348.505	-347.688	-347.669	-348.509	-351.763	-356.561	-359.716	-362.564	-364.744
820.812	-366.527	-367.01	-366.497	-367.849	-369.233	-369.116	-368.948	-370.228	-369.919	-371.416			1197.42	-347.408	-348.539	-347.609	-347.821	-348.68	-351.73	-356.641	-359.873	-362.447	-364.842
821.286	-366.082	-366.933	-366.411	-367.844	-369.032	-368.852	-368.82	-370.592	-369.916	-371.244			1197.87	-347.4	-348.533	-347.662	-347.827	-348.779	-352.05	-356.643	-359.882	-362.538	-364.804
821.761	-365.666	-366.803	-366.469	-367.867	-368.871	-368.778	-368.574	-370.699	-369.578	-370.767			1198.32	-347.499	-348.722	-347.694	-348.061	-348.908	-352.082	-356.723	-359.927	-362.604	-364.763
822.236	-365.393	-366.545	-366.663	-367.726	-368.728	-368.312	-368.449	-370.568	-369.851	-370.499			1198.77	-347.453	-348.782	-347.617	-348.25	-348.941	-352.157	-356.808	-359.917	-362.579	-364.72
822.711	-365.168	-366.342	-366.543	-367.527	-368.8	-368.508	-368.6	-370.748	-369.69	-370.377			1199.22	-347.509	-348.852	-347.748	-348.228	-349.178	-352.156	-356.884	-359.941	-362.693	-364.763
823.184	-364.857	-366.489	-366.933	-367.076	-368.886	-368.595	-368.545	-370.773	-369.778	-369.999			1199.68	-347.626	-348.873	-347.898	-348.403	-349.234	-352.25	-356.93	-359.975	-362.825	-364.781
823.659	-364.506	-366.499	-367.112	-366.832	-368.758	-368.841	-368.827	-370.739	-369.85	-370.057			1200.13	-347.543	-348.861	-348.121	-348.426	-349.346	-352.344	-356.949	-360.085	-362.979	-364.907
824.134	-364.278	-366.349	-367.185	-366.782	-368.823	-369.036	-368.881	-370.359	-369.884	-370.095			1200.58	-347.621	-348.955	-348.309	-348.623	-349.501	-352.445	-357.097	-360.039	-363.015	-365.016
824.609	-364.318	-366.252	-367.272	-366.403	-368.772	-369.217	-369.126	-370.275	-370.06	-370.222			1201.03	-347.613	-349.12	-348.517	-348.716	-349.607	-352.481	-357.208	-360.133	-363.169	-365.04
825.082	-364.315	-365.987	-367.143	-366.56	-368.762	-369.25	-369.249	-370.134	-370.202	-370.236			1201.48	-347.742	-349.173	-348.57	-348.65	-349.692	-352.264	-357.242	-360.128	-363.111	-365.055
825.556	-364.482	-365.746	-367.038	-366.838	-368.88	-369.323	-368.981	-370.245	-370.736	-370.547			1201.94	-347.808	-349.21	-348.883	-348.599	-349.857	-352.271	-357.127	-360.163	-363.198	-365.126
826.031	-364.725	-365.563	-367.105	-367.296	-368.683	-369.544	-369.115	-370.252	-371.25	-370.888			1202.39	-347.99	-349.41	-348.88	-348.768	-350.053	-352.169	-357.145	-360.111	-363.182	-365.089
826.504	-365.349	-365.475	-366.692	-367.262	-368.662	-369.549	-369.188	-370.469	-371.706	-371.081			1202.84	-348.113	-349.617	-349.044	-348.856	-350.048	-352.093	-357.082	-360.179	-363.214	-365.155
826.979	-365.675	-365.687	-366.434	-367.682	-368.691	-369.325	-369.252	-370.298	-371.625	-371.171			1203.29	-348.154	-349.81	-349.168	-348.945	-350.091	-352.016	-357.211	-360.24	-363.316	-365.269
827.454	-366.059	-365.865	-366.354	-367.579	-368.635	-369.373	-369.299	-370.301	-371.603	-371.236			1203.74	-348.231	-349.821	-349.214	-349.105	-350.121	-352	-357.08	-360.409	-363.308	-365.282
827.928	-366.127	-365.841	-366.296	-367.843	-368.866	-369.302	-369.352	-370.517	-371.523	-371.235			1204.19	-348.182	-349.798	-349.404	-349.227	-350.141	-352.021	-357.043	-360.497	-363.202	-365.301
828.401	-366.363	-365.368	-366.484	-367.98	-368.883	-369.577	-369.364	-370.747	-371.589	-371.329			1204.64	-348.29	-349.861	-349.469	-349.448	-350.152	-352.036	-357.114	-360.608	-363.184	-365.311
828.876	-366.531	-365.637	-366.349	-368.136	-369.06	-369.592	-369.299	-370.762	-371.746	-371.679			1205.09	-348.365	-350.026	-349.64	-349.569	-350.205	-351.962	-357.085	-360.675	-363.252	-365.407
829.351	-366.405	-365.664	-366.287	-368.21	-368.973	-369.119	-369.039	-370.745	-371.397	-371.907			1205.55	-348.425	-350.214	-349.678	-349.663	-350.258	-352.114	-357.241	-360.806	-363.26	-365.404
829.823	-366.26	-365.913	-366.262	-368.09	-368.863	-369.126	-368.609	-370.997	-371.333	-371.577			1206	-348.457	-350.464	-349.761	-349.715	-350.233	-352.258	-357.263	-360.793	-363.327	-365.534
830.298	-366.43	-366.178	-366.319	-368.064	-368.736	-369.169	-368.248	-370.433	-371.115	-371.561			1206.45	-348.591	-350.465	-349.814	-349.878	-350.338	-352.37	-357.312	-360.929	-363.35	-365.568
830.773	-366.443	-366.399	-366.418	-368.328	-368.641	-368.956	-368.191	-370.395	-370.879	-371.621			1206.9	-348.698	-350.401	-349.93	-349.879	-350.445	-352.64	-357.448	-361.094	-363.447	-365.544
831.245	-366.191	-366.509	-366.714	-368.763	-368.773	-369.345	-368.143	-370.219	-370.302	-371.643			1207.35	-348.809	-350.49	-350.021	-349.88	-350.375	-352.633	-357.489	-361.207	-363.575	-365.613
831.72	-365.97	-366.823	-366.531	-368.793	-368.555	-369.25	-368.17	-370.284	-370.03	-371.296			1207.8	-348.985	-350.57	-350.135	-349.969	-350.533	-352.784	-357.488	-361.262	-363.634	-365.631
832.194	-365.791	-367.441	-366.699	-368.814	-368.383	-369.415	-368.329	-370.329	-369.927	-370.959			1208.25	-349.137	-350.653	-350.235	-350.039	-350.479	-352.911	-357.628	-361.26	-363.789	-365.632
832.667	-365.708	-367.604	-366.896	-368.989	-368.39	-369.667	-368.386	-370.69	-369.776	-371.002			1208.7	-349.109	-350.877	-350.37	-350.066	-350.635	-352.974	-357.645	-361.267	-363.78	-365.657
833.141	-365.874	-367.592	-367.249	-369.079	-368.618	-369.662	-368.904	-370.413	-369.583	-370.997			1209.15	-349.129	-351.001	-350.541	-350.053	-350.625	-353.15	-357.708	-361.379	-363.94	-365.666
833.616	-365.657	-367.442	-367.462	-368.979	-368.423	-369.771	-368.85	-370.333	-369.419	-371.153			1209.61	-349.28	-351.051	-350.589	-350.085	-350.664	-353.076	-357.76	-361.369	-363.908	-365.594
834.088	-365.608	-367.293	-367.691	-368.64	-368.27	-369.91	-369.24	-370.186	-369.325	-371.123			1210.06	-349.38	-351.236	-350.681	-350.109	-350.803	-353.132	-357.723	-361.495	-363.882	-365.597
834.563	-365.321	-367.168	-368.004	-368.369	-368.245	-370.19	-369.506	-370.118	-369.374	-371.289			1210.51	-349.476	-351.223	-350.683	-350.16	-350.826	-353.229	-357.68	-361.51	-363.726	-365.647
835.035	-365.26	-367.383	-367.97	-368.282	-368.243	-370.267	-369.853	-369.992	-369.445	-371.61			1210.96	-349.533	-351.245	-350.679	-350.213	-350.81	-353.311	-357.739	-361.549	-363.662	-365.728
835.509	-365.262	-367.025	-367.877	-368.12	-368.304	-370.182	-369.855	-369.904	-369.503	-371.607			1211.41	-349.814	-351.392	-350.721	-350.216	-350.956	-353.408	-357.809	-361.571	-363.77	-365.782
835.984	-365.329	-366.852	-367.782	-367.847	-368.157	-370.107	-369.857	-370.108	-369.855	-371.711			1211.86	-349.873	-351.495	-350.613	-350.266	-351.135	-353.48	-357.983	-361.539	-363.731	-365.843
836.456	-365.758	-366.786	-367.653	-368.116	-368.191	-370.138	-370.192	-370.212	-369.91	-371.724			1212.31	-350.029	-351.575	-350.684	-350.298	-351.269	-353.708	-357.977	-361.538	-363.752	-365.802
836.93	-365.871	-366.913	-367.473	-368.192	-368.349	-369.86	-370.056	-370.165	-370.119	-371.765			1212.76	-350.152	-351.605	-350.578	-350.38	-351.332	-353.755	-358.007	-361.583	-363.71	-365.838
837.403	-366.013	-366.842	-367.281	-367.995	-368.277	-369.511	-370.339	-370.064	-370.176	-371.832			1213.21	-350.362	-351.629	-350.5	-350.412	-351.326	-354.014	-358.006	-361.611	-363.847	-365.942
837.877	-366.102	-366.997	-366.837	-367.856	-368.366	-369.367	-370.218	-370.145	-369.897	-371.357			1213.66	-350.684	-351.815	-350.434	-350.435	-351.275	-354.027	-358.11	-361.753	-363.868	-366.014
838.351	-365.782	-367.095	-366.767	-367.747	-368.347	-369.214	-370.11	-370.023	-369.798	-370.861			1214.11	-350.812	-351.872	-350.411	-350.5	-351.371	-354.093	-358.178	-361.652	-363.878	-366.014
838.823	-365.558	-367.154	-366.836	-367.309	-368.221	-369.351	-370.215	-370.101	-369.77	-370.445			1214.56	-350.868	-352.037	-350.511	-350.633	-351.409	-354.312	-358.234	-361.68	-363.821	-366.043
839.297	-365.358	-367.106	-366.517	-367.289	-368.504	-369.273	-370.099	-369.859	-369.673	-370.486			1215.01	-350.859	-351.983	-350.477	-350.719	-351.408	-354.36	-358.244	-361.621	-363.925	-366.074
839.77	-365.284	-367.233	-366.17	-367.078	-368.243	-368.973	-369.781	-369.62	-369.634	-370.311			1215.47	-350.799	-351.992	-350.478	-350.703	-351.439	-354.394	-358.314	-361.733	-364.061	-366.147
840.244	-365.247	-367.444	-366.066	-366.758	-368.184	-368.634	-369.414	-369.604	-369.68	-370.079			1215.92	-350.976	-351.873	-350.372	-350.816	-351.638	-354.498	-358.334	-361.753	-364.006	-366.176
840.716	-365.223	-367.482	-365.705	-366.699	-367.939	-368.663	-369.337	-369.453	-369.512	-369.972			1216.37	-350.976	-351.89	-350.413	-350.86	-351.632	-354.692	-358.354	-361.672	-364.04	-366.213
841.19	-365.454	-367.641	-365.773	-366.773	-367.915	-368.803	-368.932	-369.45	-369.722	-369.656			1216.82	-351.17	-351.889	-350.473	-350.974	-351.7	-354.823	-358.374	-361.77	-364.038	-366.254
841.662	-365.32	-367.759	-365.994	-366.991	-368.027	-368.47	-368.783	-368.893	-369.743	-369.726			1217.27	-351.213	-351.771	-350.639	-351.008	-351.768	-354.997	-358.457	-361.922	-364.186	-366.344
842.136	-365.274	-367.642	-366.01	-366.947	-367.872	-368.778	-368.944	-369.25	-369.656	-369.939			1217.72	-351.444	-351.746	-350.6	-351.128	-351.981	-355.118	-358.625	-362.104	-364.151	-366.283
842.608	-365.146	-367.755	-365.814	-366.91	-367.773	-368.92	-368.748	-369.336	-369.528	-369.871			1218.17	-351.54	-351.843	-350.659	-351.17	-352.077	-355.195	-358.391	-362.035	-364.204	-366.316
843.082	-365.34	-367.844	-365.698	-366.656	-367.526	-369	-368.549	-369.359	-369.779	-369.917			1218.62	-351.61	-351.903	-350.748	-351.312	-351.93	-355.222	-358.429	-361.969	-364.181	-366.281
843.554	-365.694	-367.999	-365.827	-366.571	-367.423	-369.362	-368.61	-369.409	-369.807	-370.294			1219.07	-351.726	-351.921	-350.8	-351.449	-352.12	-355.424	-358.393	-362.013	-364.214	-366.317
844.028	-365.98	-367.728	-365.839	-366.615	-367.611	-369.182	-368.434	-369.577	-369.551	-370.562			1219.52	-351.802	-352.054	-351.03	-351.522	-352.177	-355.456	-358.419	-362.244	-364.356	-366.457
844.502	-366.172	-367.433	-365.9	-366.626	-367.378	-368.748	-368.477	-369.419	-369.263	-370.816			1219.97	-351.881	-352.184	-350.941	-351.617	-352.324	-355.556	-358.385	-362.216	-364.415	-366.494
844.974	-366.127	-367.225	-365.876	-366.517	-367.188	-368.584	-367.866	-369.169	-369.116	-370.949			1220.42	-351.83	-352.188	-351.048	-351.547	-352.271	-355.718	-358.536	-362.29	-364.58	-366.443
845.445	-366.161	-366.842	-365.881	-366.432	-367.086	-368.471	-368.103	-368.956	-369.099	-371.129			1220.87	-351.781	-352.326	-351.219	-351.677	-352.451	-355.713	-358.623	-362.39	-364.579	-366.533
845.919	-366.189	-366.785	-365.987	-366.371	-367.158	-368.864	-368.082	-369.174	-369.13	-371.385			1221.32	-351.852	-352.426	-351.418	-351.685	-352.591	-355.866	-358.707	-362.474	-364.762	-366.665
846.391	-366.367	-367.032	-366.133	-366.638	-367.201	-368.768	-368.15	-369.314	-369.065	-371.646			1221.77	-351.975	-352.453	-351.656	-351.793	-352.659	-355.785	-358.782	-362.537	-364.863	-366.797
846.865	-366.389	-366.836	-366.262	-366.747	-367.237	-368.658	-368.305	-369.573	-369.207	-371.538			1222.22	-352.028	-352.583	-351.892	-351.886	-352.761	-355.835	-358.869	-362.558	-364.949	-366.769
847.337	-366.461	-366.764	-366.343	-366.655	-367.331	-368.614	-368.4	-369.508	-369.178	-371.287			1222.67	-352.041	-352.564	-352.042	-351.992	-352.913	-355.788	-359.028	-362.601	-364.793	-366.892
847.81	-366.579	-366.664	-366.208	-366.415	-367.522	-368.395	-368.794	-369.564	-368.732	-371.123			1223.12	-352.117	-352.541	-352.196	-352.106	-352.923	-355.815	-359.127	-362.559	-364.816	-366.867
848.282	-366.105	-366.525	-366.17	-366.268	-367.618	-368.362	-368.816	-369.356	-368.463	-370.991			1223.57	-352.269	-352.562	-352.366	-352.032	-352.948	-355.804	-359.194	-362.721	-364.946	-366.929
848.756	-365.71	-366.179	-366.387	-366.23	-367.342	-368.47	-369.18	-369.557	-368.316	-370.856			1224.02	-352.353	-352.59	-352.39	-352.224	-353.104	-355.727	-359.121	-362.697	-364.737	-366.998
849.227	-365.58	-366.032	-366.577	-366.148	-367.811	-368.836	-369.215	-369.845	-368.247	-370.469			1224.47	-352.274	-352.757	-352.593	-352.195	-353.192	-355.7	-359.096	-362.728	-364.764	-366.994
849.701	-365.268	-366.017	-366.76	-366.214	-367.842	-369.174	-369.579	-369.747	-368.487	-370.346			1224.92	-352.328	-352.996	-352.518	-352.274	-353.279	-355.731	-359.195	-362.724	-364.703	-366.927
850.173	-365.111	-366.156	-366.751	-366.19	-368.031	-369.448	-369.786	-369.606	-368.749	-370.434			1225.37	-352.296	-353.124	-352.77	-352.307	-353.338	-355.769	-359.234	-362.832	-364.777	-366.979
850.646	-365.071	-366.016	-366.71	-366.2	-368.338	-369.732	-369.913	-369.676	-368.813	-370.593			1225.82	-352.218	-353.166	-352.714	-352.369	-353.537	-355.847	-359.293	-362.901	-364.771	-366.873
851.118	-364.818	-366.045	-366.767	-366.099	-368.463	-369.408	-369.837	-369.754	-368.99	-370.373			1226.27	-352.252	-353.212	-352.785	-352.507	-353.735	-355.955	-359.282	-363.046	-364.797	-366.92
851.589	-364.887	-365.681	-366.888	-366.104	-368.364	-369.559	-370.105	-369.968	-369.074	-370.433			1226.72	-352.24	-353.365	-353.044	-352.668	-353.841	-356.154	-359.426	-363.055	-364.827	-366.93
852.063	-365.104	-365.589	-367.012	-366.156	-368.549	-369.586	-370.394	-370.013	-369.337	-370.638			1227.17	-352.187	-353.597	-353.132	-352.76	-353.971	-356.406	-359.477	-363.113	-364.907	-366.928
852.534	-365.206	-365.848	-367.422	-366.232	-368.865	-369.432	-370.405	-370.192	-369.426	-370.521			1227.62	-352.162	-353.718	-353.227	-352.775	-353.999	-356.413	-359.608	-363.246	-364.934	-366.846
853.008	-365.097	-365.711	-367.498	-366.213	-369.081	-369.25	-370.486	-370.006	-369.593	-370.565			1228.07	-352.16	-353.888	-353.17	-352.836	-354.208	-356.526	-359.793	-363.33	-365.003	-366.737
853.479	-365.271	-365.643	-367.618	-366.102	-369.007	-369.598	-370.402	-370.153	-370.017	-370.738			1228.51	-352.236	-353.944	-353.315	-352.87	-354.342	-356.623	-359.659	-363.274	-365.09	-366.759
853.951	-365.356	-365.753	-367.594	-366.351	-368.942	-369.495	-370.178	-370.139	-370.043	-370.521			1228.96	-352.283	-353.991	-353.479	-353.07	-354.603	-356.718	-359.708	-363.404	-365.139	-366.669
854.424	-365.363	-365.687	-367.629	-366.416	-369.021	-369.412	-369.972	-369.796	-370.416	-370.448			1229.42	-352.378	-354.096	-353.667	-353.089	-354.681	-356.797	-359.883	-363.437	-365.233	-366.629
854.895	-365.536	-365.657	-367.43	-366.783	-368.784	-369.283	-369.961	-370.032	-370.127	-370.432			1229.86	-352.35	-354.265	-353.608	-353.236	-354.783	-356.754	-359.962	-363.539	-365.332	-366.588
855.369	-365.615	-365.712	-367.548	-367.068	-368.706	-369.057	-369.864	-370.219	-370.094	-370.348			1230.31	-352.385	-354.223	-353.652	-353.218	-354.909	-356.786	-360.066	-363.447	-365.406	-366.526
855.84	-365.765	-365.745	-367.13	-367.237	-368.334	-368.626	-369.727	-369.702	-369.844	-370.234			1230.76	-352.391	-354.288	-353.653	-353.301	-354.987	-356.801	-360.155	-363.446	-365.489	-366.589
856.311	-365.615	-365.766	-367.111	-367.137	-368.151	-368.395	-369.589	-369.464	-370.036	-370.15			1231.21	-352.178	-354.304	-353.746	-353.492	-355.117	-356.774	-360.155	-363.562	-365.395	-366.55
856.784	-365.634	-365.919	-367.209	-367.345	-367.986	-368.557	-369.829	-369.532	-370.031	-370.015			1231.66	-352.295	-354.312	-353.785	-353.489	-355.117	-356.85	-360.237	-363.571	-365.377	-366.508
857.256	-365.694	-366.295	-367.4	-367.307	-367.594	-368.515	-369.55	-369.628	-370.163	-369.923			1232.11	-352.362	-354.341	-353.623	-353.607	-355.17	-356.788	-360.195	-363.542	-365.319	-366.5
857.727	-365.692	-366.386	-367.244	-367.455	-367.292	-368.346	-369.582	-369.518	-369.891	-369.805			1232.56	-352.314	-354.414	-353.6	-353.686	-355.254	-356.928	-360.24	-363.635	-365.323	-366.479
858.2	-365.87	-366.22	-367.097	-367.38	-367.24	-368.378	-369.65	-369.22	-369.638	-369.54			1233.01	-352.31	-354.385	-353.598	-353.858	-355.364	-356.958	-360.299	-363.653	-365.339	-366.498
858.671	-365.984	-365.88	-366.977	-367.189	-367.32	-368.434	-369.745	-369.079	-369.598	-369.49			1233.46	-352.259	-354.397	-353.718	-353.982	-355.365	-357.069	-360.368	-363.713	-365.334	-366.396
859.142	-365.823	-365.806	-366.767	-367.089	-367.245	-368.585	-369.992	-369.036	-369.213	-369.528			1233.91	-352.422	-354.563	-353.679	-354.167	-355.487	-357.181	-360.441	-363.75	-365.319	-366.311
859.615	-365.607	-365.945	-367.039	-367.298	-367.248	-368.879	-370.184	-369.112	-369.315	-369.57			1234.36	-352.554	-354.59	-353.72	-354.211	-355.604	-357.322	-360.448	-363.614	-365.283	-366.216
860.086	-365.74	-365.773	-367.094	-367.435	-367.154	-368.893	-370.297	-369.304	-369.074	-369.797			1234.81	-352.626	-354.704	-353.711	-354.312	-355.693	-357.442	-360.415	-363.601	-365.254	-366.208
860.558	-365.742	-365.882	-366.967	-367.34	-367.635	-368.827	-370.352	-369.453	-369.161	-369.987			1235.26	-352.576	-354.822	-353.696	-354.399	-355.742	-357.57	-360.453	-363.618	-365.269	-366.229
861.031	-365.605	-366.117	-366.736	-367.372	-367.613	-368.955	-370.404	-369.244	-369.248	-370.167			1235.7	-352.772	-354.88	-353.75	-354.435	-355.709	-357.592	-360.5	-363.707	-365.331	-366.267
861.502	-365.688	-366.153	-366.506	-366.98	-367.642	-368.836	-370.293	-369.347	-369.221	-370.132			1236.15	-352.854	-354.968	-353.739	-354.49	-355.868	-357.537	-360.637	-363.586	-365.226	-366.23
861.973	-365.811	-366.181	-366.489	-366.846	-367.728	-368.519	-370.078	-369.345	-369.147	-370.233			1236.6	-352.754	-354.935	-353.857	-354.475	-355.883	-357.655	-360.577	-363.533	-365.288	-366.169
862.444	-365.815	-366.284	-366.346	-366.903	-368.114	-367.965	-369.79	-369.317	-369.082	-370.211			1237.05	-352.784	-354.96	-353.987	-354.555	-355.87	-357.672	-360.501	-363.602	-365.162	-366.156
862.916	-365.85	-366.286	-366.503	-366.805	-368.193	-367.861	-369.882	-369.407	-369.276	-370.134			1237.5	-352.824	-354.899	-354.139	-354.586	-355.933	-357.618	-360.636	-363.661	-365.218	-366.127
863.387	-365.748	-366.552	-366.682	-366.853	-368.57	-367.904	-369.816	-369.266	-369.276	-369.847			1237.95	-353.017	-354.902	-354.229	-354.626	-355.959	-357.537	-360.683	-363.655	-365.082	-366.076
863.858	-365.647	-366.569	-366.539	-366.74	-368.434	-367.803	-369.571	-369.22	-369.352	-369.568			1238.4	-353.13	-354.959	-354.363	-354.596	-356.013	-357.61	-360.722	-363.611	-365.038	-366.075
864.331	-365.433	-366.438	-366.574	-366.786	-368.481	-367.816	-369.28	-369.121	-369.681	-369.29			1238.85	-353.212	-355.005	-354.444	-354.689	-355.901	-357.748	-360.773	-363.642	-364.986	-366.114
864.802	-365.287	-366.551	-366.61	-366.651	-368.444	-368.072	-369.144	-369.202	-369.663	-369.369			1239.29	-353.448	-354.954	-354.543	-354.724	-355.963	-357.888	-360.792	-363.564	-364.986	-366.214
865.273	-364.949	-366.669	-366.499	-366.984	-368.631	-368.115	-369.19	-369.262	-369.556	-369.156			1239.74	-353.466	-354.965	-354.687	-354.685	-355.934	-357.913	-360.931	-363.615	-365.138	-366.247
865.744	-364.596	-366.46	-366.739	-367.043	-368.528	-368.177	-369.232	-369.266	-369.682	-369.134			1240.19	-353.593	-355.008	-354.697	-354.728	-356.054	-357.868	-360.949	-363.646	-365.17	-366.343
866.216	-364.673	-366.748	-366.867	-367.119	-368.463	-368.217	-369.208	-369.243	-369.666	-368.983			1240.64	-353.597	-355.054	-354.866	-354.775	-355.97	-357.882	-360.905	-363.496	-365.21	-366.464
866.687	-364.561	-367.028	-366.97	-367.02	-368.202	-368.505	-369.133	-369.338	-369.928	-368.98			1241.09	-353.555	-355.051	-355.042	-354.815	-356.052	-357.97	-360.994	-363.528	-365.225	-366.507
867.158	-364.504	-367.135	-366.78	-366.84	-367.963	-368.345	-368.931	-369.085	-370.042	-369.144			1241.54	-353.453	-354.998	-355.216	-354.852	-356.133	-358.052	-361.062	-363.628	-365.244	-366.512
867.628	-364.413	-367.574	-367.194	-366.602	-367.86	-368.661	-368.867	-369.169	-370.19	-369.158			1241.99	-353.531	-354.976	-355.28	-354.856	-356.192	-358.062	-361.096	-363.753	-365.326	-366.575
868.101	-364.443	-367.682	-367.455	-366.737	-367.808	-369.032	-368.66	-369.269	-370.437	-369.325			1242.43	-353.576	-354.777	-355.329	-354.926	-356.174	-357.982	-361.189	-363.687	-365.249	-366.621
868.572	-364.467	-367.526	-367.27	-366.677	-367.499	-369.066	-368.36	-369.222	-370.394	-369.424			1242.88	-353.606	-354.725	-355.442	-354.986	-356.094	-357.878	-361.291	-363.775	-365.217	-366.638
869.042	-364.621	-367.228	-367.218	-366.718	-367.396	-369.163	-368.653	-369.194	-370.562	-369.602			1243.33	-353.717	-354.78	-355.616	-355.011	-356.228	-357.879	-361.337	-363.728	-365.201	-366.759
869.513	-364.824	-367.284	-367.328	-366.999	-367.363	-369.212	-368.889	-369.125	-370.746	-369.762			1243.78	-353.819	-354.858	-355.651	-355.016	-356.139	-357.799	-361.402	-363.734	-365.34	-366.821
869.984	-365.103	-367.304	-367.305	-367.26	-367.507	-369.096	-368.899	-369.186	-370.825	-370.012			1244.23	-353.874	-354.835	-355.662	-355.068	-356.217	-357.647	-361.409	-363.744	-365.336	-366.817
870.456	-365.107	-367.473	-367.298	-367.459	-367.514	-368.782	-369.013	-369.289	-370.79	-369.757			1244.68	-353.891	-354.809	-355.724	-355.064	-356.259	-357.561	-361.487	-363.73	-365.371	-366.847
870.927	-365.391	-367.453	-367.137	-367.621	-367.625	-368.628	-369.104	-369.454	-370.512	-370.299			1245.13	-353.947	-354.792	-355.674	-355.163	-356.281	-357.5	-361.516	-363.788	-365.238	-366.876
871.397	-365.8	-367.348	-366.782	-367.398	-367.815	-368.387	-369.162	-369.536	-370.537	-370.478			1245.57	-353.952	-354.926	-355.708	-355.128	-356.248	-357.511	-361.433	-363.82	-365.351	-366.873
871.868	-365.762	-367.613	-366.414	-367.242	-368.154	-368.189	-369.088	-369.603	-370.614	-370.547			1246.02	-353.978	-355.109	-355.615	-355.203	-356.298	-357.391	-361.525	-363.885	-365.317	-366.917
872.338	-366.232	-367.456	-366.221	-367.131	-368.217	-368.04	-369.119	-369.468	-370.62	-370.385			1246.47	-354.021	-355.286	-355.575	-355.246	-356.367	-357.426	-361.456	-363.728	-365.19	-366.925
872.808	-366.603	-367.365	-366.047	-366.966	-368.413	-367.888	-368.962	-369.634	-370.656	-370.326			1246.92	-353.947	-355.332	-355.561	-355.296	-356.298	-357.443	-361.444	-363.679	-365.241	-366.906
873.281	-366.839	-367.4	-365.929	-366.907	-368.636	-367.8	-368.728	-369.533	-370.599	-370.317			1247.37	-354.038	-355.427	-355.505	-355.376	-356.35	-357.668	-361.353	-363.643	-365.207	-366.953
873.751	-366.758	-367.246	-365.87	-367.113	-368.843	-367.604	-368.878	-369.502	-370.444	-370.13			1247.82	-353.986	-355.397	-355.514	-355.468	-356.361	-357.828	-361.429	-363.577	-365.185	-367.02
874.222	-366.537	-367.149	-365.791	-367.064	-368.686	-367.853	-368.989	-369.494	-370.319	-370.147			1248.26	-353.966	-355.464	-355.353	-355.509	-356.395	-357.907	-361.407	-363.587	-365.148	-366.977
874.692	-366.431	-366.84	-365.672	-366.792	-368.75	-367.924	-368.915	-369.428	-370.022	-369.974			1248.71	-353.993	-355.477	-355.438	-355.525	-356.354	-358.005	-361.46	-363.649	-365.251	-367.002
875.162	-366.289	-366.491	-365.585	-366.681	-368.482	-367.976	-368.954	-369.555	-369.875	-369.966			1249.16	-353.869	-355.507	-355.427	-355.558	-356.358	-358.078	-361.6	-363.625	-365.199	-367.029
875.633	-366.165	-366.48	-365.71	-366.691	-368.613	-368.108	-369.417	-369.477	-369.597	-370.009			1249.61	-353.821	-355.565	-355.351	-355.418	-356.384	-358.157	-361.613	-363.619	-365.219	-366.992
876.103	-366.084	-366.531	-365.901	-366.513	-368.456	-368.443	-369.483	-369.608	-369.16	-370.344			1250.05	-353.923	-355.615	-355.134	-355.442	-356.437	-358.059	-361.657	-363.583	-365.189	-366.949
876.575	-365.798	-366.262	-366.44	-366.697	-368.627	-368.22	-369.572	-369.472	-369.251	-370.362			1250.5	-353.936	-355.68	-355.056	-355.399	-356.582	-358.157	-361.629	-363.534	-365.298	-367.046
877.045	-365.893	-366.13	-367.084	-366.613	-368.504	-368.544	-369.593	-369.658	-369.1	-370.495			1250.95	-353.992	-355.623	-355.164	-355.363	-356.512	-358.14	-361.552	-363.457	-365.421	-367.112
877.515	-365.881	-366.33	-367.107	-366.608	-368.488	-368.722	-369.612	-369.674	-369.236	-370.731			1251.4	-354.039	-355.655	-355.104	-355.363	-356.447	-358.105	-361.714	-363.611	-365.379	-367.066
877.985	-365.993	-366.336	-367.237	-366.562	-368.417	-368.837	-369.674	-369.718	-369.064	-371.063			1251.85	-354.007	-355.763	-355.052	-355.295	-356.418	-358.115	-361.755	-363.619	-365.416	-367.093
878.456	-365.927	-366.306	-367.406	-366.648	-368.492	-368.752	-369.712	-369.704	-368.893	-371.251			1252.29	-353.924	-355.878	-355.047	-355.381	-356.457	-358.209	-361.826	-363.727	-365.456	-367.157
878.926	-366.03	-366.258	-367.715	-366.524	-368.37	-368.895	-369.551	-369.635	-369.071	-371.073			1252.74	-353.986	-355.781	-355.105	-355.305	-356.349	-358.184	-361.832	-363.704	-365.367	-367.255
879.396	-366.089	-365.918	-367.552	-366.797	-368.189	-368.411	-369.537	-369.656	-369.136	-371.239			1253.19	-353.885	-355.902	-355.149	-355.319	-356.455	-358.241	-361.77	-363.768	-365.386	-367.198
879.866	-366.269	-365.823	-367.233	-367.188	-368.406	-368.173	-369.439	-369.4	-369.109	-371.391			1253.64	-353.916	-355.939	-355.171	-355.321	-356.383	-358.356	-361.827	-363.76	-365.459	-366.993
880.336	-366.264	-365.891	-367.375	-367.304	-368.617	-367.855	-369.499	-369.194	-369.231	-371.26			1254.08	-354.029	-356.029	-354.926	-355.298	-356.33	-358.422	-361.87	-363.81	-365.538	-366.956
880.806	-366.504	-365.921	-367.286	-367.604	-368.727	-367.771	-369.505	-369.141	-369.181	-371.142			1254.53	-354.009	-356.038	-354.93	-355.219	-356.346	-358.417	-361.894	-363.8	-365.544	-367.04
881.276	-366.733	-366.089	-366.841	-367.701	-368.858	-367.678	-369.226	-369.082	-369.042	-371.306			1254.98	-354.023	-355.962	-354.982	-355.188	-356.41	-358.476	-362.079	-363.836	-365.489	-366.992
881.748	-366.705	-366.298	-366.491	-367.631	-369.099	-367.645	-369.337	-369.25	-369.361	-371.315			1255.43	-354.141	-355.978	-355.046	-355.236	-356.412	-358.521	-361.957	-363.746	-365.537	-367.006
882.218	-366.593	-366.513	-365.958	-367.777	-369.143	-367.621	-369.2	-369.489	-369.323	-371.366			1255.88	-354.347	-356.017	-355.078	-355.102	-356.441	-358.686	-362.047	-363.785	-365.584	-366.934
882.688	-366.657	-366.951	-365.612	-367.595	-369.394	-367.628	-369.171	-369.631	-369.78	-371.264			1256.32	-354.526	-356.131	-354.967	-355.086	-356.609	-358.803	-361.987	-363.608	-365.596	-366.94
883.158	-366.682	-367.057	-365.496	-367.486	-369.639	-367.729	-369.21	-369.687	-369.91	-371.19			1256.77	-354.575	-356.217	-355.034	-355.077	-356.721	-358.981	-362.129	-363.528	-365.531	-366.941
883.627	-366.852	-366.918	-365.423	-367.633	-369.673	-367.994	-369.165	-369.59	-370.013	-371.055			1257.22	-354.581	-356.378	-355.031	-355.155	-356.918	-359.065	-362.2	-363.606	-365.489	-366.976
884.097	-366.871	-366.878	-365.315	-367.414	-369.933	-368.143	-369.052	-369.53	-370.21	-370.947			1257.66	-354.544	-356.41	-355.096	-355.204	-356.882	-359.042	-362.221	-363.54	-365.45	-367.026
884.567	-366.65	-366.954	-365.439	-367.562	-369.516	-368.352	-369.033	-369.399	-370.265	-370.622			1258.11	-354.597	-356.398	-355.143	-355.179	-356.907	-358.991	-362.297	-363.484	-365.486	-367.004
885.037	-366.352	-366.924	-365.758	-367.646	-369.305	-368.279	-369.106	-369.321	-370.485	-370.681			1258.56	-354.579	-356.422	-355.201	-355.1	-356.991	-359.074	-362.188	-363.333	-365.459	-366.936
885.507	-366.042	-366.865	-365.805	-367.61	-369.301	-368.62	-369.116	-369.576	-370.392	-370.75			1259.01	-354.495	-356.422	-355.316	-355.152	-356.981	-359.081	-362.188	-363.425	-365.427	-366.97
885.976	-365.94	-366.69	-365.902	-367.409	-369.367	-368.843	-369.372	-369.571	-370.711	-370.527			1259.45	-354.607	-356.371	-355.368	-355.271	-357.098	-359.034	-362.326	-363.316	-365.335	-366.984
886.446	-365.785	-366.593	-366.246	-367.406	-369.18	-368.979	-369.717	-369.463	-370.67	-370.595			1259.9	-354.599	-356.432	-355.426	-355.372	-357.218	-358.991	-362.371	-363.247	-365.442	-366.977
886.916	-365.258	-366.454	-366.503	-367.336	-369.096	-369.084	-369.732	-369.584	-370.638	-370.602			1260.35	-354.723	-356.394	-355.285	-355.439	-357.238	-359.002	-362.254	-363.194	-365.399	-367.03
887.385	-365.32	-366.35	-366.823	-367.175	-369.054	-369.177	-369.486	-369.83	-370.588	-370.496			1260.8	-354.716	-356.341	-355.4	-355.379	-357.31	-359.133	-362.095	-363.205	-365.499	-367.144
887.855	-365.369	-366.257	-367.16	-367.752	-369.378	-368.983	-369.476	-369.587	-370.598	-370.495			1261.24	-354.739	-356.3	-355.468	-355.44	-357.348	-359.178	-362.07	-363.175	-365.37	-367.134
888.325	-365.583	-366.193	-367.399	-367.901	-369.29	-369.225	-369.607	-369.728	-370.399	-370.475			1261.69	-354.8	-356.276	-355.592	-355.519	-357.499	-359.194	-362.115	-363.145	-365.456	-367.13
888.794	-365.526	-366.381	-367.276	-367.879	-369.104	-368.969	-369.53	-369.564	-370.242	-370.43			1262.14	-354.732	-356.351	-355.677	-355.61	-357.586	-359.047	-362.233	-363.194	-365.5	-367.113
889.264	-365.934	-366.28	-367.511	-367.944	-369.264	-368.906	-369.517	-369.319	-369.874	-370.12			1262.58	-354.849	-356.283	-355.612	-355.751	-357.741	-359.027	-362.159	-363.117	-365.452	-367.139
889.733	-366.092	-366.115	-367.347	-367.941	-369.165	-368.942	-369.436	-369.359	-369.736	-369.85			1263.03	-354.84	-356.27	-355.638	-355.803	-357.762	-359.1	-362.201	-363	-365.395	-367.005
890.203	-366.35	-366.164	-367.476	-368.081	-369.07	-368.859	-369.576	-369.134	-369.799	-369.64			1263.48	-354.809	-356.145	-355.776	-355.891	-357.867	-359.138	-362.246	-363.098	-365.405	-367.001
890.672	-366.758	-366.301	-367.207	-368.306	-369.283	-368.737	-369.67	-368.856	-369.519	-369.747			1263.93	-354.822	-355.964	-355.884	-355.877	-357.771	-359.069	-362.256	-363.145	-365.391	-367.06
891.142	-366.807	-366.455	-367.018	-368.61	-369.502	-368.784	-369.467	-368.524	-369.445	-369.956			1264.37	-355.007	-355.879	-355.932	-355.974	-358	-359.082	-362.198	-363.166	-365.493	-367.083
891.611	-366.846	-366.348	-366.826	-368.376	-369.18	-368.86	-369.393	-368.375	-369.519	-369.79			1264.82	-354.973	-355.802	-355.989	-355.971	-357.958	-359.029	-362.234	-363.145	-365.391	-367.028
892.079	-367.069	-366.252	-366.7	-368.432	-369	-369.322	-369.184	-368.547	-369.491	-369.965			1265.27	-355.071	-355.924	-355.979	-356.078	-358.038	-359.122	-362.169	-363.197	-365.388	-366.884
892.548	-367.21	-366.406	-366.617	-368.343	-368.902	-369.529	-369.019	-368.549	-369.625	-370.579			1265.71	-355.059	-355.955	-356.087	-356.091	-358.044	-359.213	-362.235	-363.229	-365.485	-366.889
893.017	-366.829	-366.794	-366.654	-368.244	-368.821	-369.72	-369.167	-368.802	-369.771	-370.448			1266.16	-355.042	-355.939	-356.109	-356.069	-358.07	-359.124	-362.164	-363.317	-365.377	-366.842
893.487	-366.447	-366.703	-366.514	-368.366	-368.603	-369.533	-369.057	-368.709	-369.692	-370.473			1266.6	-355.166	-355.831	-356.144	-356.138	-358.108	-359.164	-362.131	-363.353	-365.363	-366.835
893.956	-366.563	-366.811	-366.51	-367.975	-368.53	-369.675	-369.103	-368.525	-369.485	-370.906			1267.05	-355.175	-355.784	-356.328	-356.134	-358.141	-359.076	-362.153	-363.303	-365.342	-366.801
894.425	-366.464	-366.867	-366.549	-367.911	-368.399	-369.532	-369.403	-368.621	-369.542	-371.086			1267.5	-355.227	-355.863	-356.333	-356.173	-358.12	-359.253	-362.051	-363.38	-365.289	-366.719
894.895	-366.336	-366.854	-366.771	-367.797	-368.441	-369.551	-369.351	-368.709	-369.533	-371.009			1267.95	-355.169	-355.889	-356.29	-356.216	-358.075	-359.31	-362.04	-363.399	-365.213	-366.737
895.364	-366.029	-366.599	-366.62	-367.577	-368.18	-369.403	-369.491	-368.979	-369.842	-370.857			1268.39	-355.145	-355.797	-356.22	-356.255	-358.048	-359.259	-362.006	-363.39	-365.195	-366.723
895.833	-365.868	-366.605	-367.015	-367.532	-368.009	-369.485	-369.595	-369.334	-370.085	-370.743			1268.84	-355.177	-355.843	-356.322	-356.218	-358.188	-359.478	-361.942	-363.426	-365.236	-366.718
896.302	-365.548	-366.321	-367.176	-367.343	-368.042	-369.326	-369.52	-369.533	-370.227	-370.985			1269.29	-355.208	-355.855	-356.367	-356.168	-358.124	-359.452	-361.923	-363.417	-365.25	-366.629
896.77	-365.205	-366.073	-366.94	-367.385	-368.251	-369.013	-369.818	-369.865	-370.384	-371.081			1269.73	-355.301	-355.91	-356.413	-356.21	-358.209	-359.585	-361.964	-363.388	-365.357	-366.526
897.239	-365.338	-365.99	-366.766	-367.174	-368.418	-369.126	-369.806	-370.002	-370.575	-370.948			1270.18	-355.197	-355.93	-356.371	-356.151	-358.154	-359.422	-361.969	-363.464	-365.315	-366.409
897.708	-365.286	-365.87	-367.124	-367.134	-368.329	-368.736	-369.676	-370.213	-370.531	-370.758			1270.62	-355.212	-356.056	-356.277	-356.106	-358.049	-359.293	-361.757	-363.612	-365.427	-366.323
898.177	-365.458	-365.829	-366.904	-367.39	-368.589	-368.537	-369.435	-370.521	-370.413	-370.712			1271.07	-355.178	-355.979	-356.361	-356.126	-358.033	-359.275	-361.871	-363.583	-365.418	-366.366
898.646	-366.047	-365.938	-366.9	-367.511	-368.947	-368.293	-369.221	-370.375	-370.356	-370.384			1271.52	-355.133	-355.903	-356.33	-356.156	-358.084	-359.182	-361.765	-363.599	-365.43	-366.378
899.115	-365.823	-365.968	-366.662	-367.713	-369.318	-367.892	-369.243	-370.374	-370.221	-370.276			1271.96	-355.121	-355.97	-356.304	-356.141	-358.012	-359.091	-361.641	-363.562	-365.4	-366.265
899.584	-365.941	-365.862	-366.815	-367.794	-369.074	-367.928	-369.257	-370.439	-369.956	-369.832			1272.41	-355.088	-356.054	-356.292	-356.227	-358.095	-358.985	-361.711	-363.725	-365.391	-366.25
900.051	-366.102	-366.086	-366.952	-367.626	-369.146	-367.982	-369.037	-370.133	-369.984	-369.735			1272.86	-355.094	-356.166	-356.489	-356.154	-357.977	-359.038	-361.695	-363.731	-365.434	-366.13
900.52	-366.356	-365.805	-366.832	-367.835	-369.572	-368.272	-369.354	-369.965	-369.724	-369.568			1273.3	-355.025	-356.073	-356.462	-356.173	-357.836	-359.025	-361.699	-363.794	-365.376	-366.078
900.989	-366.467	-365.839	-366.732	-367.928	-369.618	-368.279	-369.464	-369.849	-369.744	-369.495			1273.75	-355.03	-356.145	-356.363	-356.171	-357.753	-359.06	-361.635	-363.879	-365.278	-366.064
901.458	-366.707	-366.214	-366.815	-368.101	-369.749	-368.551	-369.765	-369.645	-369.627	-369.578			1274.19	-354.897	-356.221	-356.359	-356.23	-357.706	-358.992	-361.641	-363.974	-365.338	-366.137
901.927	-366.864	-366.229	-366.828	-368.112	-369.587	-368.702	-369.736	-369.626	-369.834	-369.784			1274.64	-354.971	-356.143	-356.23	-356.179	-357.704	-358.94	-361.674	-364.086	-365.365	-366.107
902.396	-366.598	-366.054	-366.928	-368.342	-369.514	-368.901	-369.647	-369.713	-369.734	-370.05			1275.09	-354.846	-356.041	-356.167	-356.18	-357.609	-358.827	-361.59	-364.004	-365.247	-365.979
902.863	-366.747	-366.196	-366.924	-368.335	-369.585	-369.414	-369.612	-369.813	-370.118	-370.02			1275.53	-354.849	-356.098	-356.127	-356.272	-357.631	-358.989	-361.658	-363.947	-365.363	-365.86
903.331	-366.824	-366.265	-367.392	-368.063	-369.78	-369.803	-369.701	-369.793	-370.277	-370.265			1275.98	-354.965	-356.207	-356.098	-356.205	-357.596	-358.922	-361.759	-363.939	-365.364	-365.856
903.8	-366.528	-366.641	-367.412	-368.178	-369.471	-369.744	-369.888	-369.763	-370.455	-370.514			1276.43	-354.911	-356.236	-356.027	-356.12	-357.611	-358.82	-361.771	-363.939	-365.327	-365.965
904.269	-365.926	-366.948	-367.227	-368.051	-369.448	-369.58	-369.842	-369.666	-370.201	-370.311			1276.87	-354.952	-356.218	-356.249	-356.164	-357.639	-358.703	-361.753	-363.863	-365.338	-366.083
904.738	-365.821	-366.782	-367.036	-368.155	-369.245	-369.315	-369.953	-369.485	-370.283	-370.578			1277.32	-354.942	-356.211	-356.132	-356.299	-357.734	-358.796	-361.656	-363.821	-365.314	-366.024
905.205	-365.955	-366.989	-367	-368.192	-369.121	-369.183	-369.876	-369.629	-370.619	-370.528			1277.76	-355	-356.3	-356.111	-356.302	-357.797	-358.867	-361.669	-363.745	-365.393	-366.07
905.673	-365.983	-367.064	-367.063	-368.127	-369.173	-368.963	-370.021	-369.683	-370.808	-370.578			1278.21	-354.935	-356.289	-356.106	-356.312	-357.793	-358.965	-361.751	-363.723	-365.355	-366.012
906.142	-365.896	-366.925	-367.122	-367.61	-369.163	-368.902	-369.769	-369.712	-371	-370.587			1278.65	-354.783	-356.401	-356.167	-356.344	-357.747	-358.957	-361.574	-363.676	-365.27	-366.087
906.611	-365.753	-366.787	-366.735	-367.595	-368.906	-369.041	-369.632	-369.763	-371.217	-370.671			1279.1	-354.836	-356.429	-356.139	-356.362	-357.69	-358.861	-361.809	-363.673	-365.251	-366.15
907.077	-365.957	-366.987	-366.861	-367.57	-369.071	-369.187	-369.492	-369.734	-371.276	-370.945			1279.55	-354.846	-356.477	-356.034	-356.392	-357.565	-358.836	-361.703	-363.619	-365.337	-366.147
907.546	-366.175	-366.913	-366.544	-367.419	-368.992	-369.125	-369.341	-369.483	-371.305	-371.213			1279.99	-354.595	-356.35	-356.09	-356.275	-357.405	-358.799	-361.649	-363.557	-365.31	-366.141
908.014	-366.229	-367.033	-366.42	-367.591	-369.049	-369.214	-369.434	-369.211	-371.144	-371.533			1280.44	-354.613	-356.383	-356.053	-356.273	-357.391	-358.822	-361.643	-363.6	-365.394	-366.123
908.483	-366.54	-367.106	-366.469	-367.404	-368.898	-369.271	-368.797	-369.213	-371.157	-371.369			1280.88	-354.664	-356.429	-355.93	-356.245	-357.307	-358.72	-361.512	-363.595	-365.364	-366.169
908.95	-366.598	-366.987	-366.238	-367.233	-368.722	-368.852	-368.539	-369.078	-371.058	-371.617			1281.33	-354.56	-356.422	-355.96	-356.333	-357.338	-358.588	-361.66	-363.561	-365.272	-366.22
909.418	-366.615	-366.945	-365.703	-367.444	-369.191	-368.931	-368.268	-368.754	-371.115	-372.055			1281.77	-354.543	-356.371	-356.037	-356.367	-357.302	-358.692	-361.712	-363.466	-365.37	-366.237
909.887	-366.556	-367.017	-365.91	-367.371	-368.995	-368.973	-368.273	-368.646	-370.952	-371.905			1282.22	-354.457	-356.392	-355.988	-356.396	-357.22	-358.668	-361.672	-363.535	-365.35	-366.283
910.355	-366.598	-366.952	-365.851	-367.411	-368.898	-369.15	-368.394	-368.633	-371.022	-371.709			1282.67	-354.469	-356.327	-356.029	-356.421	-357.198	-358.696	-361.626	-363.566	-365.357	-366.32
910.822	-366.837	-366.915	-366.359	-367.622	-368.623	-369.554	-368.268	-368.643	-370.953	-371.892			1283.11	-354.316	-356.287	-356.222	-356.389	-357.29	-358.781	-361.622	-363.497	-365.37	-366.314
911.29	-366.781	-366.82	-366.316	-367.551	-368.762	-369.565	-368.215	-368.721	-370.731	-371.939			1283.56	-354.326	-356.282	-356.27	-356.416	-357.341	-358.93	-361.774	-363.455	-365.307	-366.258
911.758	-366.934	-366.617	-366.339	-367.573	-368.899	-369.799	-368.595	-368.88	-370.259	-371.494			1284	-354.311	-356.181	-356.384	-356.296	-357.358	-358.927	-361.997	-363.481	-365.451	-366.217
912.225	-366.903	-366.837	-366.696	-367.707	-369.013	-369.651	-368.726	-369.279	-370.114	-371.267			1284.45	-354.312	-356.144	-356.25	-356.311	-357.41	-358.957	-362.104	-363.489	-365.567	-366.287
912.693	-366.687	-367.022	-367.021	-367.65	-369.171	-369.715	-368.949	-369.507	-369.88	-371.215			1284.89	-354.357	-356.11	-356.308	-356.336	-357.469	-359.07	-362.029	-363.478	-365.635	-366.315
913.161	-366.417	-366.594	-367.329	-367.739	-369.042	-369.425	-368.994	-369.98	-369.72	-371.135			1285.34	-354.27	-356.123	-356.439	-356.305	-357.48	-359.056	-362.071	-363.552	-365.581	-366.322
913.628	-366.125	-366.656	-367.302	-367.944	-369.264	-369.148	-369.016	-370.094	-369.679	-371.157			1285.78	-354.274	-356.071	-356.554	-356.321	-357.435	-359.192	-362.177	-363.616	-365.611	-366.34
914.096	-366.161	-366.754	-367.413	-367.963	-369.55	-368.99	-369.293	-370.022	-370.027	-370.728			1286.23	-354.319	-356.04	-356.651	-356.26	-357.449	-359.135	-362.158	-363.674	-365.572	-366.245
914.564	-366.153	-366.368	-367.739	-367.902	-369.604	-368.533	-369.326	-370.248	-370.322	-370.572			1286.67	-354.415	-356.095	-356.684	-356.262	-357.622	-359.311	-362.237	-363.734	-365.64	-366.264
915.031	-366.242	-366.469	-367.636	-368.147	-369.506	-368.049	-369.268	-370.422	-370.383	-370.382			1287.12	-354.427	-356.017	-356.73	-356.292	-357.537	-359.343	-362.265	-363.714	-365.603	-366.188
915.499	-366.293	-366.31	-367.472	-368.166	-369.731	-367.881	-369.263	-370.52	-370.522	-370.41			1287.56	-354.453	-356.044	-356.701	-356.389	-357.475	-359.321	-362.273	-363.718	-365.71	-366.238
915.967	-366.605	-366.401	-367.417	-368.513	-369.645	-367.566	-369.445	-370.368	-370.743	-370.387			1288.01	-354.437	-355.884	-356.791	-356.373	-357.396	-359.301	-362.397	-363.697	-365.797	-366.356
916.433	-367.069	-366.461	-367.415	-368.396	-369.541	-367.625	-369.148	-370.177	-370.862	-370.46			1288.45	-354.478	-355.732	-356.699	-356.394	-357.445	-359.295	-362.345	-363.676	-365.709	-366.402
916.901	-367.003	-366.586	-367.123	-368.173	-369.362	-367.847	-369.192	-369.836	-370.803	-370.518			1288.9	-354.572	-355.764	-356.696	-356.389	-357.42	-359.437	-362.358	-363.689	-365.855	-366.404
917.369	-366.882	-366.925	-366.97	-368.04	-369.215	-368.052	-369.169	-369.726	-371.011	-370.605			1289.34	-354.603	-355.771	-356.738	-356.42	-357.536	-359.494	-362.425	-363.722	-365.864	-366.338
917.835	-367.165	-366.993	-366.657	-368.318	-369.341	-368.405	-369.106	-369.536	-371.024	-370.684			1289.79	-354.652	-355.699	-356.586	-356.465	-357.491	-359.703	-362.305	-363.835	-365.936	-366.369
918.303	-367.246	-367.103	-366.797	-367.894	-369.252	-368.541	-369.107	-369.243	-370.895	-370.729			1290.23	-354.631	-355.743	-356.606	-356.501	-357.532	-359.635	-362.401	-363.912	-365.934	-366.337
918.769	-367.409	-366.824	-366.762	-367.74	-369.038	-368.657	-369.174	-368.826	-370.731	-370.975			1290.68	-354.722	-355.713	-356.523	-356.48	-357.616	-359.706	-362.362	-363.793	-366.078	-366.278
919.237	-367.062	-366.724	-366.941	-367.907	-368.855	-368.916	-368.926	-368.777	-370.56	-371.233			1291.12	-354.917	-355.785	-356.616	-356.467	-357.575	-359.84	-362.444	-363.814	-366.012	-366.201
919.705	-366.938	-366.637	-366.797	-367.92	-368.496	-368.925	-368.681	-368.703	-370.772	-371.285			1291.57	-354.947	-355.803	-356.594	-356.493	-357.429	-359.836	-362.349	-363.713	-366.085	-366.124
920.171	-367.044	-366.679	-366.415	-367.827	-368.251	-369.08	-368.814	-368.509	-370.686	-371.552			1292.01	-354.802	-355.774	-356.565	-356.471	-357.485	-359.873	-362.337	-363.76	-366.045	-366.077
920.639	-366.978	-366.65	-366.5	-368.229	-368.275	-369.37	-368.962	-368.633	-370.673	-371.358			1292.46	-354.727	-355.76	-356.444	-356.479	-357.51	-359.66	-362.251	-363.801	-365.932	-366.112
921.105	-367.014	-366.51	-366.881	-368.085	-367.763	-369.238	-368.938	-368.703	-370.542	-371.028			1292.9	-354.789	-355.777	-356.446	-356.48	-357.595	-359.718	-362.201	-363.682	-365.946	-366.064
921.573	-366.918	-366.412	-366.919	-368.159	-367.799	-369.244	-368.624	-368.653	-370.273	-370.825			1293.35	-354.726	-355.64	-356.534	-356.499	-357.684	-359.743	-362.261	-363.587	-365.831	-366.131
922.041	-366.853	-366.342	-366.919	-368.219	-367.948	-369.269	-368.685	-369.016	-369.978	-370.88			1293.79	-354.776	-355.658	-356.514	-356.554	-357.762	-359.693	-362.083	-363.593	-365.867	-366.142
922.507	-366.777	-366.267	-367.006	-368.228	-367.975	-369.185	-368.798	-369.185	-369.38	-370.503			1294.24	-354.776	-355.791	-356.444	-356.469	-357.78	-359.706	-362.222	-363.642	-365.743	-366.1
922.975	-366.581	-366.271	-367.105	-368.188	-368.127	-369.181	-368.82	-369.306	-369.256	-370.309			1294.68	-354.85	-355.805	-356.361	-356.445	-357.755	-359.841	-362.327	-363.765	-365.678	-366.188
923.44	-366.474	-366.448	-367.289	-368.236	-368.381	-368.922	-368.972	-369.387	-369.255	-370.48			1295.13	-354.838	-355.841	-356.292	-356.475	-357.686	-359.925	-362.19	-363.653	-365.576	-366.197
923.908	-366.35	-366.465	-367.308	-367.858	-368.481	-368.789	-369.227	-369.551	-368.932	-370.621			1295.57	-354.76	-355.756	-356.213	-356.55	-357.693	-359.905	-362.155	-363.657	-365.559	-366.277
924.374	-366.248	-366.299	-367.192	-368.153	-368.34	-368.447	-369.228	-369.759	-369.051	-370.542			1296.02	-354.793	-355.847	-356.241	-356.479	-357.75	-359.939	-362.189	-363.656	-365.564	-366.31
924.842	-366.181	-366.534	-367.163	-368.351	-368.45	-368.246	-369.353	-369.688	-369.41	-370.514			1296.46	-354.814	-355.866	-356.251	-356.463	-357.828	-359.999	-362.352	-363.688	-365.618	-366.357
925.307	-366.213	-366.549	-367.201	-368.407	-368.528	-368.318	-369.323	-369.822	-369.87	-370.576			1296.9	-354.945	-355.835	-356.107	-356.473	-357.965	-360.021	-362.379	-363.596	-365.615	-366.366
925.775	-366.57	-366.66	-366.959	-368.394	-368.718	-367.995	-369.134	-369.887	-370.02	-370.741			1297.35	-354.882	-355.796	-356.223	-356.448	-357.865	-360.043	-362.375	-363.443	-365.459	-366.348
926.241	-366.643	-366.976	-366.481	-368.245	-368.77	-368.095	-369.129	-369.892	-370.158	-370.844			1297.79	-354.95	-355.606	-356.293	-356.475	-357.873	-360.005	-362.324	-363.467	-365.562	-366.291
926.708	-366.659	-367.187	-366.319	-368.143	-368.933	-368.434	-369.364	-369.793	-370.298	-370.81			1298.24	-354.949	-355.573	-356.343	-356.426	-357.845	-359.832	-362.231	-363.463	-365.491	-366.278
927.174	-366.814	-367.712	-366.11	-367.98	-368.667	-368.629	-369.278	-369.758	-370.436	-370.698			1298.68	-355.003	-355.537	-356.356	-356.399	-357.873	-359.859	-362.073	-363.486	-365.503	-366.261
927.642	-366.734	-367.85	-366.163	-367.654	-368.633	-369.04	-369.092	-369.831	-370.86	-370.826			1299.13	-355.036	-355.505	-356.369	-356.348	-357.919	-359.769	-362.013	-363.42	-365.408	-366.284
928.107	-366.429	-368.143	-365.924	-367.635	-368.644	-369.34	-369.199	-369.906	-371.34	-370.562			1299.57	-355.03	-355.457	-356.249	-356.361	-357.978	-359.86	-362.012	-363.407	-365.417	-366.306
928.575	-366.332	-368.253	-366.236	-367.482	-368.572	-369.57	-369.189	-370.161	-371.336	-370.657			1300.01	-355.107	-355.43	-356.367	-356.365	-357.775	-359.719	-362.064	-363.486	-365.421	-366.315
929.04	-366.392	-368.004	-366.424	-367.571	-368.804	-369.709	-369.384	-370.156	-371.224	-370.664			1300.46	-355.128	-355.479	-356.343	-356.372	-357.653	-359.728	-361.882	-363.543	-365.454	-366.171
929.508	-366.04	-367.93	-366.969	-367.378	-368.739	-369.96	-369.443	-369.863	-371.303	-370.567			1300.9	-355.262	-355.597	-356.396	-356.396	-357.691	-359.622	-361.846	-363.473	-365.464	-366.24
929.973	-366.101	-367.811	-367.172	-367.875	-368.812	-370.344	-369.444	-369.809	-371.329	-370.729			1301.35	-355.342	-355.579	-356.404	-356.376	-357.693	-359.478	-362.021	-363.359	-365.378	-366.186
930.441	-366.04	-367.812	-367.027	-368.13	-368.744	-370.392	-369.5	-369.934	-371.415	-371.059			1301.79	-355.25	-355.646	-356.439	-356.418	-357.76	-359.491	-361.904	-363.334	-365.458	-366.144
930.906	-366.07	-367.788	-367.047	-368.152	-368.835	-370.475	-369.617	-369.826	-371.377	-371.113			1302.24	-355.05	-355.706	-356.421	-356.438	-357.768	-359.316	-361.898	-363.35	-365.391	-366.144
931.373	-366.047	-367.656	-366.853	-368.243	-368.624	-370.312	-369.739	-369.494	-371.397	-371.023			1302.68	-355.268	-355.759	-356.333	-356.525	-357.828	-359.244	-361.9	-363.391	-365.428	-366.123
931.839	-365.961	-367.327	-366.935	-368.201	-368.643	-369.853	-369.643	-369.66	-371.398	-370.988			1303.12	-355.39	-355.87	-356.392	-356.532	-357.852	-359.249	-361.95	-363.31	-365.461	-366.156
932.306	-365.828	-367.053	-367.061	-368.144	-368.581	-369.442	-369.707	-369.346	-371.236	-371.025			1303.57	-355.302	-355.871	-356.488	-356.607	-357.856	-359.351	-361.987	-363.323	-365.389	-366.097
932.771	-365.84	-366.928	-367.008	-368.306	-368.8	-369.26	-369.857	-369.47	-370.715	-371.153			1304.01	-355.31	-355.876	-356.528	-356.493	-357.8	-359.348	-361.916	-363.39	-365.412	-366.091
933.239	-366.132	-366.76	-367.135	-368.128	-368.831	-369.024	-369.839	-369.732	-370.476	-371.332			1304.45	-355.335	-356.025	-356.635	-356.6	-357.968	-359.467	-361.931	-363.555	-365.372	-366.072
933.704	-366.171	-366.656	-367.123	-368.203	-368.771	-368.775	-369.639	-369.732	-370.575	-371.558			1304.9	-355.333	-356.075	-356.711	-356.614	-357.939	-359.506	-361.936	-363.574	-365.382	-366.045
934.169	-366.383	-366.53	-366.952	-367.913	-368.702	-368.616	-369.381	-369.56	-370.616	-371.523			1305.34	-355.255	-356.059	-356.718	-356.688	-358	-359.707	-362.035	-363.558	-365.418	-366.059
934.636	-366.817	-366.342	-366.939	-367.508	-368.614	-368.411	-369.51	-369.364	-370.567	-371.724			1305.79	-355.17	-356.125	-356.715	-356.663	-357.961	-359.745	-362.229	-363.746	-365.397	-366.033
935.102	-366.907	-366.632	-366.74	-367.399	-368.432	-368.342	-369.386	-369.517	-370.125	-371.913			1306.23	-355.171	-356.172	-356.671	-356.695	-357.9	-359.649	-362.243	-363.828	-365.471	-366.077
935.569	-367.059	-366.872	-366.691	-367.692	-367.988	-368.312	-369.204	-369.425	-370.458	-371.705			1306.67	-355.199	-356.233	-356.608	-356.737	-358.023	-359.793	-362.148	-363.875	-365.45	-366.065
936.034	-366.975	-366.895	-366.739	-367.647	-368.023	-368.215	-369.172	-369.597	-370.377	-371.892			1307.12	-355.165	-356.249	-356.866	-356.707	-358.061	-359.805	-362.135	-363.921	-365.348	-366.056
936.499	-367.07	-367.032	-366.691	-367.526	-368.14	-368.323	-369.169	-369.633	-370.707	-371.839			1307.56	-355.093	-356.195	-356.885	-356.816	-357.919	-359.804	-362.197	-363.895	-365.291	-366.091
936.966	-367.072	-367.133	-366.535	-367.258	-368.346	-368.317	-369.082	-369.791	-370.509	-371.37			1308	-355.105	-356.216	-356.985	-356.873	-357.815	-359.929	-362.234	-363.933	-365.349	-366.099
937.431	-367.118	-367.308	-366.397	-367.051	-368.151	-368.667	-369.033	-370.103	-370.652	-371.183			1308.45	-355.103	-356.162	-356.966	-356.81	-357.852	-359.873	-362.129	-363.958	-365.309	-366.19
937.898	-366.964	-367.225	-366.701	-367.085	-368.018	-368.855	-368.863	-370.174	-370.788	-371.016			1308.89	-355.048	-356.16	-356.981	-356.86	-357.797	-359.952	-362.12	-363.902	-365.448	-366.253
938.363	-366.828	-367.419	-366.618	-367.103	-367.791	-369.053	-368.417	-370.471	-370.934	-370.798			1309.34	-354.974	-356.107	-356.932	-356.945	-357.729	-359.895	-362.124	-363.928	-365.348	-366.242
938.828	-366.706	-367.119	-366.623	-367.285	-367.823	-369.187	-368.312	-370.49	-371.344	-370.794			1309.78	-354.877	-356.059	-356.965	-356.933	-357.72	-359.97	-362.096	-363.907	-365.353	-366.277
939.295	-366.636	-367.107	-366.653	-367.17	-367.873	-369.466	-368.371	-370.755	-371.5	-370.55			1310.22	-354.839	-356.054	-357.01	-356.87	-357.737	-360.085	-362.135	-364.028	-365.219	-366.238
939.76	-366.558	-366.98	-367.152	-367.314	-367.922	-369.331	-368.142	-370.851	-371.231	-370.494			1310.67	-354.832	-356.242	-356.962	-356.897	-357.886	-360.06	-361.973	-364.074	-365.215	-366.237
940.225	-366.495	-366.728	-367.309	-367.457	-368.155	-369.332	-368.214	-370.692	-371.404	-370.427			1311.11	-354.855	-356.378	-357.056	-356.804	-357.782	-360.144	-362.026	-364.067	-365.241	-366.256
940.692	-366.294	-366.709	-367.54	-367.434	-368.291	-369.407	-368.365	-370.499	-371.422	-370.478			1311.55	-354.864	-356.474	-357.034	-356.969	-357.885	-360.213	-362.048	-364.067	-365.305	-366.36
941.157	-366.255	-366.459	-367.443	-367.68	-368.33	-369.409	-368.558	-370.562	-371.336	-370.548			1312	-354.859	-356.416	-357.087	-356.917	-357.886	-360.186	-362.072	-364.097	-365.377	-366.42
941.622	-366.194	-366.224	-367.463	-367.68	-368.326	-369.079	-368.633	-370.584	-371.418	-370.644			1312.44	-354.907	-356.532	-357.027	-356.95	-357.953	-360.201	-362.183	-364.061	-365.322	-366.394
942.089	-366.01	-366.154	-367.536	-367.858	-368.525	-369.211	-368.735	-370.19	-371.303	-370.437			1312.88	-354.95	-356.505	-356.871	-356.967	-357.963	-360.385	-362.146	-363.971	-365.4	-366.413
942.553	-366.154	-365.991	-367.717	-367.823	-368.666	-369.191	-368.852	-369.82	-371.009	-370.556			1313.33	-354.969	-356.508	-357.044	-356.885	-357.964	-360.373	-362.304	-364.098	-365.361	-366.346
943.018	-366.308	-366.127	-368.084	-367.903	-368.738	-369.005	-368.855	-369.907	-371.01	-370.637			1313.77	-354.873	-356.519	-357.061	-356.878	-358.051	-360.433	-362.244	-364.166	-365.426	-366.329
943.485	-366.155	-365.901	-368.043	-368.194	-369.16	-369.458	-369.203	-369.608	-370.604	-370.413			1314.21	-354.869	-356.63	-356.977	-356.827	-358.079	-360.416	-362.334	-364.13	-365.392	-366.423
943.95	-366.284	-365.927	-368.087	-368.168	-369.123	-369.459	-369.199	-369.871	-370.42	-370.414			1314.66	-354.943	-356.592	-356.879	-356.813	-358.146	-360.395	-362.311	-364.084	-365.464	-366.477
944.414	-366.767	-366.268	-368.051	-368.03	-369.256	-369.377	-368.971	-369.821	-370.242	-370.515			1315.1	-354.935	-356.57	-356.93	-356.837	-358.232	-360.535	-362.311	-364.031	-365.489	-366.548
944.881	-366.791	-366.51	-367.834	-368.089	-369.203	-369.115	-369.09	-369.526	-370.675	-370.503			1315.54	-354.875	-356.571	-356.848	-356.897	-358.258	-360.548	-362.375	-364.032	-365.513	-366.674
945.346	-367.028	-366.779	-367.876	-367.726	-369.009	-368.776	-369.313	-369.235	-370.35	-370.276			1315.98	-354.932	-356.666	-356.9	-356.837	-358.313	-360.507	-362.473	-364.012	-365.612	-366.773
945.81	-367.058	-367.185	-367.849	-367.473	-368.965	-368.546	-369.681	-369.228	-370.306	-370.479			1316.43	-354.957	-356.764	-356.768	-356.88	-358.278	-360.513	-362.625	-364.026	-365.553	-366.729
946.275	-366.843	-367.772	-367.724	-367.629	-368.69	-368.4	-369.88	-369.236	-369.991	-370.655			1316.87	-354.858	-356.756	-356.807	-356.902	-358.207	-360.581	-362.608	-364.017	-365.62	-366.75
946.742	-366.61	-367.929	-367.838	-367.406	-368.532	-368.224	-370.059	-369.42	-370.024	-370.614			1317.31	-354.807	-356.738	-356.83	-356.869	-358.371	-360.517	-362.606	-363.836	-365.644	-366.639
947.206	-366.382	-367.837	-367.834	-367.306	-368.566	-368.159	-370.307	-369.582	-370.235	-370.724			1317.76	-354.746	-356.616	-356.801	-356.956	-358.433	-360.514	-362.771	-363.778	-365.816	-366.545
947.671	-366.483	-367.816	-367.671	-367.239	-368.611	-367.975	-370.358	-369.748	-370.204	-370.481			1318.2	-354.86	-356.618	-356.831	-356.959	-358.493	-360.482	-362.857	-363.823	-365.828	-366.56
948.137	-366.401	-368.131	-367.5	-367.263	-368.307	-367.789	-369.989	-369.836	-369.96	-370.481			1318.64	-354.971	-356.62	-356.772	-356.864	-358.616	-360.38	-362.787	-363.784	-365.854	-366.478
948.602	-366.564	-368.256	-367.585	-367.368	-368.18	-367.694	-369.747	-369.784	-370.171	-370.879			1319.08	-355	-356.617	-356.764	-356.793	-358.63	-360.285	-362.723	-363.731	-365.73	-366.395
949.066	-366.288	-368.159	-367.658	-367.626	-368.244	-367.505	-369.543	-369.668	-370.377	-371.084			1319.53	-354.887	-356.607	-356.905	-356.819	-358.581	-360.244	-362.614	-363.703	-365.679	-366.303
949.531	-366.208	-368.311	-367.555	-367.414	-368.21	-367.466	-369.328	-369.497	-370.505	-370.998			1319.97	-354.918	-356.671	-356.924	-356.799	-358.673	-360.22	-362.58	-363.807	-365.748	-366.216
949.995	-366.129	-368.039	-367.733	-367.282	-368.145	-367.401	-369.269	-369.48	-370.314	-371.108			1320.41	-355.106	-356.874	-356.83	-356.798	-358.746	-360.222	-362.621	-363.857	-365.709	-366.354
950.462	-366.232	-368.075	-367.869	-366.877	-368.407	-367.421	-369.101	-369.713	-370.351	-370.838			1320.85	-355.27	-356.947	-356.869	-356.807	-358.863	-360.22	-362.652	-363.839	-365.756	-366.315
950.926	-366.332	-367.971	-367.964	-366.987	-368.506	-367.301	-368.651	-369.507	-370.253	-370.525			1321.3	-355.316	-356.951	-356.871	-356.794	-358.793	-360.212	-362.789	-363.815	-365.693	-366.357
951.39	-366.101	-367.773	-367.703	-366.936	-368.346	-367.631	-368.681	-369.379	-370.499	-370.436			1321.74	-355.401	-356.889	-356.898	-356.823	-358.806	-360.241	-362.838	-363.873	-365.749	-366.287
951.855	-366.117	-367.804	-367.68	-367.061	-368.682	-367.794	-368.838	-369.459	-370.314	-370.393			1322.18	-355.521	-356.984	-356.907	-356.79	-358.688	-360.184	-362.92	-363.856	-365.739	-366.182
952.321	-366.196	-367.436	-367.53	-367.189	-368.704	-368.165	-368.391	-369.495	-370.333	-370.106			1322.62	-355.694	-357.062	-356.888	-356.88	-358.89	-360.177	-362.962	-363.773	-365.817	-366.141
952.785	-366.265	-367.381	-367.555	-367.312	-368.977	-368.423	-368.043	-369.572	-370.367	-370.199			1323.07	-355.813	-357.097	-356.838	-356.895	-358.955	-360.06	-363.105	-363.681	-365.786	-366.147
953.249	-366.367	-367.284	-367.42	-367.644	-369.147	-368.866	-368.073	-369.324	-370.422	-370.267			1323.51	-355.81	-357.018	-356.761	-356.999	-358.98	-360.054	-363.188	-363.663	-365.745	-366.075
953.714	-366.728	-367.15	-367.29	-367.654	-369.258	-369.145	-368.104	-369.179	-370.505	-370.216			1323.95	-355.923	-357.018	-356.681	-357.105	-359.103	-360.179	-363.199	-363.803	-365.898	-365.921
954.178	-366.852	-367.198	-367.405	-368.107	-369.157	-369.37	-368.209	-369.395	-370.867	-369.995			1324.39	-356.051	-357.041	-356.7	-357.107	-359.121	-360.097	-363.215	-363.828	-365.831	-365.876
954.642	-366.838	-366.94	-366.993	-367.892	-369.416	-369.659	-368.221	-369.787	-370.678	-369.763			1324.84	-356.306	-357.048	-356.776	-357.112	-359.222	-360.195	-363.215	-363.927	-365.821	-365.791
955.108	-366.912	-366.852	-366.894	-367.727	-369.023	-369.403	-368.102	-370.257	-370.871	-369.905			1325.28	-356.28	-357.176	-356.885	-357.04	-359.177	-360.271	-363.248	-363.938	-365.689	-365.782
955.572	-366.872	-367.094	-366.613	-368.032	-369.148	-369	-368.277	-370.201	-371.067	-370.074			1325.72	-356.202	-357.24	-356.901	-357.046	-359.223	-360.373	-363.172	-363.964	-365.605	-365.766
956.036	-366.436	-366.859	-366.595	-368.031	-368.572	-368.607	-368.44	-370.062	-371.482	-370.149			1326.16	-356.153	-357.27	-357.004	-357.067	-359.268	-360.534	-363.229	-364.017	-365.693	-365.771
956.501	-366.322	-366.893	-366.499	-367.953	-368.406	-368.429	-368.777	-370.193	-371.412	-370.133			1326.61	-356.213	-357.395	-356.947	-357.086	-359.377	-360.632	-363.178	-364.115	-365.735	-365.788
956.965	-366.079	-366.82	-366.54	-367.775	-368.034	-368.224	-368.75	-370.294	-371.336	-370.607			1327.05	-356.245	-357.376	-357.046	-357.126	-359.35	-360.549	-363.109	-364.057	-365.624	-365.865
957.429	-365.808	-366.514	-366.644	-367.842	-367.891	-367.826	-368.735	-370.472	-371.427	-370.894			1327.49	-356.268	-357.39	-357.141	-357.243	-359.438	-360.716	-363.112	-364.065	-365.576	-365.924
957.893	-365.804	-366.339	-366.68	-367.918	-367.956	-367.599	-368.755	-370.694	-371.656	-370.912			1327.93	-356.222	-357.432	-357.323	-357.283	-359.385	-360.786	-363.094	-364.087	-365.462	-365.819
958.359	-366.057	-366.228	-366.626	-368.171	-367.733	-367.323	-368.862	-370.683	-371.594	-370.752			1328.38	-356.326	-357.426	-357.397	-357.205	-359.392	-360.854	-362.964	-364.027	-365.433	-365.993
958.823	-366.242	-366.172	-366.601	-368.296	-367.709	-367.177	-368.791	-370.45	-371.492	-370.831			1328.82	-356.29	-357.469	-357.492	-357.312	-359.382	-360.973	-362.948	-363.958	-365.423	-365.952
959.287	-366.304	-366.281	-366.793	-368.269	-367.627	-367.214	-368.978	-370.165	-371.282	-370.97			1329.26	-356.336	-357.505	-357.597	-357.376	-359.319	-360.943	-362.944	-363.913	-365.298	-366.013
959.751	-366.198	-366.16	-366.975	-368.34	-367.461	-367.503	-369.063	-369.881	-371.39	-370.934			1329.7	-356.323	-357.53	-357.487	-357.509	-359.251	-361.086	-362.852	-363.868	-365.281	-366.03
960.215	-365.849	-366.224	-367.096	-368.287	-367.658	-367.487	-369.237	-369.427	-371.141	-370.51			1330.14	-356.388	-357.595	-357.557	-357.579	-359.223	-361.103	-362.874	-363.894	-365.185	-366.106
960.678	-365.872	-366.334	-366.975	-367.903	-367.418	-367.862	-369.268	-369.424	-370.776	-370.193			1330.58	-356.389	-357.559	-357.546	-357.69	-359.343	-361.08	-362.755	-363.941	-365.128	-366.12
961.142	-366.313	-366.285	-366.891	-367.948	-367.483	-368.285	-369.289	-369.633	-370.445	-369.812			1331.03	-356.368	-357.75	-357.664	-357.771	-359.367	-361.066	-362.742	-363.911	-365.116	-366.208
961.606	-366.735	-366.471	-366.87	-367.832	-367.61	-368.648	-369.275	-369.721	-370.663	-369.515			1331.47	-356.401	-357.722	-357.748	-357.787	-359.469	-361.191	-362.735	-363.955	-365.064	-366.385
962.07	-366.846	-366.862	-366.704	-368.091	-367.635	-368.779	-369.291	-369.509	-370.426	-369.259			1331.91	-356.309	-357.705	-357.914	-357.885	-359.526	-361.198	-362.709	-364.064	-365.164	-366.361
962.534	-366.813	-367.187	-366.439	-367.802	-367.691	-369.108	-369.638	-369.638	-370.397	-369.266			1332.35	-356.356	-357.832	-357.949	-357.906	-359.613	-361.103	-362.688	-364.201	-365.136	-366.498
962.999	-367.14	-367.174	-366.298	-367.74	-368.181	-369.374	-369.746	-369.606	-370.333	-369.311			1332.79	-356.328	-357.867	-357.914	-358.013	-359.738	-361.056	-362.676	-364.112	-365.183	-366.61
963.463	-367.009	-367.344	-366.278	-367.653	-368.161	-369.524	-369.579	-369.434	-370.162	-369.27			1333.24	-356.396	-357.899	-358.094	-358.17	-359.72	-361.152	-362.787	-364.075	-365.13	-366.673
963.927	-366.828	-367.364	-366.23	-367.814	-368.372	-369.277	-369.588	-369.508	-370.294	-369.695			1333.68	-356.478	-357.929	-358.128	-358.286	-360.003	-361.197	-362.813	-364.202	-365.242	-366.785
964.391	-366.838	-367.454	-366.316	-367.723	-368.423	-369.297	-369.626	-369.325	-370.31	-369.651			1334.12	-356.473	-357.885	-358.268	-358.24	-360.021	-361.139	-362.931	-364.29	-365.241	-366.706
964.854	-367.02	-367.807	-366.193	-367.536	-368.561	-368.97	-369.682	-369.388	-370.128	-369.786			1334.56	-356.464	-358.06	-358.241	-358.317	-360.131	-361.252	-362.888	-364.331	-365.178	-366.683
965.318	-366.752	-367.877	-366.846	-367.522	-368.713	-368.881	-369.745	-369.738	-370.028	-369.946			1335	-356.448	-358.104	-358.351	-358.377	-360.151	-361.417	-362.937	-364.367	-365.221	-366.716
965.781	-366.243	-367.781	-366.757	-367.043	-368.925	-368.891	-369.736	-369.821	-369.944	-370.26			1335.44	-356.459	-358.157	-358.535	-358.507	-360.137	-361.445	-363.046	-364.369	-365.213	-366.711
966.245	-366.037	-367.645	-366.943	-367.48	-368.883	-368.71	-369.625	-369.85	-370.149	-370.618			1335.89	-356.386	-358.332	-358.554	-358.514	-360.073	-361.512	-362.948	-364.389	-365.259	-366.797
966.709	-365.762	-367.631	-367.337	-367.348	-368.98	-368.234	-369.673	-369.735	-369.989	-370.67			1336.33	-356.343	-358.484	-358.593	-358.611	-360.056	-361.474	-362.985	-364.398	-365.381	-366.955
967.172	-365.563	-367.489	-367.636	-367.328	-368.765	-368.085	-369.492	-369.852	-370.113	-370.805			1336.77	-356.416	-358.458	-358.575	-358.651	-360.152	-361.502	-362.941	-364.461	-365.414	-366.923
967.636	-365.39	-367.468	-367.803	-367.352	-369.164	-367.987	-369.396	-370.048	-370.027	-370.793			1337.21	-356.446	-358.568	-358.744	-358.657	-360.159	-361.525	-363.015	-364.538	-365.341	-366.98
968.099	-365.524	-367.25	-367.988	-367.353	-369.271	-367.781	-369.412	-370.038	-370.353	-370.936			1337.65	-356.474	-358.673	-358.803	-358.696	-360.111	-361.6	-362.932	-364.554	-365.364	-366.999
968.563	-365.408	-367.063	-367.797	-367.432	-369.426	-367.832	-369.247	-370.025	-370.468	-370.62			1338.09	-356.466	-358.738	-358.935	-358.678	-360.034	-361.68	-362.934	-364.64	-365.461	-367.005
969.026	-365.459	-367.069	-367.401	-367.582	-369.367	-367.898	-369.279	-369.844	-370.233	-370.525			1338.53	-356.41	-358.715	-358.805	-358.707	-360.065	-361.653	-362.841	-364.709	-365.525	-366.921
969.49	-365.921	-366.843	-367.313	-367.594	-369.4	-368.099	-369.361	-369.539	-369.934	-370.411			1338.97	-356.435	-358.667	-358.912	-358.671	-360.047	-361.795	-362.866	-364.815	-365.593	-366.945
969.953	-365.941	-366.702	-367.267	-367.274	-369.464	-368.627	-369.594	-369.317	-370.054	-370.281			1339.42	-356.647	-358.682	-358.971	-358.794	-360.213	-361.873	-363.007	-364.921	-365.609	-367.128
970.416	-365.928	-366.587	-367.126	-367.355	-369.317	-368.696	-369.79	-369.375	-369.918	-370.081			1339.86	-356.688	-358.667	-359.018	-358.864	-360.115	-361.85	-363	-364.998	-365.752	-367.134
970.88	-365.755	-366.703	-366.935	-367.333	-368.828	-369.028	-369.661	-369.173	-369.856	-369.923			1340.3	-356.837	-358.735	-359.07	-358.825	-360.184	-361.822	-362.913	-365.111	-365.79	-367.238
971.343	-365.828	-366.717	-366.772	-367.395	-368.987	-368.979	-369.631	-369.279	-369.861	-369.761			1340.74	-356.839	-358.682	-359.09	-358.816	-360.295	-361.77	-362.828	-365.065	-365.893	-367.199
971.806	-365.935	-366.43	-366.682	-367.203	-368.949	-369.278	-369.65	-369.626	-369.655	-369.873			1341.18	-356.891	-358.728	-359.176	-358.866	-360.205	-361.774	-362.851	-365.165	-365.818	-367.239
972.27	-366.429	-366.281	-366.73	-367.365	-369.307	-369.416	-369.775	-369.823	-369.62	-369.93			1341.62	-357.044	-358.697	-359.206	-358.932	-360.275	-361.765	-362.904	-365.291	-365.892	-367.305
972.733	-366.474	-366.648	-366.772	-367.176	-369.355	-369.407	-369.885	-369.842	-369.574	-370.012			1342.06	-357.189	-358.741	-359.136	-358.874	-360.351	-361.722	-363.064	-365.367	-365.957	-367.263
973.196	-366.34	-366.964	-366.606	-367.192	-369.321	-369.214	-369.974	-369.993	-369.364	-370.11			1342.51	-357.16	-358.669	-359.066	-358.944	-360.41	-361.734	-363.074	-365.445	-366.031	-367.31
973.659	-366.341	-367.051	-366.587	-367.228	-369.084	-368.911	-369.726	-369.891	-369.425	-370.254			1342.95	-357.167	-358.657	-359.13	-358.887	-360.39	-361.767	-363.152	-365.336	-366.026	-367.229
974.121	-366.506	-367.028	-366.706	-367.119	-369.042	-368.6	-369.438	-369.786	-369.34	-370.476			1343.39	-357.155	-358.581	-359.048	-358.978	-360.35	-361.722	-363.216	-365.377	-366.096	-367.235
974.584	-366.145	-367.329	-366.782	-367.213	-368.768	-368.133	-369.472	-369.842	-369.213	-370.769			1343.83	-357.233	-358.566	-359.094	-358.963	-360.428	-361.639	-363.324	-365.3	-366.259	-367.16
975.047	-366.047	-367.153	-367.08	-367.355	-368.719	-368.023	-369.478	-369.943	-369.146	-370.972			1344.27	-357.284	-358.612	-359.015	-358.968	-360.352	-361.668	-363.43	-365.287	-366.386	-367.215
975.51	-366.129	-367.274	-367.298	-367.274	-368.536	-368.058	-369.49	-369.761	-369.329	-371.056			1344.71	-357.361	-358.617	-358.938	-359.074	-360.414	-361.768	-363.43	-365.306	-366.504	-367.201
975.973	-366.043	-367.5	-367.423	-367.14	-368.569	-367.88	-369.601	-369.953	-369.259	-371.438			1345.15	-357.342	-358.501	-358.873	-359.054	-360.43	-361.843	-363.559	-365.393	-366.526	-367.172
976.436	-365.777	-367.456	-367.84	-367.21	-368.355	-368.095	-369.37	-369.883	-369.565	-371.598			1345.59	-357.337	-358.411	-358.942	-359.121	-360.432	-361.966	-363.54	-365.445	-366.568	-367.108
976.899	-365.665	-367.2	-367.701	-367.139	-368.718	-368.192	-369.154	-369.82	-369.594	-371.709			1346.03	-357.428	-358.343	-359.003	-359.154	-360.517	-361.94	-363.622	-365.62	-366.593	-367.012
977.362	-365.954	-366.844	-367.938	-367.512	-368.484	-368.135	-368.774	-370.036	-369.832	-371.519			1346.47	-357.549	-358.332	-358.918	-359.159	-360.441	-361.853	-363.593	-365.638	-366.674	-367.048
977.825	-365.875	-366.672	-367.921	-367.494	-368.388	-368.093	-368.794	-370.05	-369.604	-371.153			1346.91	-357.565	-358.304	-358.949	-359.194	-360.505	-361.971	-363.517	-365.737	-366.662	-367.042
978.288	-366.009	-366.709	-367.672	-367.962	-368.373	-368.24	-368.855	-370.107	-369.944	-370.819			1347.35	-357.601	-358.2	-358.926	-359.29	-360.565	-362.152	-363.607	-365.714	-366.574	-367.103
978.749	-366.134	-366.451	-367.087	-368.112	-368.355	-368.498	-368.95	-369.801	-369.946	-370.397			1347.79	-357.664	-358.172	-358.909	-359.217	-360.692	-362.174	-363.643	-365.688	-366.768	-367.093
979.212	-366.421	-366.629	-366.796	-368.162	-368.11	-369.082	-369.14	-369.712	-370.005	-370.164			1348.24	-357.69	-358.154	-358.947	-359.153	-360.829	-362.165	-363.752	-365.863	-366.739	-367.066
979.675	-366.273	-366.906	-366.424	-368.484	-367.905	-369.273	-368.912	-369.547	-369.932	-370.005			1348.68	-357.836	-358.166	-358.961	-359.134	-360.989	-362.106	-363.787	-365.824	-366.743	-367.04
980.138	-366.338	-366.755	-366.305	-368.65	-367.969	-369.419	-368.871	-369.346	-369.885	-370.168			1349.12	-357.785	-358.136	-359.165	-359.078	-360.932	-362.19	-363.874	-365.751	-366.682	-366.989
980.601	-366.499	-366.861	-366.266	-368.861	-368.224	-369.81	-369.184	-369.217	-370.065	-369.867			1349.56	-357.725	-358.001	-359.084	-359.01	-360.841	-362.375	-363.946	-365.673	-366.649	-366.88
981.064	-366.339	-367.003	-366.21	-369.119	-368.266	-370.041	-369.535	-369.131	-370.094	-369.404			1350	-357.636	-357.964	-359.131	-359.069	-360.893	-362.357	-363.999	-365.644	-366.65	-366.741
981.526	-366.424	-367.067	-366.041	-369.338	-368.094	-370.181	-369.85	-369.217	-370.428	-369.504			1350.44	-357.755	-358.009	-359.032	-359.041	-360.992	-362.255	-363.981	-365.629	-366.636	-366.846
981.987	-366.375	-367.045	-366.172	-369.078	-368.12	-370.161	-369.804	-369.219	-370.403	-369.543			1350.88	-357.855	-357.99	-359.022	-359.042	-360.987	-362.3	-363.946	-365.568	-366.698	-366.757
982.45	-366.227	-366.936	-366.403	-369.071	-368.487	-369.881	-369.939	-369.327	-370.456	-369.187			1351.32	-357.848	-358.006	-359.085	-359.07	-361.119	-362.352	-364.024	-365.6	-366.573	-366.819
982.913	-366.355	-366.758	-366.523	-368.957	-368.977	-369.642	-370.074	-369.14	-370.084	-369.23			1351.76	-357.699	-358.008	-359.113	-359.101	-361.085	-362.345	-363.98	-365.572	-366.625	-366.831
983.375	-366.488	-367.11	-366.637	-368.824	-369.245	-369.667	-370.094	-369.28	-369.832	-369.323			1352.2	-357.669	-358.027	-359.167	-359.072	-361.125	-362.254	-363.981	-365.449	-366.662	-366.917
983.838	-366.305	-367.254	-366.802	-368.749	-369.154	-369.245	-370.118	-369.185	-369.794	-369.362			1352.64	-357.586	-357.992	-359.135	-359.114	-361.224	-362.308	-363.904	-365.385	-366.754	-366.889
984.299	-366.138	-367.164	-367.142	-368.666	-369.135	-369.09	-369.923	-369.138	-369.795	-369.396			1353.08	-357.581	-358.1	-359.195	-359.185	-361.169	-362.231	-363.991	-365.289	-366.787	-366.838
984.761	-366.397	-367.235	-367.427	-368.497	-369.153	-368.788	-369.552	-368.776	-369.948	-369.524			1353.52	-357.562	-357.936	-359.212	-359.285	-361.134	-362.327	-364.077	-365.453	-366.76	-366.739
985.224	-366.5	-367.284	-367.593	-368.144	-369.415	-368.724	-369.74	-368.707	-369.745	-369.463			1353.96	-357.623	-358.001	-359.176	-359.259	-361.141	-362.315	-364.185	-365.517	-366.706	-366.66
985.687	-366.38	-367.282	-367.97	-368.195	-369.247	-368.993	-369.804	-368.8	-369.616	-369.658			1354.4	-357.754	-358.113	-359.16	-359.255	-361.206	-362.271	-364.214	-365.37	-366.553	-366.669
986.149	-366.545	-367.084	-368.126	-368.075	-369.065	-369.271	-369.622	-368.748	-369.549	-369.845			1354.84	-357.703	-358.074	-359.072	-359.211	-361.102	-362.277	-364.207	-365.231	-366.426	-366.474
986.61	-366.696	-366.842	-368.109	-367.747	-369.032	-369.479	-369.512	-368.86	-369.8	-370.14			1355.28	-357.802	-358.142	-359.196	-359.143	-361.084	-362.432	-364.281	-365.294	-366.434	-366.465
987.072	-366.882	-366.88	-368.043	-367.514	-369.097	-369.648	-369.112	-368.999	-369.607	-370.133			1355.72	-357.84	-358.057	-359.207	-359.22	-361.096	-362.581	-364.363	-365.364	-366.536	-366.413
987.535	-366.912	-366.761	-368.013	-367.23	-368.953	-369.616	-368.991	-368.993	-369.527	-370.028			1356.16	-357.853	-358.214	-359.332	-359.245	-360.982	-362.645	-364.439	-365.398	-366.461	-366.376
987.997	-367.018	-366.577	-367.746	-367.267	-369.035	-369.839	-368.878	-369.14	-369.364	-370.392			1356.6	-357.944	-358.294	-359.31	-359.39	-361.057	-362.751	-364.4	-365.461	-366.443	-366.421
988.458	-367.26	-366.51	-367.829	-367.389	-368.973	-369.912	-368.659	-369.48	-369.461	-370.63			1357.04	-358.014	-358.353	-359.372	-359.415	-360.916	-362.836	-364.367	-365.427	-366.465	-366.461
988.92	-367.186	-366.717	-367.585	-367.225	-368.807	-369.909	-368.862	-369.474	-369.204	-370.661			1357.48	-358.14	-358.373	-359.493	-359.542	-360.84	-362.871	-364.254	-365.435	-366.511	-366.498
989.383	-367.287	-366.681	-367.244	-367.311	-368.612	-369.91	-368.697	-369.393	-369.179	-370.811			1357.92	-358.115	-358.406	-359.505	-359.57	-360.809	-362.894	-364.128	-365.516	-366.504	-366.527
989.845	-367.273	-366.852	-366.909	-367.144	-368.397	-369.762	-368.74	-369.424	-369.274	-371.113			1358.36	-358.218	-358.504	-359.579	-359.636	-360.835	-362.979	-364.109	-365.519	-366.51	-366.534
990.305	-367.161	-367.179	-366.829	-367.208	-368.314	-369.94	-368.635	-369.538	-369.331	-371.512			1358.8	-358.36	-358.517	-359.581	-359.635	-360.867	-363.009	-364.098	-365.476	-366.464	-366.608
990.768	-366.703	-367.04	-366.627	-367.484	-368.247	-369.679	-368.55	-369.579	-369.618	-371.788			1359.24	-358.443	-358.627	-359.745	-359.734	-360.801	-362.958	-364.057	-365.481	-366.482	-366.665
991.23	-366.734	-366.892	-366.603	-367.57	-368.499	-369.547	-368.613	-369.35	-369.969	-371.888			1359.68	-358.376	-358.74	-359.676	-359.789	-360.928	-362.983	-364.003	-365.462	-366.589	-366.726
991.692	-366.687	-366.987	-366.691	-367.562	-368.544	-369.373	-368.938	-369.552	-370.385	-371.569			1360.12	-358.439	-358.903	-359.736	-359.834	-360.882	-362.907	-364.089	-365.528	-366.603	-366.785
992.153	-366.813	-367.029	-366.485	-367.786	-368.524	-369.257	-369.049	-369.631	-370.625	-371.562			1360.56	-358.5	-358.897	-359.764	-359.867	-360.84	-362.798	-364.118	-365.511	-366.66	-366.845
992.615	-366.712	-366.792	-366.607	-367.442	-368.273	-369.243	-368.891	-369.691	-370.96	-371.734			1361	-358.68	-359.053	-359.953	-359.889	-360.702	-362.888	-364.301	-365.505	-366.656	-366.948
993.077	-366.681	-366.544	-366.689	-367.577	-368.431	-369.092	-368.7	-369.803	-371.06	-371.341			1361.44	-358.724	-359.084	-359.972	-359.929	-360.772	-362.842	-364.424	-365.503	-366.729	-367.048
993.537	-366.721	-366.549	-366.706	-367.966	-368.585	-368.997	-368.628	-369.779	-371.059	-371.067			1361.88	-358.665	-359.104	-360.046	-360.002	-360.679	-362.661	-364.313	-365.446	-366.774	-366.903
993.999	-366.84	-366.412	-366.763	-368.109	-368.586	-369.062	-368.554	-369.827	-371.067	-370.946			1362.32	-358.65	-359.239	-359.979	-360.083	-360.691	-362.564	-364.304	-365.533	-366.798	-366.942
994.461	-366.869	-366.234	-366.89	-368.089	-368.436	-369.166	-368.455	-370.039	-371.12	-370.804			1362.76	-358.678	-359.343	-360.09	-360.115	-360.686	-362.513	-364.354	-365.566	-366.784	-366.969
994.922	-367.213	-365.877	-367.36	-368.107	-368.527	-369.019	-368.561	-369.99	-371.559	-370.774			1363.2	-358.756	-359.413	-360.067	-360.172	-360.692	-362.588	-364.457	-365.605	-366.705	-367.101
995.384	-367.515	-365.708	-367.463	-368.086	-368.634	-369.397	-368.502	-370.14	-371.703	-370.633			1363.64	-358.792	-359.496	-360.12	-360.327	-360.78	-362.579	-364.572	-365.634	-366.899	-367.181
995.846	-367.849	-365.889	-367.372	-368.1	-368.643	-369.605	-368.613	-370.07	-371.361	-370.417			1364.08	-358.635	-359.606	-360.062	-360.305	-360.769	-362.494	-364.617	-365.54	-366.993	-367.226
996.306	-368.035	-365.717	-367.384	-368.246	-368.543	-369.883	-368.692	-370.262	-371.071	-370.24			1364.52	-358.759	-359.531	-360.159	-360.237	-360.777	-362.539	-364.619	-365.64	-367.082	-367.501
996.768	-368.046	-365.598	-367.649	-368.409	-368.211	-370.17	-368.678	-370.494	-370.759	-370.479			1364.95	-358.903	-359.512	-360.187	-360.236	-360.738	-362.515	-364.797	-365.433	-367.113	-367.561
997.23	-368.268	-365.318	-367.489	-368.238	-368.223	-370.156	-368.872	-370.692	-370.675	-370.368			1365.39	-358.947	-359.45	-360.251	-360.316	-360.848	-362.559	-364.854	-365.511	-367.127	-367.548
997.69	-368.231	-365.191	-367.558	-368.165	-368.324	-370.083	-369.116	-370.636	-370.227	-370.132			1365.83	-358.971	-359.517	-360.279	-360.269	-360.876	-362.553	-364.944	-365.567	-367.162	-367.665
998.152	-368.447	-365.417	-367.366	-368.214	-368.38	-370.126	-369.095	-370.712	-369.998	-369.991			1366.27	-359.043	-359.442	-360.248	-360.191	-360.942	-362.683	-364.883	-365.591	-367.211	-367.686
998.612	-368.204	-365.746	-367.322	-368.181	-368.477	-369.856	-369.416	-370.773	-369.897	-370.267			1366.71	-359.077	-359.408	-360.365	-360.148	-361.102	-362.74	-364.963	-365.606	-367.142	-367.636
999.074	-368.14	-365.969	-367.448	-368.22	-368.741	-369.88	-369.316	-370.645	-369.835	-370.549			1367.15	-359.055	-359.358	-360.41	-360.157	-361.299	-362.656	-364.975	-365.656	-367.122	-367.677
999.536	-367.857	-366.015	-367.742	-368.078	-368.965	-369.524	-369.441	-370.605	-369.886	-370.583			1367.59	-358.998	-359.381	-360.481	-360.137	-361.332	-362.648	-364.963	-365.726	-367.101	-367.645
999.995	-367.616	-366.227	-367.762	-367.769	-368.656	-369.499	-369.52	-370.726	-369.78	-370.384			1368.03	-359.037	-359.418	-360.533	-360.054	-361.513	-362.623	-365.072	-365.872	-367.036	-367.693
1000.46	-367.456	-366.553	-367.63	-368.011	-368.65	-369.277	-369.374	-370.527	-369.813	-370.741			1368.47	-359.087	-359.463	-360.488	-360.016	-361.572	-362.618	-365.034	-365.856	-367.093	-367.687
1000.92	-367.017	-366.951	-367.847	-367.802	-368.858	-368.93	-369.756	-370.547	-370.19	-370.828			1368.91	-359.003	-359.513	-360.474	-359.995	-361.768	-362.764	-365.089	-365.913	-366.994	-367.707
1001.38	-366.692	-367.139	-367.823	-368.06	-368.915	-369.192	-369.678	-370.47	-370.362	-371.228			1369.35	-358.927	-359.469	-360.474	-360.056	-361.87	-362.95	-365.202	-365.928	-367.057	-367.727
1001.84	-366.352	-367.366	-367.82	-368.397	-369.15	-369.028	-369.62	-370.2	-370.469	-371.21			1369.78	-358.802	-359.511	-360.499	-360.034	-361.913	-362.944	-365.241	-366.029	-367.09	-367.722
1002.3	-366.519	-367.62	-367.994	-368.312	-369.209	-368.815	-369.56	-369.773	-370.877	-371.224			1370.22	-358.778	-359.575	-360.37	-360.042	-361.885	-363.023	-365.221	-366.073	-366.973	-367.76
1002.76	-366.396	-367.812	-368.113	-368.471	-368.923	-369.104	-369.502	-369.998	-370.948	-371.324			1370.66	-358.737	-359.54	-360.309	-359.958	-361.825	-362.99	-365.238	-365.941	-367.115	-367.704
1003.22	-366.366	-367.808	-368.2	-368.787	-368.974	-369.457	-369.637	-369.89	-371.2	-371.438			1371.1	-358.661	-359.549	-360.283	-359.926	-361.752	-362.953	-365.1	-365.906	-367.08	-367.743
1003.68	-366.324	-367.622	-368.239	-368.974	-368.803	-369.437	-369.344	-369.87	-371.348	-371.334			1371.54	-358.68	-359.54	-360.19	-359.917	-361.831	-363.087	-365.068	-365.848	-367.084	-367.769
1004.14	-366.364	-367.595	-368.155	-369.388	-368.967	-369.55	-369.568	-369.967	-371.651	-371.075			1371.98	-358.74	-359.563	-360.198	-359.915	-361.921	-363.007	-365.017	-365.762	-367.147	-367.751
1004.6	-366.265	-367.811	-367.9	-369.287	-369.028	-369.573	-369.449	-369.834	-371.865	-371.314			1372.42	-358.648	-359.59	-360.076	-359.914	-361.943	-363.027	-364.908	-365.756	-367.115	-367.801
1005.07	-366.308	-367.572	-367.916	-369.213	-368.808	-369.846	-369.49	-369.955	-372.06	-371.149			1372.86	-358.621	-359.496	-360.012	-359.93	-361.87	-363.092	-364.946	-365.746	-367.13	-367.727
1005.53	-366.776	-367.16	-367.984	-369.074	-369.018	-369.823	-369.586	-369.911	-372.131	-371.443			1373.3	-358.543	-359.514	-359.904	-360.027	-361.957	-363.129	-364.894	-365.672	-367.049	-367.723
1005.99	-366.863	-367.38	-368.06	-368.908	-369.107	-369.7	-369.614	-370.091	-372.133	-371.696			1373.73	-358.536	-359.406	-359.844	-360.017	-361.905	-363.035	-364.755	-365.667	-367.043	-367.654
1006.45	-366.79	-367.584	-367.449	-368.77	-369.092	-370.028	-369.741	-370.363	-371.948	-371.718			1374.17	-358.572	-359.414	-359.683	-360.042	-361.912	-363.153	-364.656	-365.604	-367.029	-367.624
1006.91	-366.951	-367.771	-367.044	-368.513	-369.239	-370.087	-369.834	-370.227	-371.586	-371.666			1374.61	-358.569	-359.535	-359.642	-360.034	-361.855	-363.246	-364.637	-365.622	-366.947	-367.418
1007.37	-367.098	-367.634	-367.167	-368.602	-369.214	-369.817	-369.625	-370.42	-371.552	-371.83			1375.05	-358.643	-359.604	-359.617	-360.097	-361.853	-363.196	-364.627	-365.73	-366.781	-367.335
1007.83	-367.213	-367.388	-367.046	-368.582	-369.275	-369.542	-369.655	-370.314	-371.341	-371.894			1375.49	-358.696	-359.536	-359.499	-360.094	-361.774	-363.35	-364.541	-365.874	-366.668	-367.333
1008.29	-367.391	-367.07	-366.836	-368.331	-369.65	-369.212	-369.672	-370.354	-371.15	-371.481			1375.93	-358.709	-359.671	-359.468	-360.052	-361.857	-363.339	-364.445	-365.718	-366.641	-367.265
1008.75	-367.418	-367.155	-366.815	-368.233	-369.837	-369.083	-369.709	-370.326	-371.057	-371.468			1376.37	-358.63	-359.636	-359.488	-360.041	-361.843	-363.341	-364.346	-365.712	-366.64	-367.19
1009.21	-367.546	-367.128	-366.934	-368.173	-370.068	-369.228	-369.348	-370.33	-371.264	-371.11			1376.8	-358.596	-359.65	-359.478	-360.022	-361.71	-363.425	-364.248	-365.779	-366.601	-367.185
1009.67	-367.406	-367.12	-367.161	-367.967	-370.325	-368.922	-369.338	-370.094	-371.314	-371.014			1377.24	-358.624	-359.777	-359.623	-360.057	-361.732	-363.533	-364.212	-365.978	-366.709	-367.306
1010.13	-367.235	-366.916	-367.327	-367.711	-370.451	-368.899	-369.367	-369.927	-371.277	-370.712			1377.68	-358.604	-359.747	-359.705	-360.039	-361.617	-363.501	-364.248	-366.014	-366.697	-367.261
1010.59	-367.047	-366.616	-367.428	-367.565	-370.22	-368.973	-369.331	-370.087	-371.292	-370.704			1378.12	-358.629	-359.972	-359.709	-359.929	-361.598	-363.467	-364.227	-366.073	-366.755	-367.243
1011.05	-367.096	-366.715	-367.33	-367.655	-370.088	-369.194	-369.062	-370.159	-371.195	-370.602			1378.56	-358.728	-359.923	-359.702	-359.859	-361.649	-363.385	-364.179	-365.993	-366.841	-367.175
1011.51	-367.002	-366.54	-367.495	-367.828	-370.364	-369.379	-369.1	-369.734	-371.345	-370.732			1379	-358.794	-359.984	-359.742	-359.925	-361.556	-363.412	-364.111	-365.943	-366.862	-367.181
1011.97	-367.08	-366.198	-367.656	-367.903	-370.691	-369.61	-369.222	-369.868	-371.522	-370.543			1379.43	-358.794	-360.029	-359.847	-359.94	-361.493	-363.365	-364.02	-366.001	-366.912	-367.179
1012.43	-367.447	-366.058	-367.681	-368.222	-370.713	-369.806	-369.369	-369.82	-371.364	-371.028			1379.87	-358.789	-360.055	-359.784	-359.857	-361.499	-363.321	-364.087	-366.031	-366.907	-367.102
1012.89	-367.459	-366.133	-367.678	-368.401	-370.742	-369.679	-369.361	-369.847	-371.104	-371.174			1380.31	-358.837	-360.156	-359.821	-359.931	-361.466	-363.278	-364.094	-366.006	-366.909	-367.091
1013.35	-367.542	-366.226	-367.739	-368.41	-370.602	-369.886	-369.372	-369.947	-371.126	-371.303			1380.75	-358.843	-360.179	-359.803	-359.988	-361.375	-363.214	-364.034	-366.012	-366.869	-367.154
1013.81	-367.577	-366.238	-367.858	-368.586	-370.447	-370.032	-369.538	-370.354	-371.123	-371.55			1381.19	-358.857	-360.303	-359.887	-359.95	-361.372	-363.222	-363.953	-366.064	-366.837	-367.097
1014.27	-367.61	-366.115	-367.475	-368.771	-370.384	-369.983	-369.611	-370.415	-371.164	-371.609			1381.63	-358.732	-360.264	-359.975	-360.02	-361.373	-363.158	-363.988	-366.149	-366.862	-367.05
1014.73	-367.872	-366.377	-367.214	-368.876	-370.22	-370.045	-369.563	-370.44	-371.095	-371.614			1382.06	-358.812	-360.322	-360.14	-360.073	-361.287	-363.078	-364.02	-366.226	-366.761	-367.006
1015.19	-367.561	-366.627	-367.058	-369.085	-370.265	-369.959	-369.673	-370.594	-371.371	-371.704			1382.5	-358.865	-360.326	-360.08	-360.119	-361.23	-362.962	-364.014	-366.115	-366.806	-366.961
1015.65	-367.554	-366.802	-366.886	-369	-370.094	-370.041	-369.74	-370.685	-371.444	-371.872			1382.94	-358.957	-360.367	-360.133	-360.063	-361.314	-362.898	-364.07	-366.117	-366.814	-366.935
1016.11	-367.859	-366.854	-366.997	-368.938	-369.949	-369.983	-369.646	-370.891	-371.123	-371.762			1383.38	-358.987	-360.407	-360.233	-360.138	-361.448	-362.802	-364.144	-366.244	-366.872	-366.849
1016.57	-367.813	-366.963	-367.131	-368.895	-370.07	-369.536	-369.716	-371.14	-370.915	-371.955			1383.81	-358.997	-360.516	-360.321	-360.103	-361.425	-362.646	-364.049	-366.325	-366.825	-366.879
1017.03	-367.589	-367.751	-366.952	-368.906	-369.648	-369.504	-369.463	-371.109	-370.846	-371.932			1384.25	-358.985	-360.538	-360.215	-360.099	-361.425	-362.686	-364.018	-366.192	-366.778	-366.972
1017.49	-367.676	-367.839	-366.563	-368.962	-369.824	-369.544	-369.409	-371.13	-370.828	-371.73			1384.69	-359.141	-360.541	-360.415	-360.157	-361.501	-362.726	-364.066	-366.203	-366.676	-367.069
1017.95	-367.904	-367.895	-366.62	-368.849	-369.767	-369.472	-369.563	-370.828	-370.856	-371.685			1385.13	-359.103	-360.397	-360.47	-360.204	-361.533	-362.739	-364.102	-366.192	-366.708	-367.162
1018.41	-367.642	-368.057	-366.833	-369.014	-369.822	-369.305	-369.649	-370.607	-370.806	-371.563			1385.57	-359.038	-360.366	-360.492	-360.227	-361.621	-362.743	-364.156	-366.282	-366.816	-367.19
1018.87	-367.74	-368.031	-366.604	-369.002	-369.925	-369.446	-369.854	-370.507	-370.854	-371.332			1386	-359.093	-360.335	-360.425	-360.146	-361.605	-362.793	-364.176	-366.301	-366.792	-367.179
1019.33	-367.68	-368.113	-366.86	-369.08	-369.792	-369.529	-370.02	-370.355	-370.868	-370.959			1386.44	-359.186	-360.244	-360.579	-360.301	-361.651	-362.911	-364.231	-366.413	-366.753	-367.259
1019.79	-367.711	-368.164	-367.155	-368.89	-369.784	-369.644	-370.332	-370.153	-371.026	-370.979			1386.88	-359.179	-360.262	-360.614	-360.303	-361.794	-362.972	-364.296	-366.376	-366.724	-367.217
1020.25	-367.576	-368.056	-367.601	-368.58	-369.466	-369.764	-370.228	-369.524	-371.041	-370.605			1387.32	-359.023	-360.21	-360.639	-360.329	-361.889	-363.024	-364.22	-366.542	-366.711	-367.272
1020.71	-367.573	-367.964	-367.603	-368.553	-369.347	-369.636	-370.762	-369.286	-370.81	-370.715			1387.76	-358.944	-360.193	-360.718	-360.334	-361.875	-362.962	-364.196	-366.483	-366.704	-367.422
1021.17	-367.661	-367.62	-367.801	-368.366	-369.379	-369.926	-371.07	-369.157	-370.666	-370.689			1388.19	-358.976	-360.211	-360.692	-360.457	-362.014	-363.088	-364.178	-366.434	-366.66	-367.433
1021.63	-367.775	-367.556	-367.713	-368.534	-369.146	-370.271	-371.063	-368.987	-370.585	-370.771			1388.63	-358.83	-360.238	-360.723	-360.408	-362.106	-362.998	-364.312	-366.475	-366.498	-367.483
1022.09	-367.89	-367.474	-367.686	-368.437	-369.433	-370.573	-370.997	-368.749	-370.748	-370.991			1389.07	-358.877	-360.286	-360.694	-360.511	-362.235	-363.003	-364.297	-366.584	-366.56	-367.593
1022.55	-367.982	-367.244	-367.806	-368.313	-369.54	-370.92	-370.921	-368.618	-370.817	-371.15			1389.51	-358.91	-360.243	-360.76	-360.468	-362.249	-363.033	-364.382	-366.634	-366.577	-367.657
1023.01	-368.162	-367.441	-367.792	-368.174	-369.567	-370.672	-370.839	-368.879	-370.956	-371.368			1389.94	-358.958	-360.185	-360.658	-360.49	-362.334	-363.084	-364.39	-366.618	-366.543	-367.643
1023.46	-368.145	-367.809	-367.691	-368.082	-369.549	-370.303	-370.967	-368.909	-370.824	-371.777			1390.38	-358.968	-360.146	-360.402	-360.454	-362.348	-363.13	-364.319	-366.505	-366.532	-367.626
1023.92	-367.903	-368.124	-367.409	-367.895	-369.514	-369.887	-370.531	-369.031	-370.766	-371.821			1390.82	-358.945	-360.05	-360.447	-360.534	-362.44	-363.26	-364.196	-366.505	-366.524	-367.673
1024.38	-367.908	-368.416	-367.277	-367.897	-369.692	-369.7	-370.477	-368.946	-370.846	-371.751			1391.26	-358.912	-360.093	-360.462	-360.471	-362.448	-363.325	-364.248	-366.501	-366.575	-367.789
1024.84	-367.863	-368.322	-367.291	-367.483	-369.553	-369.372	-370.206	-369.134	-370.86	-371.777			1391.69	-358.907	-360.177	-360.392	-360.507	-362.436	-363.257	-364.219	-366.494	-366.489	-367.793
1025.3	-367.906	-368.231	-366.981	-367.463	-369.443	-369.295	-370.009	-369.273	-371.156	-371.854			1392.13	-358.985	-360.235	-360.328	-360.523	-362.441	-363.269	-364.153	-366.319	-366.572	-367.786
1025.76	-367.896	-368.413	-367.294	-367.424	-369.497	-369.088	-369.566	-369.632	-371.499	-371.843			1392.57	-359.021	-360.257	-360.432	-360.586	-362.47	-363.335	-364.169	-366.327	-366.632	-367.755
1026.22	-367.526	-368.378	-367.353	-367.424	-369.436	-368.787	-369.155	-369.787	-371.603	-371.798			1393.01	-359.027	-360.273	-360.414	-360.575	-362.522	-363.527	-364.094	-366.317	-366.48	-367.7
1026.68	-367.63	-368.037	-367.52	-367.201	-369.551	-368.538	-368.964	-369.879	-371.316	-371.676			1393.44	-359.025	-360.24	-360.427	-360.53	-362.482	-363.583	-364.158	-366.29	-366.501	-367.677
1027.14	-367.35	-367.899	-367.458	-367.063	-369.866	-368.567	-368.546	-369.981	-371.134	-371.711			1393.88	-359.035	-360.28	-360.34	-360.485	-362.492	-363.557	-364.218	-366.412	-366.467	-367.693
1027.6	-367.048	-367.962	-367.379	-367.23	-369.728	-368.89	-368.653	-370.417	-371.323	-371.852			1394.32	-359.013	-360.408	-360.25	-360.394	-362.508	-363.578	-364.274	-366.497	-366.49	-367.717
1028.06	-366.801	-368.091	-367.333	-367.268	-369.483	-369.191	-368.526	-370.42	-371.4	-371.954			1394.75	-359.236	-360.518	-360.258	-360.298	-362.5	-363.638	-364.298	-366.485	-366.477	-367.799
1028.51	-366.746	-367.786	-367.454	-367.282	-369.594	-369.105	-368.565	-370.721	-371.493	-371.745			1395.19	-359.281	-360.597	-360.268	-360.336	-362.551	-363.802	-364.215	-366.494	-366.577	-367.918
1028.97	-366.267	-367.877	-367.643	-367.395	-369.693	-369.403	-369.098	-370.574	-371.448	-371.851			1395.63	-359.377	-360.636	-360.223	-360.342	-362.456	-363.801	-364.26	-366.505	-366.531	-367.838
1029.43	-366.018	-367.708	-367.759	-367.651	-369.576	-369.627	-369.05	-370.679	-371.252	-371.893			1396.06	-359.357	-360.716	-360.134	-360.328	-362.383	-363.91	-364.232	-366.422	-366.608	-367.813
1029.89	-365.919	-367.6	-367.824	-368.052	-369.461	-370.117	-369.169	-370.94	-371.298	-371.767			1396.5	-359.462	-360.776	-360.162	-360.268	-362.416	-363.807	-364.236	-366.426	-366.56	-367.737
1030.35	-366.087	-367.262	-368.308	-367.967	-369.245	-370.342	-369.619	-370.893	-371.469	-372.005			1396.94	-359.43	-360.681	-360.187	-360.269	-362.338	-363.78	-364.19	-366.491	-366.598	-367.828
1030.81	-366.028	-367.068	-368.502	-367.969	-369.601	-370.623	-369.844	-370.76	-371.117	-371.867			1397.37	-359.49	-360.578	-360.19	-360.232	-362.27	-363.85	-364.192	-366.532	-366.643	-367.775
1031.27	-366.391	-367.087	-368.297	-368.264	-369.515	-371.047	-369.806	-370.918	-371.058	-372.199			1397.81	-359.476	-360.685	-360.26	-360.281	-362.278	-363.8	-364.162	-366.548	-366.701	-367.685
1031.73	-366.774	-367.226	-368.054	-368.705	-369.443	-371.203	-370.091	-370.729	-370.9	-372.233			1398.25	-359.587	-360.646	-360.268	-360.35	-362.207	-363.722	-364.193	-366.61	-366.687	-367.695
1032.18	-367.078	-367.145	-367.932	-368.808	-369.499	-371.547	-370.36	-370.886	-371.049	-372.111			1398.69	-359.57	-360.664	-360.265	-360.338	-362.254	-363.675	-364.136	-366.635	-366.58	-367.674
1032.64	-367.221	-367.139	-367.559	-369.27	-369.369	-371.693	-370.195	-370.479	-371.051	-372.019			1399.12	-359.558	-360.619	-360.276	-360.371	-362.231	-363.658	-364.2	-366.624	-366.706	-367.62
1033.1	-367.208	-366.814	-367.53	-369.128	-369.728	-371.366	-370.131	-370.262	-371.151	-372.056			1399.56	-359.632	-360.506	-360.369	-360.383	-362.196	-363.614	-364.239	-366.527	-366.694	-367.556
1033.56	-367.525	-367.31	-367.338	-369.354	-369.684	-371.174	-369.979	-370.342	-371.31	-371.915			1400	-359.776	-360.601	-360.32	-360.423	-362.299	-363.664	-364.073	-366.604	-366.769	-367.62
1034.02	-367.209	-367.608	-367.341	-369.482	-369.956	-370.785	-369.987	-370.142	-371.385	-371.77			1400.43	-359.834	-360.549	-360.4	-360.392	-362.289	-363.671	-364.259	-366.534	-366.815	-367.646
1034.48	-367.19	-367.658	-367.178	-369.383	-370.158	-370.612	-370.173	-369.857	-371.366	-371.397			1400.87	-359.747	-360.53	-360.412	-360.448	-362.294	-363.81	-364.24	-366.608	-366.677	-367.743
1034.93	-367.159	-367.43	-367.256	-369.548	-370.477	-370.29	-369.929	-369.593	-371.52	-370.997			1401.31	-359.58	-360.462	-360.403	-360.504	-362.248	-363.812	-364.312	-366.559	-366.696	-367.683
1035.39	-367.068	-367.328	-367.315	-369.296	-370.563	-370.376	-369.978	-369.32	-371.725	-370.824			1401.74	-359.56	-360.449	-360.286	-360.547	-362.279	-363.872	-364.367	-366.515	-366.669	-367.592
1035.85	-366.754	-367.328	-367.404	-369.017	-370.279	-370.153	-369.658	-369.18	-371.857	-370.538			1402.18	-359.486	-360.547	-360.405	-360.602	-362.16	-363.792	-364.269	-366.529	-366.717	-367.552
1036.31	-366.589	-367.246	-367.74	-369.25	-370.319	-370.308	-369.571	-369.281	-372.173	-370.912			1402.62	-359.481	-360.646	-360.538	-360.71	-362.276	-363.773	-364.252	-366.512	-366.664	-367.524
1036.77	-366.597	-367.357	-367.7	-369.239	-370.366	-370.398	-369.411	-369.147	-371.942	-370.673			1403.05	-359.448	-360.609	-360.626	-360.753	-362.41	-363.817	-364.311	-366.483	-366.794	-367.525
1037.23	-366.476	-367.229	-367.566	-369.17	-370.149	-370.533	-369.608	-369.053	-371.518	-370.695			1403.49	-359.446	-360.569	-360.662	-360.738	-362.468	-363.68	-364.445	-366.403	-366.878	-367.454
[truncated: 1,041 more rows]

## Sheet: Fig. 3b
Fig. 3b
[truncated: 11 more rows]

## Sheet: Fig. 3c
Fig. 3c
[truncated: 1,019 more rows]
[truncated: 18 more columns]

## Sheet: Fig. 4a
Fig. 4a
	30 °C	100 °C	150 °C	200 °C	250 °C
[truncated: 366 more rows]

[truncated: 3 more sheets: Fig. 4b, Fig. 4c, Fig. 4d]
