# Supplementary material for: Temperature-driven mechanistic transition in propylene oxidation over Pt/CeO2 ensemble catalysts
Source: Nat Commun. 2025 Oct 16;16:9199. doi: 10.1038/s41467-025-64243-y (PMC12532794; doi:10.1038/s41467-025-64243-y)
Supplement: Supplementary file 4 — Source Data [file 41467_2025_64243_MOESM4_ESM.zip › Source Data/Source Data_Supplementary Information.xlsx]

## Sheet: Supp. Fig. 1
Pte			Pte-100A			Pte-200A			Pte-300A			Pte-400A
Temperature (oC)	C3H6 conversion (%)		Temperature (oC)	C3H6 conversion (%)		Temperature (oC)	C3H6 conversion (%)		Temperature (oC)	C3H6 conversion (%)		Temperature (oC)	C3H6 conversion (%)
25.4	-0.38225		37.4	0.2944		35.2	1.35792		18.1	-0.60221		58.3	-0.07643
39.4	-0.27613		43.6	-0.02989		41.4	-0.92292		26	-0.91736		65.1	-1.24588
53.2	0.31989		55.1	0.44172		54	-0.58314		40.5	-0.99116		76.6	-1.11627
62.8	0.80285		65.8	0.67209		64.5	-0.03908		53.3	-0.19432		87.9	-0.76733
74.6	0.34964		78.9	0.00274		77.2	-0.0351		63.2	0.51974		101.7	0.30341
88	-0.76604		93.4	-0.38879		91.6	-0.061		75.3	0.3871		116.9	-0.2519
102.7	-0.73034		109	-0.57071		106.9	-0.37289		89	-0.24019		132.8	0.54866
117.9	-0.18886		124.9	0.24002		122.7	0.3854		103.6	-0.07065		149.4	4.80471
133.3	0.38832		141.3	2.53282		138.5	3.35976		118.8	1.26472		156.3	10.7745
149.2	0.57377		158	6.0091		155.1	10.5152		134.3	6.98023		162.3	20.0054
165.5	0.65211		174.9	10.4582		172.5	25.9599		150.3	26.6609		167.7	32.6161
181.3	2.07125		191.5	15.3879		189.7	50.4642		167.3	58.1704		172.8	49.2066
197.1	8.63937		208	21.3528		206.3	69.2261		183.4	77.5987		179	67.5238
213.2	18.0259		224.4	28.1105		222.5	78.1561		199.2	84.9089		186.4	81.1613
229.5	26.519		241.3	34.9484		238.5	82.1937		214.9	88.1072		203.3	87.8976
245.7	34.7631		258.1	40.4495		254.3	84.1427		230.8	89.669		219.2	89.2155
262.1	42.3765		275	45.483		270.7	85.3972		246.7	90.8807		235.2	89.4278
278.5	48.9962		291.8	51.3233		286.8	86.312		262.9	91.9299		251.3	92.017
294.9	54.9415		308.6	57.8457		302.7	87.3343		279.1	92.7766		267.4	92.3789
311.3	60.5655		325.3	64.386		318.9	88.4972		295.5	93.4707		283.9	93.5075
327.7	65.4963		342.1	70.8501		335.2	89.8912		311.5	93.9155
344	69.6387		358.7	77.3904		351.3	91.2633		327.5	94.2446
360.4	73.3209		375.3	83.4669		367.3	92.5586		343.7	94.6156
383.5	77.4018		399.8	89.1193		387.9	94.0084		359.7	95.0544
407.5	80.6874					398.8	94.973		382	95.6179
424.1	82.9981								406.3	95.9829
440.3	84.9855								422.8	96.1046
456.5	86.4195								438.8	96.2272
472.4	87.5619								454.8	96.3439
488.4	88.7183								470.7	96.3658
504.3	89.7883								486.5	96.3698
									502.2	96.4427

## Sheet: Supp. Fig. 2
Supplementary Fig. 2a						Supplementary Fig. 2b
Pte			Pte-300A			Pte			Pte-300A
Temperature (oC)	C3H6 conversion (%)		Temperature (oC)	C3H6 conversion (%)		Temperature (oC)	CO conversion (%)		Temperature (oC)	CO conversion (%)
27.4	0.50846		41.2	-0.34204		27.4	-0.76097		41.2	2.57476
33.5	-0.25336		47.3	-0.55187		33.5	0.60105		47.3	2.4088
44.5	0.56217		55.2	0.44329		44.5	-1.013		55.2	1.19154
53.7	-0.32994		62.6	-0.70773		53.7	0.29149		62.6	3.7377
61.6	0.5025		71.8	0.54321		61.6	-1.46153		71.8	1.76358
70.7	-0.4841		82.2	-0.73671		70.7	0.68946		82.2	5.18939
81.1	0.86749		93.5	0.24146		81.1	-1.63835		93.5	4.19439
92.3	-0.55471		105.3	0.10658		92.3	0.72458		105.3	7.1196
104.3	0.58106		117.2	-0.23513		104.3	-0.94302		117.2	10.1944
116.4	-0.50896		129.7	1.19066		116.4	1.16339		129.7	14.8481
128.8	0.88639		142.3	2.11588		128.8	-0.88151		142.3	30.3769
141.2	-0.29215		156	15.8622		141.2	1.53223		156	59.5045
154.1	0.89733		170.8	46.3334		154.1	0.16323		170.8	82.8499
167.4	-0.00572		184.8	75.194		167.4	3.5176		184.8	93.549
179.7	2.19323		197.6	86.0058		179.7	4.03586		197.6	96.7451
192.8	2.51844		209.9	90.3092		192.8	9.80422		209.9	98.1831
205.1	5.28726		222.1	92.4654		205.1	13.1422		222.1	98.7644
218.2	8.64684		234.8	93.3956		218.2	19.8434		234.8	99.1308
231.3	14.4112		247.2	93.9661		231.3	28.4673		247.2	99.2181
244.4	23.1503		260	94.3898		244.4	38.5543		260	99.2947
257.6	30.876		272.4	94.4927		257.6	50.9734		272.4	99.3019
270.7	39.5315		285.5	94.7754		270.7	60.5422		285.5	99.3228
283.7	45.7882		297.8	94.8084		283.7	69.1013		297.8	99.3627
297.1	52.3184		310.9	95.0212		297.1	75.1078		310.9	99.3121
310.6	56.7501		323.5	95.0572		310.6	80.2662		323.5	99.3255
323.7	61.3479		336.1	95.1941		323.7	83.5444		336.1	99.3004
336.3	64.243		348.9	95.285		336.3	86.2739		348.9	99.2164
349.7	67.541		361.4	95.245		349.7	88.3345		361.4	99.2124
362.2	69.7399		374.8	95.4518		362.2	89.6838		374.8	99.1578
378.5	72.3944		400.1	95.6567		378.5	91.1786		400.1	99.1531
401.9	75.3004		414.2	95.5827		401.9	92.8671		414.2	99.0636
416	76.7087		427.1	95.7416		416	93.6008		427.1	99.0296
428.8	78.2244		439.6	95.8535		428.8	94.2134		439.6	99.0323
441.6	79.7122		452.3	96.2522		441.6	94.98		452.3	99.0861
454.4	81.3453		464.8	96.6189		454.4	95.5451		464.8	99.139
467	82.9773		477.2	97.0775		467	96.1605		477.2	99.2236
479.8	84.5447		489.5	97.3402		479.8	96.6805		489.5	99.2987
492.5	85.8894		501.9	97.664		492.5	97.1888		501.9	99.3816
505.2	87.2151					505.2	97.6241

## Sheet: Supp. Fig. 3
Supplementary Fig. 3a						Supplementary Fig. 3b
Pte			Pte-300A			Pte			Pte-300A
Temperature (oC)	C3H6 conversion (%)		Temperature (oC)	C3H6 conversion (%)		1000/T (K-1)	Lnrate (mmolCO molPt-1 s-1)		1000/T (K-1)	Lnrate (mmolCO molPt-1 s-1)
44.1	0.41206		55.2	3.90641		2.02778	2.74475		2.762	3.06029
49.8	-0.59406		61.9	3.5641		2.0018	2.99744		2.72261	3.24621
58.3	-1.49337		72.5	5.80438		1.97961	3.20812		2.68543	3.38659
69	-2.04312		85.2	11.5463		1.93592	3.56305		2.64924	3.58417
81.6	-1.70949		98.9	23.5466		1.89699	3.80037		2.61131	3.82618
95.2	-1.20232		113.5	46.8207
109.3	-0.23628		128.5	70.4538
123.9	-0.02664		143.5	84.3133
138.7	-0.31894		159.1	91.8296
153.8	-0.853		173.7	96.1282
169.6	2.54132		188.7	98.7312
184.9	21.5521		203.7	99.4856
200.5	47.2083		219.1	99.641
216.3	66.1155		234.6	99.7228
232.2	75.6539		250.5	99.7623
248	80.4014		266.5	99.7742
264.2	83.069		282.5	99.7544
280.4	84.8532
296.9	86.2743
313.2	87.7844
329.7	89.0938
345.9	89.9236
362.9	90.3929
392.5	90.4044
405.7	90.381

## Sheet: Supp. Fig. 4
Supplementary Fig. 4a												Supplementary Fig. 4b
Pte-300A			Pte/γ-Al2O3			Pte/γ-Al2O3-300A			Pte/γ-Al2O3&CeO2-300A			Pte-300A			Pte/γ-Al2O3			Pte/γ-Al2O3-300A			Pte/γ-Al2O3&CeO2-300A
Temperature (oC)	C3H6 conversion (%)		Temperature (oC)	C3H6 conversion (%)		Temperature (oC)	C3H6 conversion (%)		Temperature (oC)	C3H6 conversion (%)		Temperature (oC)	CO conversion (%)		Temperature (oC)	CO conversion (%)		Temperature (oC)	CO conversion (%)		Temperature (oC)	CO conversion (%)
41.2	-0.34204		29.1	0.99727		33.9	0.47838		39.5	2.07386		41.2	2.57476		29.1	-0.93371		33.9	-0.3483		39.5	0.28304
47.3	-0.55187		31.9	0.21794		38.5	-0.70147		48.4	-0.01994		47.3	2.4088		31.9	-0.18566		38.5	0.43876		44	-0.84074
55.2	0.44329		42.5	-0.44608		49.6	-1.20511		59.4	-0.63313		55.2	1.19154		42.5	0.77728		49.6	1.14754		53.2	-0.19322
62.6	-0.70773		52.6	0.66924		57.3	-0.35333		70.9	-1.00901		62.6	3.7377		52.6	-0.80206		57.3	0.02735		59.4	0.53031
71.8	0.54321		60.2	0.01615		65.8	-1.33052		84.9	-0.70691		71.8	1.76358		60.2	0.81007		65.8	1.87408		66.7	0.93279
82.2	-0.73671		69.2	-0.35562		75.9	-0.88808		100.3	0.05284		82.2	5.18939		69.2	0.25016		75.9	0.34748		75.2	1.31898
93.5	0.24146		79.6	0.64737		87.2	-0.78173		116.3	0.52844		93.5	4.19439		79.6	-1.16171		87.2	1.17355		84.9	0.85555
105.3	0.10658		91	0.18912		99	-1.50609		132.7	0.05783		105.3	7.1196		91	0.02872		99	2.84471		95.1	0.53302
117.2	-0.23513		102.7	-0.37649		111.1	-0.01924		148.9	-0.62216		117.2	10.1944		102.7	0.78913		111.1	1.68575		105.6	-0.59299
129.7	1.19066		114.8	0.54399		123.6	-1.52716		165.4	-0.64011		129.7	14.8481		114.8	-0.58037		123.6	5.7461		116.3	-0.0881
142.3	2.11588		127.1	0.2746		136.2	0.29177		181.8	0.76274		142.3	30.3769		127.1	0.15886		136.2	6.54817		127.1	1.20473
156	15.8622		139.6	-0.54449		149	-0.99443		188.8	9.4939		156	59.5045		139.6	1.54375		149	13.6075		138	3.71808
170.8	46.3334		152.4	0.36804		162	-0.57305		195.1	21.6998		170.8	82.8499		152.4	0.33667		162	18.4611		148.9	7.13017
184.8	75.194		165.5	-0.09021		175.4	1.22281		197.3	33.431		184.8	93.549		165.5	2.88853		175.4	27.4414		159.9	10.8742
197.6	86.0058		178.1	0.25771		181.2	8.71324		199.3	43.8622		197.6	96.7451		178.1	4.40027		180.1	34.4211		170.7	15.3999
209.9	90.3092		190.5	1.25573		187.3	26.73		200.7	70.7695		209.9	98.1831		190.5	7.7017		185.9	53.1315		181.8	22.1111
222.1	92.4654		203.3	1.83028		189.8	44.1679		202.2	87.0882		222.1	98.7644		203.3	16.0846		189.8	71.2194		195.1	50.975
234.8	93.3956		208.8	6.94364		193.3	65.8817		203.2	94.8443		234.8	99.1308		207.7	22.2514		191	80.7772		208.8	99.9773
247.2	93.9661		211.4	15.3453		196.8	82.842		218.8	100.285		247.2	99.2181		212.8	40.8333		194.5	88.4452		218.8	99.9418
260	94.3898		214.1	30.6337		200.3	90.0445		233.6	100.327		260	99.2947		215.5	61.6116		203.4	98.0472		228.7	99.9924
272.4	94.4927		216.8	50.8277		203.4	93.4647		248.9	100.32		272.4	99.3019		218	77.2506		215.8	99.9062		238.8	99.9817
285.5	94.7754		218	63.0176		215.8	98.7961		264.3	100.251		285.5	99.3228		231.6	99.326		228.4	100.148		248.9	99.9677
297.8	94.8084		221.4	82.9064		228.4	99.8284		279.6	100.349		297.8	99.3627		244.3	100.051		240.9	100.121		259.2	100.016
310.9	95.0212		231.6	97.7246		240.9	99.9418		294.4	100.358		310.9	99.3121		256.9	100.049		253.8	100.116
323.5	95.0572		244.3	99.8827		253.8	99.9749		307.9	100.332		323.5	99.3255		269.7	100.091		266.6	100.129
336.1	95.1941		256.9	100.003		266.6	99.987					336.1	99.3004		282.5	100.124		279.4	100.144
348.9	95.285		269.7	100.045		279.4	99.999					348.9	99.2164		295	100.08		292.4	100.121
361.4	95.245		282.5	100.065		292.4	100.015					361.4	99.2124		308.1	100.064		305.1	100.172
374.8	95.4518		295	100.084		305.1	100.012					374.8	99.1578		321	100.056		318.1	100.165
400.1	95.6567		308.1	100.114		318.1	100.012					400.1	99.1531		333.5	100.067		331.1	100.113
414.2	95.5827		321	100.16		331.1	100.022					414.2	99.0636		346.3	100.079		344	100.135
427.1	95.7416		333.5	100.117		344	100.057					427.1	99.0296		359	100.098		356.6	100.145
439.6	95.8535		346.3	100.117		356.6	100.073					439.6	99.0323		372.2	100.102		369.9	100.145
452.3	96.2522		359	100.161		369.9	100.011					452.3	99.0861		396.6	100.086		392.8	100.18
464.8	96.6189		372.2	100.145		392.8	100.056					464.8	99.139
477.2	97.0775		396.6	100.139								477.2	99.2236
489.5	97.3402											489.5	99.2987
501.9	97.664											501.9	99.3816

## Sheet: Supp. Fig. 5
CeO2			CeO2-300A
Temperature (oC)	C3H6 conversion (%)		Temperature (oC)	C3H6 conversion (%)
34.9	0.84848		50	2.15611
45.7	-0.52326		59.2	0.16903
59.8	-0.3692		73.5	-0.33566
75.4	0.37543		91.5	0.20861
94.1	0.61047		111	1.1497
114.1	0.6006		131.3	-0.0942
134.8	0.12064		152.2	-0.50587
155.9	-0.40772		173.9	-0.10905
177.7	-0.62795		194.4	0.97751
198.8	0.0999		215.5	0.80632
220	1.16154		236.8	0.65788
241.5	1.26425		258.6	0.82809
263.5	0.99365		280.5	3.12491
285.3	2.28441		302.2	6.77745
307.3	5.63822		324.1	11.5987
329.3	11.7316		346	18.7019
351.6	20.8498		368.2	29.2459
373.9	34.0764		398.5	46.0975
398.5	49.1271

## Sheet: Supp. Fig. 6
Supplementary Fig. 6a						Supplementary Fig. 6b
Pte-300A						Pte
With 5% H2O			Without 5% H2O			Pristine			H2O pretreated
Temperature (oC)	C3H6 conversion (%)		Temperature (oC)	C3H6 conversion (%)		Temperature (oC)	C3H6 conversion (%)		Temperature (oC)	C3H6 conversion (%)
34.3	-0.24886		41.2	-0.34204		27.4	0.50846		51.2	-0.64319
39.7	-1.06796		47.3	-0.55187		33.5	-0.25336		55.7	-0.70612
54.1	-0.76141		55.2	0.44329		44.5	0.56217		62.7	0.18882
64.1	0.53803		62.6	-0.70773		53.7	-0.32994		72.2	-1.17157
76.5	0.86801		71.8	0.54321		61.6	0.5025		83.4	0.08494
90.8	0.75379		82.2	-0.73671		70.7	-0.4841		95.3	-0.92686
105.8	1.45183		93.5	0.24146		81.1	0.86749		107.6	-0.81499
121.7	3.55182		105.3	0.10658		92.3	-0.55471		120.4	-0.21171
138	8.94384		117.2	-0.23513		104.3	0.58106		133	-1.65899
154.6	23.3577		129.7	1.19066		116.4	-0.50896		145.9	-0.34155
172.5	59.0605		142.3	2.11588		128.8	0.88639		158.8	-1.52015
189.1	81.9016		156	15.8622		141.2	-0.29215		171.8	-0.27064
204.7	89.4913		170.8	46.3334		154.1	0.89733		184.5	-0.3875
220.4	92.9258		184.8	75.194		167.4	-0.00572		197.4	2.25336
236	94.772		197.6	86.0058		179.7	2.19323		210.2	6.53326
252	95.9621		209.9	90.3092		192.8	2.51844		223.3	12.3853
268.2	96.5664		222.1	92.4654		205.1	5.28726		236.4	22.1766
284.2	97.0292		234.8	93.3956		218.2	8.64684		249.9	31.0021
300.3	97.3094		247.2	93.9661		231.3	14.4112		263.1	39.7727
316.4	97.4373		260	94.3898		244.4	23.1503		276.3	47.5425
332.3	97.5925		272.4	94.4927		257.6	30.876		289.4	53.778
348.5	97.6872		285.5	94.7754		270.7	39.5315		302.6	59.8688
364.5	97.8131		297.8	94.8084		283.7	45.7882		315.6	64.2865
383.7	98.1119		310.9	95.0212		297.1	52.3184		328.6	68.1609
			323.5	95.0572		310.6	56.7501		341.6	71.4869
			336.1	95.1941		323.7	61.3479		354.6	73.8711
			348.9	95.285		336.3	64.243		367.4	76.0405
			361.4	95.245		349.7	67.541		387.2	77.7125
			374.8	95.4518		362.2	69.7399		407.1	80.8148
			400.1	95.6567		378.5	72.3944		420.8	82.1213
			414.2	95.5827		401.9	75.3004		433.8	83.6694
			427.1	95.7416		416	76.7087		446.6	85.1427
			439.6	95.8535		428.8	78.2244		459.3	86.4342
			452.3	96.2522		441.6	79.7122		472.1	88.1471
			464.8	96.6189		454.4	81.3453		484.8	89.4865
			477.2	97.0775		467	82.9773		497.3	90.5842
			489.5	97.3402		479.8	84.5447		509.8	91.4921
			501.9	97.664		492.5	85.8894
						505.2	87.2151

## Sheet: Supp. Fig. 7
Supplementary Fig. 7a			Supplementary Fig. 7b
Time on stream (h)	C3H6 conversion (%)		Time on stream (h)	CO conversion (%)	C3H6 conversion (%)
1	94.0341		0	89.5935	78.8528
2	93.9028		2	89.0678	78.2699
3	93.8378		4	89.5494	78.7093
4	93.8461		6	89.0837	78.2187
5	93.6108		8	89.6302	78.7728
6	93.5829		10	89.2075	78.3384
7	93.5237		12	89.819	77.9715
8	93.5266		14	89.5153	77.6748
9	93.449		16	89.2833	77.4484
10	93.4284		18	89.995	77.588
11	93.4664		20	89.7466	77.8946
12	93.4846		22	89.4363	77.4826
13	93.398		24	89.1935	77.1427
14	93.2928		26	89.1584	77.3589
15	93.2442		28	89.9531	77.2481
16	93.2299		30	89.8005	77.2747
17	93.2059		32	89.9439	77.1873
18	93.1319		34	89.8496	77.3482
19	93.2258		36	89.9459	77.721
20	93.2278		38	89.8407	77.8143
21	93.1994		40	89.6834	77.794
22	93.2408		42	89.0473	77.8868
23	93.12		44	89.7785	77.688
24	93.1656		46	89.6082	77.5836
			48	89.4843	77.4926

## Sheet: Supp. Fig. 8
Fresh									Used
B.E.(eV)	Raw Intensity	Peak Sum	Background	Pt0 4f7/2	Pt2+ 4f7/2	Pt0 4f5/2	Pt2+ 4f5/2		B.E.(eV)	Raw Intensity	Peak Sum	Background	Pt0 4f7/2	Pt2+ 4f7/2	Pt0 4f5/2	Pt2+ 4f5/2
86.11	747.72	752.071	747.72	748.81	748.471	749.503	748.447		86.19	791.8	794.764	791.8	791.8	792.217	793.338	792.808
86.01	746.74	752.146	747.72	748.825	748.482	749.536	748.462		86.09	794.56	794.817	791.8	791.8	792.223	793.366	792.827
85.91	748.08	752.224	747.722	748.843	748.496	749.572	748.479		85.99	778.89	794.868	791.797	791.797	792.227	793.391	792.844
85.81	736.23	752.302	747.721	748.859	748.507	749.606	748.494		85.89	803.11	794.939	791.811	791.811	792.247	793.434	792.879
85.71	741.84	752.405	747.743	748.897	748.541	749.664	748.531		85.79	796.17	794.984	791.799	791.799	792.242	793.452	792.888
85.61	728.57	752.499	747.754	748.925	748.565	749.712	748.559		85.69	788.78	795.038	791.794	791.794	792.244	793.478	792.905
85.51	714.86	752.62	747.791	748.979	748.614	749.787	748.613		85.59	795.45	795.103	791.797	791.797	792.254	793.513	792.931
85.41	730.71	752.77	747.853	749.059	748.689	749.889	748.693		85.49	783.79	795.161	791.793	791.793	792.257	793.541	792.95
85.31	733.65	752.893	747.886	749.11	748.735	749.962	748.744		85.39	784.5	795.235	791.802	791.802	792.273	793.583	792.983
85.21	735.88	753.013	747.913	749.155	748.776	750.03	748.79		85.29	806.85	795.309	791.81	791.81	792.288	793.625	793.015
85.11	738.64	753.131	747.935	749.197	748.813	750.096	748.832		85.19	795.99	795.361	791.793	791.793	792.279	793.644	793.024
85.01	734.54	753.246	747.953	749.234	748.845	750.158	748.87		85.09	792.78	795.427	791.789	791.789	792.283	793.676	793.046
84.91	740.6	753.373	747.979	749.279	748.885	750.229	748.916		84.99	788.86	795.498	791.788	791.788	792.289	793.712	793.072
84.81	734.81	753.49	747.992	749.313	748.914	750.29	748.952		84.89	788.78	795.576	791.791	791.791	792.301	793.754	793.103
84.71	740.6	753.622	748.018	749.359	748.954	750.363	748.999		84.79	776.4	795.656	791.794	791.794	792.312	793.797	793.135
84.61	739.79	753.746	748.032	749.394	748.984	750.427	749.036		84.69	773.99	795.752	791.811	791.811	792.338	793.855	793.182
84.51	736.5	753.875	748.047	749.432	749.016	750.494	749.076		84.59	782.81	795.854	791.831	791.831	792.366	793.917	793.233
84.41	728.66	754.014	748.069	749.476	749.054	750.57	749.122		84.49	797.86	795.948	791.841	791.841	792.385	793.97	793.274
84.31	757.69	754.172	748.106	749.535	749.108	750.661	749.185		84.39	806.41	796.029	791.834	791.834	792.388	794.008	793.301
84.21	746.47	754.278	748.088	749.54	749.107	750.7	749.193		84.29	794.39	796.102	791.818	791.818	792.381	794.038	793.319
84.11	738.73	754.409	748.091	749.567	749.129	750.762	749.224		84.19	796.7	796.192	791.815	791.815	792.388	794.083	793.351
84.01	750.66	754.559	748.109	749.61	749.165	750.841	749.27		84.09	785.75	796.283	791.81	791.81	792.393	794.127	793.383
83.91	742.2	754.691	748.104	749.63	749.179	750.899	749.295		83.99	772.12	796.388	791.817	791.817	792.41	794.185	793.427
83.81	739.62	754.843	748.115	749.667	749.21	750.975	749.337		83.89	797.15	796.513	791.838	791.838	792.442	794.259	793.488
83.71	726.61	755.005	748.131	749.709	749.245	751.058	749.385		83.79	790.73	796.612	791.833	791.833	792.447	794.308	793.523
83.61	734.45	755.197	748.172	749.777	749.307	751.169	749.46		83.69	792.69	796.723	791.834	791.834	792.459	794.365	793.567
83.51	726.26	755.379	748.198	749.831	749.354	751.267	749.52		83.59	794.03	796.836	791.833	791.833	792.47	794.422	793.609
83.41	735.7	755.582	748.24	749.901	749.417	751.384	749.598		83.49	789.75	796.95	791.83	791.83	792.479	794.48	793.652
83.31	736.94	755.773	748.263	749.954	749.463	751.485	749.66		83.39	790.82	797.074	791.833	791.833	792.493	794.544	793.702
83.21	749.86	755.967	748.285	750.006	749.508	751.587	749.721		83.29	784.77	797.201	791.834	791.834	792.507	794.61	793.752
83.11	751.55	756.143	748.282	750.034	749.529	751.668	749.758		83.19	792.52	797.339	791.842	791.842	792.527	794.684	793.811
83.01	747.19	756.322	748.276	750.059	749.547	751.749	749.795		83.09	790.2	797.474	791.841	791.841	792.539	794.753	793.863
82.91	747.81	756.516	748.278	750.094	749.574	751.841	749.841		82.99	791.8	797.616	791.843	791.843	792.555	794.827	793.92
82.81	743.18	756.717	748.279	750.128	749.6	751.936	749.889		82.89	791.18	797.762	791.843	791.843	792.568	794.901	793.978
82.71	742.47	756.934	748.288	750.172	749.637	752.043	749.947		82.79	806.85	797.914	791.843	791.843	792.583	794.979	794.039
82.61	743.36	757.16	748.299	750.218	749.675	752.155	750.009		82.69	792.16	798.054	791.827	791.827	792.582	795.042	794.085
82.51	744.69	757.393	748.309	750.264	749.712	752.27	750.072		82.59	793.23	798.217	791.827	791.827	792.596	795.125	794.149
82.41	741.93	757.632	748.316	750.308	749.748	752.387	750.135		82.49	797.24	798.386	791.825	791.825	792.61	795.21	794.216
82.31	747.1	757.885	748.328	750.359	749.79	752.514	750.205		82.39	806.94	798.557	791.819	791.819	792.62	795.294	794.281
82.21	748.08	758.139	748.33	750.401	749.824	752.636	750.269		82.29	787.62	798.724	791.802	791.802	792.62	795.37	794.338
82.11	727.33	758.401	748.331	750.442	749.856	752.761	750.334		82.19	785.48	798.92	791.807	791.807	792.642	795.472	794.42
82.01	729.11	758.713	748.37	750.524	749.929	752.931	750.441		82.09	782.81	799.127	791.814	791.814	792.666	795.58	794.508
81.91	736.86	759.034	748.407	750.604	749.999	753.103	750.549		81.99	809.35	799.345	791.824	791.824	792.694	795.695	794.603
81.81	743.36	759.352	748.429	750.67	750.057	753.267	750.645		81.89	795.28	799.543	791.804	791.804	792.693	795.786	794.673
81.71	739.08	759.672	748.438	750.726	750.102	753.425	750.734		81.79	802.94	799.766	791.801	791.801	792.709	795.896	794.762
81.61	741.4	760.013	748.456	750.79	750.158	753.598	750.835		81.69	809.26	799.991	791.788	791.788	792.717	796.004	794.847
81.51	743.89	760.364	748.47	750.853	750.21	753.774	750.936		81.59	805.25	800.22	791.769	791.769	792.718	796.109	794.931
81.41	729.02	760.726	748.478	750.912	750.259	753.954	751.037		81.49	786.55	800.464	791.754	791.754	792.724	796.224	795.024
81.31	730.35	761.133	748.515	751	750.337	754.17	751.172		81.39	800.09	800.741	791.76	791.76	792.752	796.366	795.143
81.21	733.65	761.555	748.55	751.089	750.415	754.392	751.309		81.29	806.23	801.016	791.751	791.751	792.766	796.499	795.253
81.11	751.19	761.99	748.578	751.172	750.487	754.617	751.447		81.19	786.01	801.298	791.735	791.735	792.773	796.632	795.362
81.01	743.53	762.412	748.573	751.225	750.529	754.819	751.559		81.09	795.28	801.617	791.741	791.741	792.804	796.794	795.501
80.91	738.9	762.87	748.583	751.293	750.586	755.047	751.692		80.99	798.57	801.941	791.737	791.737	792.825	796.954	795.636
80.81	738.37	763.36	748.601	751.373	750.654	755.295	751.841		80.89	805.07	802.279	791.73	791.73	792.844	797.117	795.776
80.71	745.23	763.875	748.62	751.455	750.725	755.556	752		80.79	810.86	802.626	791.715	791.715	792.856	797.283	795.918
80.61	752.53	764.405	748.627	751.527	750.785	755.818	752.155		80.69	802.4	802.987	791.694	791.694	792.863	797.45	796.061
80.51	735.34	764.948	748.619	751.587	750.833	756.08	752.307		80.59	786.91	803.378	791.682	791.682	792.88	797.637	796.224
80.41	738.55	765.556	748.645	751.682	750.916	756.39	752.501		80.49	812.02	803.807	791.687	791.687	792.916	797.851	796.415
80.31	743.27	766.19	748.664	751.774	750.995	756.71	752.702		80.39	801.15	804.233	791.665	791.665	792.925	798.048	796.59
80.21	738.9	766.851	748.674	751.859	751.067	757.039	752.907		80.29	807.83	804.696	791.654	791.654	792.947	798.269	796.789
80.11	740.24	767.559	748.692	751.956	751.151	757.396	753.134		80.19	801.78	805.181	791.636	791.636	792.963	798.495	796.995
80.01	751.64	768.307	748.709	752.053	751.234	757.77	753.375		80.09	805.43	805.702	791.625	791.625	792.987	798.742	797.224
79.91	745.67	769.078	748.703	752.131	751.299	758.146	753.611		79.99	808.99	806.254	791.61	791.61	793.008	798.999	797.467
79.81	751.28	769.91	748.709	752.224	751.378	758.557	753.878		79.89	809.26	806.839	791.591	791.591	793.027	799.268	797.726
79.71	750.75	770.786	748.704	752.309	751.45	758.984	754.155		79.79	817.36	807.467	791.571	791.571	793.047	799.553	798.008
79.61	744.6	771.722	748.7	752.399	751.525	759.441	754.457		79.69	809.35	808.133	791.543	791.543	793.06	799.849	798.309
79.51	752.62	772.734	748.708	752.504	751.616	759.94	754.796		79.59	808.9	808.862	791.523	791.523	793.084	800.173	798.652
79.41	751.19	773.801	748.7	752.598	751.696	760.458	755.149		79.49	824.13	809.656	791.504	791.504	793.109	800.52	799.034
79.31	761.08	774.949	748.696	752.699	751.782	761.017	755.538		79.39	821.82	810.507	791.468	791.468	793.12	800.875	799.447
79.21	762.06	776.165	748.672	752.785	751.854	761.597	755.945		79.29	802.04	811.449	791.434	791.434	793.136	801.26	799.921
79.11	761.79	777.473	748.647	752.875	751.928	762.22	756.391		79.19	807.48	812.518	791.422	791.422	793.175	801.697	800.49
79.01	749.23	778.888	748.622	752.969	752.007	762.893	756.884		79.09	813.53	813.707	791.405	791.405	793.211	802.162	801.143
78.91	762.95	780.443	748.621	753.092	752.115	763.644	757.454		78.99	816.29	815.044	791.38	791.38	793.242	802.66	801.902
78.81	761.26	782.104	748.593	753.194	752.203	764.429	758.058		78.89	822.53	816.565	791.353	791.353	793.274	803.199	802.798
78.71	768.92	783.915	748.569	753.306	752.299	765.284	758.734		78.79	837.58	818.308	791.318	791.318	793.301	803.784	803.86
78.61	766.42	785.875	748.531	753.409	752.387	766.198	759.474		78.69	820.57	820.311	791.267	791.267	793.314	804.411	805.12
78.51	765.89	788.028	748.497	753.523	752.486	767.199	760.311		78.59	821.1	822.671	791.235	791.235	793.349	805.128	806.663
78.41	773.72	790.393	748.464	753.644	752.593	768.293	761.255		78.49	836.15	825.437	791.202	791.202	793.387	805.928	808.526
78.31	771.23	792.986	748.416	753.758	752.692	769.475	762.308		78.39	840.25	828.677	791.152	791.152	793.412	806.809	810.76
78.21	789.49	795.863	748.373	753.885	752.804	770.779	763.514		78.29	826.89	832.495	791.098	791.098	793.436	807.803	813.451
78.11	787.97	799.032	748.295	753.984	752.89	772.18	764.861		78.19	831.88	837.017	791.058	791.058	793.479	808.951	816.703
78.01	779.96	802.587	748.219	754.095	752.988	773.735	766.427		78.09	844.88	842.34	791.013	791.013	793.521	810.259	820.587
77.91	784.5	806.618	748.159	754.231	753.111	775.48	768.273		77.99	848.09	848.582	790.954	790.954	793.553	811.748	825.188
77.81	791.27	811.196	748.09	754.367	753.236	777.419	770.445		77.89	873.47	855.886	790.89	790.89	793.587	813.466	830.615
77.71	812.02	816.446	748.008	754.502	753.359	779.582	773.028		77.79	880.77	864.367	790.799	790.799	793.598	815.428	836.941
77.61	818.97	822.507	747.887	754.608	753.455	781.987	776.118		77.69	887.09	874.182	790.7	790.7	793.606	817.7	844.275
77.51	838.29	829.621	747.752	754.712	753.551	784.713	779.901		77.59	896.53	885.462	790.593	790.593	793.614	820.335	852.699
77.41	848.53	838.039	747.58	754.793	753.625	787.806	784.557		77.49	904.82	898.322	790.476	790.476	793.619	823.385	862.271
77.31	863.05	848.117	747.389	754.868	753.694	791.365	790.356		77.39	920.94	912.864	790.35	790.35	793.621	826.912	873.031
77.21	876.32	860.25	747.169	754.929	753.754	795.486	797.588		77.29	940.26	929.151	790.206	790.206	793.613	830.969	884.981
77.11	899.12	874.905	746.924	754.982	753.806	800.294	806.595		77.19	944.8	947.22	790.04	790.04	793.592	835.616	898.09
77.01	905.62	892.574	746.635	755.007	753.835	805.921	817.717		77.09	972.5	967.084	789.869	789.869	793.576	840.936	912.309
76.91	917.64	913.815	746.333	755.039	753.873	812.569	831.334		76.99	986.66	988.665	789.667	789.667	793.539	846.962	927.498
76.81	955.76	939.104	746.008	755.067	753.912	820.426	847.724		76.89	989.78	1011.87	789.449	789.449	793.497	853.766	943.507
76.71	980.96	968.751	745.61	755.044	753.905	829.66	866.973		76.79	1030.21	1036.55	789.228	789.228	793.464	861.407	960.135
76.61	1008.12	1002.86	745.164	754.996	753.879	840.531	888.948		76.69	1049.53	1062.42	788.962	788.962	793.399	869.881	977.067
76.51	1046.86	1040.98	744.665	754.922	753.833	853.279	912.942		76.59	1093.08	1089.21	788.673	788.673	793.326	879.232	994.001
76.41	1080.26	1081.73	744.091	754.8	753.748	868.124	937.337		76.49	1111.78	1116.51	788.337	788.337	793.222	889.437	1010.52
76.31	1109.83	1122.59	743.453	754.645	753.638	885.297	959.371		76.39	1121.67	1143.88	787.98	787.98	793.113	900.503	1026.23
76.21	1151.68	1159.96	742.758	754.465	753.514	904.978	975.273		76.29	1160.59	1170.83	787.611	787.611	793.013	912.395	1040.64
76.11	1173.59	1190.25	741.982	754.24	753.359	927.237	981.365		76.19	1199.42	1196.72	787.199	787.199	792.89	925.007	1053.22
76.01	1202.89	1211.73	741.163	754.012	753.215	952.065	975.925		76.09	1213.84	1220.96	786.743	786.743	792.748	938.229	1063.46
75.91	1228.72	1225.3	740.287	753.769	753.075	979.178	960.14		75.99	1274.67	1242.93	786.271	786.271	792.616	951.938	1070.92
75.81	1258.1	1233.8	739.36	753.524	752.952	1007.97	937.435		75.89	1283.04	1262.04	785.732	785.732	792.446	965.887	1075.17
75.71	1259	1240.02	738.376	753.273	752.849	1037.34	911.68		75.79	1310.29	1277.83	785.182	785.183	792.301	979.888	1076.01
75.61	1250.09	1245.33	737.388	753.077	752.829	1065.65	885.942		75.69	1298.63	1289.93	784.602	784.603	792.164	993.618	1073.35
75.51	1256.86	1249.29	736.415	752.959	752.923	1090.6	862.054		75.59	1299.25	1298.12	784.034	784.037	792.086	1006.76	1067.34
75.41	1258.73	1250.04	735.427	752.897	753.115	1109.48	840.838		75.49	1296.93	1302.28	783.464	783.47	792.063	1018.88	1058.25
75.31	1240.38	1245.34	734.434	752.908	753.431	1119.76	822.548		75.39	1312.87	1302.36	782.897	782.907	792.111	1029.54	1046.49
75.21	1226.93	1233.53	733.474	753.04	753.93	1119.86	807.13		75.29	1315.72	1298.38	782.311	782.329	792.226	1038.25	1032.51
75.11	1204.85	1214.21	732.538	753.294	754.629	1109.6	794.307		75.19	1288.47	1290.45	781.722	781.753	792.449	1044.57	1016.84
75.01	1161.57	1188.48	731.642	753.697	755.575	1090.37	783.756		75.09	1269.86	1278.8	781.162	781.215	792.846	1048.2	1000.02
74.91	1158.63	1158.46	730.826	754.305	756.851	1064.63	775.156		74.99	1247.86	1263.69	780.622	780.713	793.454	1048.87	982.519
74.81	1119.44	1126.52	730.014	755.056	758.432	1034.99	768.087		74.89	1226.76	1245.57	780.106	780.258	794.34	1046.54	964.758
74.71	1089.52	1094.93	729.275	756.04	760.454	1003.95	762.309		74.79	1219.28	1225.01	779.612	779.864	795.586	1041.29	947.111
74.61	1083.2	1065.33	728.592	757.261	762.986	973.316	757.544		74.69	1198.88	1202.7	779.126	779.535	797.286	1033.38	929.881
74.51	1049.27	1038.82	727.919	758.702	766.092	944.246	753.533		74.59	1179.11	1179.46	778.662	779.315	799.592	1023.2	913.34
74.41	1022.19	1016.14	727.309	760.452	769.963	917.49	750.159		74.49	1155.33	1156.16	778.22	779.245	802.672	1011.2	897.696
74.31	1010.88	997.689	726.749	762.538	774.755	893.362	747.282		74.39	1134.32	1133.67	777.803	779.387	806.73	997.855	883.106
74.21	1001.62	983.688	726.21	764.985	780.639	871.918	744.776		74.29	1115.08	1112.85	777.409	779.817	811.995	983.599	869.669
74.11	1001.8	974.291	725.688	767.857	787.847	853.085	742.564		74.19	1098.6	1094.53	777.036	780.637	818.717	968.841	857.443
74.01	981.58	969.615	725.164	771.224	796.626	836.681	740.575		74.09	1090.95	1079.46	776.681	781.977	827.155	953.924	846.442
73.91	986.66	969.842	724.677	775.234	807.301	822.532	738.806		73.99	1074.02	1068.32	776.333	783.996	837.554	939.131	836.641
73.81	996.37	975.087	724.18	779.979	820.118	810.35	737.18		73.89	1050.07	1061.76	776.004	786.91	850.148	924.709	828.007
73.71	993.07	985.526	723.663	785.622	835.347	799.884	735.663		73.79	1058.88	1060.3	775.702	790.968	865.109	910.849	820.481
73.61	1001.18	1001.37	723.152	792.4	853.247	790.919	734.262		73.69	1063.25	1064.32	775.389	796.41	882.479	897.657	813.944
73.51	1030.92	1022.76	722.625	800.548	873.933	783.212	732.938		73.59	1073.22	1074.1	775.07	803.544	902.22	885.239	808.308
73.41	1065.83	1049.69	722.039	810.32	897.327	776.519	731.638		73.49	1091.3	1089.72	774.741	812.676	924.134	873.66	803.473
73.31	1076.34	1081.96	721.387	822.046	923.078	770.653	730.341		73.39	1106.71	1111.06	774.391	824.106	947.848	862.95	799.33
73.21	1097.98	1118.99	720.714	836.14	950.4	765.507	729.085		73.29	1132.18	1137.76	774.024	838.11	972.808	853.124	795.787
73.11	1142.24	1159.49	719.998	852.971	977.744	760.932	727.841		73.19	1167.89	1169.14	773.628	854.89	998.229	844.166	792.744
73.01	1187.04	1201.32	719.196	872.882	1002.69	756.776	726.56		73.09	1205.83	1204.22	773.192	874.549	1023.1	836.039	790.109
72.91	1231.83	1241.64	718.309	896.224	1022.15	752.952	725.234		72.99	1229.61	1241.62	772.714	897.066	1046.2	828.702	787.804
72.81	1276.54	1277.5	717.334	923.269	1032.99	749.389	723.859		72.89	1278.05	1279.67	772.21	922.278	1066.12	822.121	785.781
72.71	1312.07	1306.81	716.273	954.128	1033.04	746.03	722.431		72.79	1303.08	1316.37	771.65	949.792	1081.36	816.213	783.957
72.61	1335.76	1329.17	715.143	988.661	1022.12	742.848	720.963		72.69	1362.84	1349.73	771.063	979.071	1090.6	810.939	782.311
72.51	1365.33	1345.76	713.965	1026.28	1002.07	739.827	719.475		72.59	1368.8	1377.89	770.409	1009.32	1092.84	806.199	780.764
72.41	1387.77	1358.28	712.729	1065.69	975.901	736.927	717.952		72.49	1399.7	1399.6	769.748	1039.66	1087.85	801.987	779.344
72.31	1384.74	1367.63	711.448	1104.63	946.804	734.138	716.406		72.39	1417.69	1414.11	769.052	1069.01	1076.04	798.213	777.997
72.21	1373.79	1373.04	710.17	1139.81	917.37	731.489	714.883		72.29	1428.92	1421.25	768.335	1096.23	1058.48	794.833	776.715
72.11	1345.38	1372.01	708.911	1167.07	889.304	728.977	713.396		72.19	1439.96	1421.22	767.605	1120.17	1036.58	791.799	775.49
72.01	1347.07	1361.36	707.703	1182.28	863.593	726.623	711.977		72.09	1415.47	1414.35	766.862	1139.76	1011.8	789.061	774.308
71.91	1315.99	1338.67	706.49	1182.62	840.602	724.357	710.566		71.99	1409.5	1401.06	766.145	1154.1	985.589	786.613	773.199
71.81	1289.19	1303.8	705.333	1167.86	820.479	722.232	709.226		71.89	1376.19	1381.76	765.434	1162.44	959.087	784.395	772.133
71.71	1236.29	1258.96	704.225	1140.35	803.109	720.232	707.946		71.79	1342.8	1356.94	764.76	1164.4	933.283	782.403	771.134
71.61	1211.17	1207.96	703.216	1104.12	788.322	718.397	706.775		71.69	1318.31	1327.17	764.121	1159.82	908.905	780.606	770.199
71.51	1168.51	1154.75	702.252	1063.38	775.789	716.669	705.661		71.59	1284.11	1293.13	763.508	1148.91	886.462	778.971	769.312
71.41	1123.54	1102.59	701.367	1021.73	765.253	715.076	704.635		71.49	1241.54	1255.62	762.933	1132.16	866.294	777.485	768.483
71.31	1087.2	1053.67	700.566	981.626	756.428	713.617	703.701		71.39	1213.67	1215.56	762.404	1110.35	848.567	776.141	767.717
71.21	1047.49	1009.18	699.832	944.534	749.03	712.271	702.842		71.29	1194.87	1173.9	761.905	1084.43	833.282	774.909	766.997
71.11	1014.62	969.59	699.173	911.181	742.822	711.04	702.065		71.19	1135.03	1131.63	761.427	1055.51	820.332	773.764	766.312
71.01	962.97	934.911	698.574	881.786	737.583	709.909	701.355		71.09	1078.12	1089.75	761.014	1024.77	809.582	772.744	765.704
70.91	924.94	904.929	698.072	856.315	733.173	708.909	700.749		70.99	1055.14	1049.16	760.664	993.351	800.798	771.836	765.17
70.81	880.06	879.223	697.642	834.493	729.424	708.012	700.22		70.89	1024.33	1010.6	760.338	962.261	793.686	770.996	764.672
70.71	874.8	857.352	697.296	815.997	726.234	707.228	699.78		70.79	982.3	974.706	760.047	932.408	787.992	770.229	764.217
70.61	839.8	838.764	696.959	800.368	723.437	706.481	699.354		70.69	962.17	941.956	759.801	904.521	783.479	769.541	763.818
70.51	824.49	823.051	696.688	787.272	721.018	705.824	699		70.59	916.48	912.621	759.577	879.101	779.899	768.905	763.448
70.41	810.06	809.743	696.445	776.296	718.887	705.219	698.677		70.49	889.23	886.86	759.404	856.505	777.085	768.346	763.137
70.31	767.49	798.449	696.23	767.093	716.997	704.661	698.386		70.39	870.71	864.631	759.261	836.855	774.855	767.84	762.862
70.21	753.15	788.882	696.095	759.413	715.37	704.203	698.179		70.29	836.24	845.777	759.138	820.13	773.067	767.377	762.615
70.11	747.99	780.696	695.986	752.938	713.924	703.79	698.003		70.19	827.07	830.075	759.052	806.211	771.636	766.972	762.412
70.01	741.22	773.631	695.888	747.429	712.622	703.404	697.839		70.09	803.91	817.187	758.977	794.843	770.456	766.595	762.225
69.91	741.58	767.489	695.802	742.71	711.448	703.045	697.691		69.99	800.35	806.787	758.927	785.759	769.481	766.261	762.068
69.81	739.97	762.096	695.715	738.62	710.374	702.701	697.545		69.89	777.11	798.496	758.882	778.626	768.648	765.946	761.921
69.71	730.89	757.327	695.631	735.05	709.393	702.372	697.405		69.79	790.73	791.989	758.861	773.153	767.946	765.67	761.804
69.61	734.63	753.094	695.564	731.92	708.507	702.073	697.284		69.69	790.38	786.904	758.826	769.002	767.311	765.394	761.677
69.51	721.45	749.29	695.49	729.137	707.684	701.779	697.159		69.59	774.53	782.969	758.791	765.918	766.742	765.13	761.553
69.41	712.28	745.883	695.44	726.676	706.948	701.52	697.06		69.49	774.97	779.952	758.774	763.683	766.244	764.895	761.452
69.31	712.28	742.813	695.408	724.483	706.285	701.289	696.981		69.39	770.87	777.63	758.756	762.083	765.791	764.67	761.354
69.21	723.85	740.021	695.376	722.507	705.672	701.068	696.904		69.29	761.08	775.837	758.743	760.96	765.381	764.461	761.264
69.11	716.64	737.45	695.322	720.696	705.081	700.833	696.807		69.19	765.44	774.447	758.74	760.194	765.014	764.271	761.188
69.01	706.58	735.106	695.282	719.062	704.544	700.62	696.726		69.09	762.41	773.34	758.733	759.67	764.673	764.086	761.11
68.91	710.41	732.971	695.26	717.59	704.063	700.435	696.664		68.99	763.31	772.448	758.729	759.323	764.36	763.912	761.038
68.81	711.03	730.998	695.232	716.238	703.608	700.249	696.598		68.89	773.37	771.708	758.724	759.095	764.07	763.745	760.969
68.71	702.92	729.174	695.202	714.997	703.181	700.069	696.531		68.79	772.12	771.067	758.707	758.935	763.79	763.574	760.89
68.61	716.46	727.501	695.187	713.872	702.797	699.911	696.482		68.69	770.16	770.51	758.693	758.83	763.529	763.412	760.816
68.51	710.05	725.924	695.147	712.811	702.412	699.734	696.408		68.59	764.64	770.015	758.68	758.762	763.288	763.258	760.746
68.41	706.75	724.47	695.118	711.842	702.062	699.574	696.347		68.49	761.97	769.572	758.673	758.721	763.069	763.117	760.685
68.31	707.2	723.121	695.096	710.951	701.739	699.427	696.294		68.39	764.82	769.168	758.67	758.697	762.867	762.984	760.629
68.21	704.71	721.862	695.073	710.124	701.434	699.283	696.241		68.29	754.4	768.79	758.663	758.678	762.675	762.854	760.571
68.11	712.45	720.69	695.055	709.361	701.151	699.149	696.194		68.19	756.27	768.447	758.668	758.676	762.506	762.74	760.527
68.01	721.27	719.578	695.022	708.637	700.869	699.005	696.133		68.09	758.94	768.122	758.67	758.675	762.346	762.629	760.483
67.91	718.24	718.518	694.972	707.944	700.585	698.849	696.056		67.99	758.67	767.813	758.67	758.673	762.193	762.52	760.438
67.81	708.8	717.526	694.928	707.301	700.321	698.703	695.986
67.71	698.56	716.61	694.902	706.716	700.087	698.578	695.935
67.61	702.84	715.767	694.895	706.187	699.885	698.477	695.904
67.51	713.88	714.964	694.88	705.683	699.684	698.371	695.866
67.41	692.86	714.185	694.844	705.189	699.473	698.247	695.807
67.31	707.11	713.487	694.847	704.763	699.311	698.167	695.789
67.21	705.86	712.801	694.824	704.336	699.131	698.062	695.745
67.11	686	712.153	694.803	703.935	698.961	697.963	695.704
67.01	690.37	711.576	694.82	703.595	698.837	697.904	695.701

## Sheet: Supp. Fig. 9
1st			2nd			3rd
Temperature (oC)	C3H6 conversion (%)		Temperature (oC)	C3H6 conversion (%)		Temperature (oC)	C3H6 conversion (%)
35.6	0.02804		41.2	-0.34204		54.7	0.36298
49.8	-0.50472		50	0.29142		69.1	-0.64155
63.6	-0.93634		58.7	-0.70174		88	-0.83704
81.3	-0.13419		69.2	-0.83063		108.7	-0.01297
101.4	0.32346		82.2	-0.73671		130.6	0.69883
122.7	0.90129		96.5	0.26844		147.6	7.76162
145.2	3.57611		111.2	0.87293		156	25.1785
153	12.2165		126.6	-0.17019		164.6	57.8929
161.4	34.7687		142.3	2.11588		172	72.6501
171.8	66.0675		159.7	21.5724		181.3	83.6799
194.3	89.6462		178	65.2554		202.9	91.6429
215.1	93.3635		194.5	83.8117		224.1	93.8004
235.7	94.5953		209.9	90.3092		245.7	94.6676
256.8	95.1891		225.3	92.7122		267.9	94.9012
278	95.3594		241.1	93.8312		289.6	94.837
299.2	95.4675		256.7	94.2818		311.9	94.5112
320.6	95.4094		272.4	94.4927		333.9	94.3046
341.8	95.3063		288.4	94.7504		355.9	94.5934
363.1	95.5226		304.4	94.9513		377.7	96.033
391.9	96.0674		320.4	95.0792		399.1	97.3263
			336.1	95.1941
			352	95.219
			368.1	95.3879
			395	95.7476

## Sheet: Supp. Fig. 11
Supplementary Fig. 11a				Supplementary Fig. 11b				Supplementary Fig. 11c				Supplementary Fig. 11d
Pte	Raw	Fitting		PtO2	Raw	Fitting		Pte-300A	Raw	Fitting		Pt foil	Raw	Fitting
R (Å)	|χ (R)| (Å-3)	|χ (R)| (Å-3)		R (Å)	|χ (R)| (Å-3)	|χ (R)| (Å-3)		R (Å)	|χ (R)| (Å-3)	|χ (R)| (Å-3)		R (Å)	|χ (R)| (Å-3)	|χ (R)| (Å-3)
0	0.15272	0.12057		0	0.19779	0.22533		0	0.01397	0.04466		0	0.04776	0.05638
0.03068	0.14973	0.11941		0.03068	0.19389	0.22552		0.03068	0.01854	0.04513		0.03068	0.05148	0.05713
0.06136	0.14094	0.11597		0.06136	0.1829	0.22606		0.06136	0.02747	0.04641		0.06136	0.06045	0.05918
0.09204	0.12694	0.11042		0.09204	0.16693	0.22687		0.09204	0.03646	0.04819		0.09204	0.07076	0.06205
0.12272	0.10882	0.10309		0.12272	0.14958	0.22787		0.12272	0.04395	0.05009		0.12272	0.0795	0.0651
0.1534	0.08845	0.09456		0.1534	0.13578	0.22904		0.1534	0.04914	0.05174		0.1534	0.08491	0.06767
0.18408	0.06924	0.08583		0.18408	0.13028	0.2304		0.18408	0.05157	0.05284		0.18408	0.08604	0.06922
0.21476	0.05765	0.07845		0.21476	0.13466	0.23208		0.21476	0.05097	0.05325		0.21476	0.08261	0.06941
0.24544	0.06083	0.07461		0.24544	0.14587	0.23421		0.24544	0.04734	0.05294		0.24544	0.07501	0.06812
0.27612	0.07659	0.07639		0.27612	0.15889	0.23694		0.27612	0.04086	0.05206		0.27612	0.06453	0.06559
0.3068	0.09699	0.08446		0.3068	0.16956	0.2403		0.3068	0.03206	0.05089		0.3068	0.05386	0.06251
0.33748	0.11669	0.09763		0.33748	0.17553	0.24426		0.33748	0.02211	0.04983		0.33748	0.04784	0.05999
0.36816	0.1327	0.1139		0.36816	0.17626	0.24864		0.36816	0.01467	0.04935		0.36816	0.05127	0.0594
0.39884	0.14314	0.1313		0.39884	0.17274	0.25321		0.39884	0.01794	0.04986		0.39884	0.06297	0.0617
0.42951	0.14677	0.1482		0.42951	0.16725	0.25776		0.42951	0.02901	0.05153		0.42951	0.07776	0.06677
0.46019	0.14292	0.16323		0.46019	0.1627	0.2621		0.46019	0.04135	0.05426		0.46019	0.09139	0.07344
0.49087	0.1316	0.17522		0.49087	0.16156	0.26615		0.49087	0.05262	0.05766		0.49087	0.10111	0.0801
0.52155	0.11402	0.18322		0.52155	0.16471	0.26992		0.52155	0.0616	0.06123		0.52155	0.10503	0.08521
0.55223	0.09407	0.18647		0.55223	0.17109	0.27352		0.55223	0.0674	0.06447		0.55223	0.10195	0.08758
0.58291	0.082	0.18454		0.58291	0.17878	0.2771		0.58291	0.06934	0.06693		0.58291	0.09123	0.0865
0.61359	0.09361	0.17735		0.61359	0.18656	0.2808		0.61359	0.06694	0.06827		0.61359	0.0729	0.08189
0.64427	0.13068	0.1654		0.64427	0.19517	0.28475		0.64427	0.05997	0.06834		0.64427	0.04798	0.07454
0.67495	0.18278	0.15006		0.67495	0.20774	0.289		0.67495	0.04856	0.06714		0.67495	0.02202	0.06654
0.70563	0.24246	0.13403		0.70563	0.22876	0.2935		0.70563	0.03364	0.06492		0.70563	0.03236	0.06164
0.73631	0.30533	0.12198		0.73631	0.26175	0.29812		0.73631	0.02009	0.0622		0.73631	0.06956	0.06404
0.76699	0.36815	0.12004		0.76699	0.30712	0.30268		0.76699	0.02668	0.05978		0.76699	0.1099	0.07451
0.79767	0.4281	0.13203		0.79767	0.36202	0.307		0.79767	0.0505	0.05873		0.79767	0.14894	0.0897
0.82835	0.48255	0.15605		0.82835	0.42173	0.31101		0.82835	0.07916	0.06001		0.82835	0.1838	0.10548
0.85903	0.52908	0.18691		0.85903	0.48089	0.3149		0.85903	0.10942	0.06412		0.85903	0.21194	0.11853
0.88971	0.56552	0.21966		0.88971	0.53432	0.31932		0.88971	0.13957	0.07078		0.88971	0.2312	0.12643
0.92039	0.59003	0.25051		0.92039	0.57756	0.32552		0.92039	0.16818	0.0792		0.92039	0.23991	0.12746
0.95107	0.60121	0.27657		0.95107	0.60735	0.33531		0.95107	0.19389	0.08841		0.95107	0.23701	0.12066
0.98175	0.59832	0.29581		0.98175	0.62204	0.35078		0.98175	0.21544	0.09756		0.98175	0.22218	0.10589
1.01243	0.58139	0.30704		1.01243	0.62207	0.37372		1.01243	0.23173	0.10602		1.01243	0.19588	0.08418
1.04311	0.55164	0.31024		1.04311	0.61042	0.4049		1.04311	0.24187	0.11345		1.04311	0.15939	0.05894
1.07379	0.51193	0.30717		1.07379	0.59288	0.44374		1.07379	0.24526	0.11986		1.07379	0.11479	0.04175
1.10447	0.46775	0.30212		1.10447	0.57793	0.4884		1.10447	0.24171	0.12573		1.10447	0.06487	0.05406
1.13515	0.42845	0.30268		1.13515	0.57531	0.53634		1.13515	0.2316	0.13202		1.13515	0.01432	0.08548
1.16583	0.40786	0.31888		1.16583	0.59295	0.58503		1.16583	0.2161	0.14016		1.16583	0.0396	0.11934
1.19651	0.42058	0.35924		1.19651	0.6337	0.63269		1.19651	0.19767	0.15183		1.19651	0.08518	0.14886
1.22718	0.47286	0.42624		1.22718	0.6947	0.67899		1.22718	0.18074	0.16849		1.22718	0.12261	0.17011
1.25786	0.55905	0.51668		1.25786	0.77011	0.72568		1.25786	0.17206	0.19102		1.25786	0.14865	0.18024
1.28854	0.66819	0.62492		1.28854	0.85438	0.77683		1.28854	0.17888	0.2195		1.28854	0.16094	0.17729
1.31922	0.79011	0.74511		1.31922	0.94418	0.83844		1.31922	0.2041	0.25336		1.31922	0.15806	0.16038
1.3499	0.91688	0.87177		1.3499	1.03876	0.917		1.3499	0.24458	0.29156		1.3499	0.1397	0.12992
1.38058	1.04233	0.99984		1.38058	1.13944	1.01742		1.38058	0.29483	0.33281		1.38058	0.10671	0.08839
1.41126	1.16149	1.12456		1.41126	1.24829	1.14113		1.41126	0.34998	0.37571		1.41126	0.06126	0.04638
1.44194	1.27027	1.24148		1.44194	1.36666	1.28535		1.44194	0.40623	0.41877		1.44194	0.00998	0.05645
1.47262	1.36526	1.3465		1.47262	1.49378	1.44355		1.47262	0.46061	0.46053		1.47262	0.05552	0.11289
1.5033	1.44374	1.43595		1.5033	1.62607	1.60655		1.5033	0.5107	0.49949		1.5033	0.11605	0.17399
1.53398	1.50359	1.50668		1.53398	1.75711	1.76371		1.53398	0.55449	0.53426		1.53398	0.1719	0.22923
1.56466	1.54333	1.55613		1.56466	1.87836	1.9039		1.56466	0.5903	0.56352		1.56466	0.2175	0.27229
1.59534	1.56214	1.58247		1.59534	1.98013	2.01639		1.59534	0.61683	0.58609		1.59534	0.24776	0.29792
1.62602	1.55983	1.58459		1.62602	2.05272	2.09158		1.62602	0.6331	0.60098		1.62602	0.25838	0.30187
1.6567	1.53679	1.56219		1.6567	2.08737	2.12171		1.6567	0.63851	0.60742		1.6567	0.24629	0.28118
1.68738	1.49405	1.51578		1.68738	2.07723	2.10135		1.68738	0.6328	0.60487		1.68738	0.21031	0.23459
1.71806	1.43311	1.44667		1.71806	2.01796	2.02791		1.71806	0.61613	0.5931		1.71806	0.15278	0.16358
1.74874	1.35598	1.3569		1.74874	1.90826	1.90191		1.74874	0.58899	0.57217		1.74874	0.09042	0.07993
1.77942	1.265	1.24923		1.77942	1.75004	1.72706		1.77942	0.5523	0.54249		1.77942	0.10674	0.09072
1.8101	1.16286	1.12699		1.8101	1.5485	1.51025		1.8101	0.50736	0.50484		1.8101	0.21262	0.21303
1.84078	1.0524	0.99404		1.84078	1.31184	1.26134		1.84078	0.45589	0.46037		1.84078	0.34337	0.35492
1.87146	0.93658	0.85471		1.87146	1.05093	0.99291		1.87146	0.40014	0.41071		1.87146	0.48038	0.49997
1.90214	0.81836	0.71371		1.90214	0.77873	0.7205		1.90214	0.34301	0.35806		1.90214	0.61337	0.63836
1.93282	0.70066	0.57627		1.93282	0.51028	0.4652		1.93282	0.2885	0.30547		1.93282	0.73345	0.76117
1.9635	0.58622	0.44854		1.9635	0.26577	0.26986		1.9635	0.24223	0.25725		1.9635	0.83266	0.86027
1.99418	0.47767	0.33862		1.99418	0.1184	0.23807		1.99418	0.21158	0.21944		1.99418	0.90434	0.92885
2.02485	0.37754	0.25844		2.02485	0.21846	0.34486		2.02485	0.20304	0.19919		2.02485	0.94374	0.96204
2.05553	0.28853	0.22198		2.05553	0.34781	0.45374		2.05553	0.21633	0.20054		2.05553	0.94879	0.95775
2.08621	0.21409	0.22935		2.08621	0.43324	0.52152		2.08621	0.24387	0.21997		2.08621	0.92109	0.91765
2.11689	0.15964	0.25944		2.11689	0.46585	0.53812		2.11689	0.27694	0.24924		2.11689	0.86726	0.84869
2.14757	0.13245	0.29176		2.14757	0.44598	0.50335		2.14757	0.30938	0.28096		2.14757	0.80093	0.76574
2.17825	0.13378	0.31579		2.17825	0.37909	0.42258		2.17825	0.33744	0.31023		2.17825	0.74488	0.69509
2.20893	0.1523	0.32735		2.20893	0.27614	0.3062		2.20893	0.35894	0.33406		2.20893	0.72905	0.67352
2.23961	0.17584	0.32538		2.23961	0.16107	0.17414		2.23961	0.37272	0.35074		2.23961	0.77682	0.72933
2.27029	0.19838	0.31047		2.27029	0.12785	0.10936		2.27029	0.37829	0.35939		2.27029	0.88765	0.85756
2.30097	0.2178	0.28417		2.30097	0.23879	0.2167		2.30097	0.3757	0.35981		2.30097	1.04054	1.02954
2.33165	0.23368	0.24867		2.33165	0.3743	0.35451		2.33165	0.36546	0.35228		2.33165	1.21054	1.2162
2.36233	0.24616	0.20665		2.36233	0.49255	0.47298		2.36233	0.3485	0.33764		2.36233	1.37717	1.39586
2.39301	0.25555	0.16119		2.39301	0.57773	0.55672		2.39301	0.32616	0.31718		2.39301	1.52544	1.55336
2.42369	0.26206	0.11611		2.42369	0.62063	0.5973		2.42369	0.30023	0.29274		2.42369	1.64519	1.67861
2.45437	0.26578	0.07757		2.45437	0.61696	0.5914		2.45437	0.27301	0.26678		2.45437	1.73051	1.76584
2.48505	0.26663	0.0584		2.48505	0.56803	0.54158		2.48505	0.24731	0.2424		2.48505	1.7795	1.81336
2.51573	0.26448	0.06856		2.51573	0.48327	0.45922		2.51573	0.22642	0.22324		2.51573	1.79409	1.82343
2.54641	0.25916	0.09185		2.54641	0.38766	0.37302		2.54641	0.21354	0.21281		2.54641	1.7798	1.80205
2.57709	0.25054	0.11412		2.57709	0.33853	0.34318		2.57709	0.21066	0.21307		2.57709	1.74516	1.75849
2.60777	0.23862	0.13052		2.60777	0.40101	0.42138		2.60777	0.21746	0.22331		2.60777	1.7007	1.70428
2.63845	0.22353	0.13949		2.63845	0.55206	0.57473		2.63845	0.23145	0.24058		2.63845	1.65724	1.65153
2.66913	0.20557	0.14071		2.66913	0.73309	0.75068		2.66913	0.24921	0.26117		2.66913	1.62361	1.61041
2.69981	0.18523	0.13452		2.69981	0.90812	0.91732		2.69981	0.26758	0.2818		2.69981	1.6043	1.58647
2.73049	0.16316	0.12178		2.73049	1.05565	1.05499		2.73049	0.28409	0.29997		2.73049	1.59819	1.57893
2.76117	0.14028	0.10365		2.76117	1.16122	1.15052		2.76117	0.297	0.31395		2.76117	1.59895	1.58101
2.79185	0.11778	0.08161		2.79185	1.21544	1.19575		2.79185	0.30517	0.32257		2.79185	1.59715	1.58224
2.82252	0.09729	0.05749		2.82252	1.21366	1.18735		2.82252	0.30792	0.3252		2.82252	1.58274	1.57135
2.8532	0.08119	0.03409		2.8532	1.1563	1.12725		2.8532	0.30496	0.32157		2.8532	1.54713	1.53869
2.88388	0.07232	0.02036		2.88388	1.04951	1.02341		2.88388	0.29633	0.31174		2.88388	1.48444	1.47753
2.91456	0.07245	0.03074		2.91456	0.90661	0.89155		2.91456	0.28231	0.29605		2.91456	1.39198	1.3846
2.94524	0.08014	0.04895		2.94524	0.75168	0.75864		2.94524	0.26339	0.27508		2.94524	1.27026	1.26005
2.97592	0.09205	0.06538		2.97592	0.62667	0.66662		2.97592	0.24023	0.24957		2.97592	1.12263	1.10706
3.0066	0.10543	0.0779		3.0066	0.58977	0.66041		3.0066	0.21364	0.22045		3.0066	0.95481	0.93132
3.03728	0.11865	0.08574		3.03728	0.66636	0.74653		3.03728	0.18448	0.18872		3.03728	0.77431	0.74036
3.06796	0.1309	0.08867		3.06796	0.81419	0.88594		3.06796	0.1537	0.15551		3.06796	0.58986	0.54291
3.09864	0.14182	0.0868		3.09864	0.97902	1.03551		3.09864	0.12224	0.122		3.09864	0.41107	0.34832
3.12932	0.15128	0.08053		3.12932	1.12612	1.16621		3.12932	0.09102	0.08956		3.12932	0.24942	0.16691
3.16	0.1593	0.07054		3.16	1.23571	1.26076		3.16	0.06096	0.06001		3.16	0.12755	0.04391
3.19068	0.16595	0.05772		3.19068	1.29696	1.30967		3.19068	0.03303	0.03726		3.19068	0.11328	0.15095
3.22136	0.17131	0.04332		3.22136	1.30516	1.30915		3.22136	0.01018	0.03086		3.22136	0.17737	0.25812
3.25204	0.17547	0.02929		3.25204	1.26046	1.25989		3.25204	0.01866	0.04188		3.25204	0.23277	0.33435
3.28272	0.17847	0.02021		3.28272	1.16713	1.16629		3.28272	0.03717	0.05678		3.28272	0.26225	0.37773
3.3134	0.18031	0.02305		3.3134	1.03285	1.0357		3.3134	0.05273	0.06956		3.3134	0.2649	0.3895
3.34408	0.181	0.03332		3.34408	0.86812	0.87758		3.34408	0.06471	0.07863		3.34408	0.2448	0.37304
3.37476	0.1805	0.04417		3.37476	0.68586	0.70274		3.37476	0.07307	0.08355		3.37476	0.21022	0.33346
3.40544	0.17879	0.05315		3.40544	0.50165	0.52249		3.40544	0.07795	0.08435		3.40544	0.17572	0.27745
3.43612	0.17584	0.05936		3.43612	0.33696	0.34805		3.43612	0.07964	0.0813		3.43612	0.1641	0.2134
3.4668	0.17164	0.06242		3.4668	0.23094	0.19064		3.4668	0.07848	0.07485		3.4668	0.19046	0.15294
3.49748	0.16619	0.06225		3.49748	0.23088	0.0708		3.49748	0.07491	0.06555		3.49748	0.24284	0.11503
3.52816	0.15952	0.05903		3.52816	0.29589	0.08664		3.52816	0.06939	0.05408		3.52816	0.30251	0.11822
3.55884	0.15164	0.05311		3.55884	0.36	0.15511		3.55884	0.06235	0.04114		3.55884	0.35784	0.14755
3.58952	0.1426	0.04503		3.58952	0.39853	0.19849		3.58952	0.05422	0.02746		3.58952	0.40256	0.17785
3.62019	0.13245	0.0355		3.62019	0.40527	0.21253		3.62019	0.04537	0.0138		3.62019	0.43355	0.19769
3.65087	0.12124	0.0256		3.65087	0.38099	0.19995		3.65087	0.03612	0.00225		3.65087	0.44977	0.20341
3.68155	0.10905	0.01734		3.68155	0.32998	0.16594		3.68155	0.02673	0.01167		3.68155	0.45174	0.19489
3.71223	0.09599	0.01501		3.71223	0.25871	0.11754		3.71223	0.01748	0.02182		3.71223	0.4412	0.17419
3.74291	0.0822	0.01997		3.74291	0.17486	0.06541		3.74291	0.00916	0.02998		3.74291	0.42071	0.14525
3.77359	0.06792	0.02727		3.77359	0.08652	0.04383		3.77359	0.00695	0.03585		3.77359	0.3933	0.1143
3.80427	0.05353	0.03401		3.80427	0.00153	0.08135		3.80427	0.01387	0.03931		3.80427	0.36213	0.09115
3.83495	0.03981	0.03913		3.83495	0.07327	0.12515		3.83495	0.02247	0.04036		3.83495	0.3301	0.08721
3.86563	0.02861	0.04222		3.86563	0.13222	0.15849		3.86563	0.03106	0.03915		3.86563	0.29963	0.10184
3.89631	0.02421	0.04311		3.89631	0.17153	0.17711		3.89631	0.03925	0.03593		3.89631	0.27248	0.12254
3.92699	0.02952	0.04186		3.92699	0.18932	0.17984		3.92699	0.04676	0.03108		3.92699	0.24968	0.13986
3.95767	0.04024	0.03863		3.95767	0.18568	0.16738		3.95767	0.05332	0.02508		3.95767	0.23164	0.14935
3.98835	0.05233	0.03374		3.98835	0.16263	0.14197		3.98835	0.05868	0.01858		3.98835	0.21824	0.14942
4.01903	0.06408	0.02762		4.01903	0.12402	0.10719		4.01903	0.06262	0.01269		4.01903	0.20898	0.14016
4.04971	0.07467	0.02086		4.04971	0.07623	0.06834		4.04971	0.06495	0.00984		4.04971	0.20299	0.123
4.08039	0.08362	0.01443		4.08039	0.038	0.03725		4.08039	0.06558	0.01204		4.08039	0.19917	0.10056
4.11107	0.09062	0.01043		4.11107	0.06241	0.04391		4.11107	0.06452	0.01658		4.11107	0.19649	0.077
4.14175	0.09544	0.01161		4.14175	0.11065	0.07256		4.14175	0.06191	0.02105		4.14175	0.19438	0.05924
4.17243	0.09795	0.01611		4.17243	0.15328	0.09785		4.17243	0.05808	0.02456		4.17243	0.19337	0.05607
4.20311	0.09811	0.02096		4.20311	0.18366	0.11386		4.20311	0.05356	0.02675		4.20311	0.19547	0.06688
4.23379	0.09595	0.02499		4.23379	0.1987	0.11887		4.23379	0.04914	0.0275		4.23379	0.20413	0.08173
4.26447	0.0916	0.02776		4.26447	0.19723	0.11284		4.26447	0.04585	0.02683		4.26447	0.22292	0.0938
4.29515	0.08527	0.02908		4.29515	0.17973	0.09697		4.29515	0.0447	0.02485		4.29515	0.25364	0.10016
4.32583	0.07724	0.02894		4.32583	0.14842	0.07354		4.32583	0.04619	0.02179		4.32583	0.29525	0.0999
4.35651	0.06791	0.02742		4.35651	0.1077	0.04629		4.35651	0.04993	0.01794		4.35651	0.34459	0.09329
4.38719	0.05773	0.0247		4.38719	0.06747	0.02507		4.38719	0.05494	0.01376		4.38719	0.3975	0.08161
4.41786	0.04735	0.02105		4.41786	0.05755	0.03448		4.41786	0.06014	0.00994		4.41786	0.44958	0.06708
4.44854	0.03766	0.01684		4.44854	0.09193	0.05835		4.44854	0.06462	0.0078		4.44854	0.49659	0.05333
4.47922	0.03008	0.0126		4.47922	0.13619	0.07952		4.47922	0.06769	0.00856		4.47922	0.53472	0.04565
4.5099	0.02654	0.00928		4.5099	0.17515	0.09399		4.5099	0.06893	0.01111		4.5099	0.56072	0.04787
4.54058	0.028	0.00835		4.54058	0.20328	0.10029		4.54058	0.06809	0.01384		4.54058	0.57212	0.05681
4.57126	0.03286	0.01012		4.57126	0.21785	0.09813		4.57126	0.06518	0.01603		4.57126	0.56733	0.06673
4.60194	0.03887	0.01295		4.60194	0.21773	0.08814		4.60194	0.06046	0.01738		4.60194	0.54578	0.07411
4.63262	0.04458	0.01563		4.63262	0.20318	0.07182		4.63262	0.05457	0.01778		4.63262	0.50799	0.07733
4.6633	0.04925	0.01764		4.6633	0.17577	0.05169		4.6633	0.04867	0.01723		4.6633	0.45568	0.07596
4.69398	0.0525	0.01878		4.69398	0.13836	0.03264		4.69398	0.04464	0.01583		4.69398	0.39198	0.07034
4.72466	0.05415	0.01898		4.72466	0.0956	0.02709		4.72466	0.04471	0.01374		4.72466	0.322	0.06149
4.75534	0.05415	0.01825		4.75534	0.05768	0.04015		4.75534	0.04995	0.01123		4.75534	0.25443	0.05112
4.78602	0.05253	0.0167		4.78602	0.05317	0.05692		4.78602	0.05938	0.00869		4.78602	0.20505	0.04179
4.8167	0.04943	0.01448		4.8167	0.08492	0.07038		4.8167	0.07118	0.00677		4.8167	0.1958	0.03678
4.84738	0.04501	0.01182		4.84738	0.12139	0.07823		4.84738	0.08377	0.00634		4.84738	0.23136	0.03792
4.87806	0.03953	0.00906		4.87806	0.15135	0.07967		4.87806	0.096	0.00749		4.87806	0.29137	0.04312
4.90874	0.03328	0.00675		4.90874	0.17105	0.0748		4.90874	0.10706	0.00927		4.90874	0.35737	0.04887
4.93942	0.02666	0.00583		4.93942	0.17892	0.06439		4.93942	0.11633	0.01094		4.93942	0.41966	0.05289
4.9701	0.02027	0.00676		4.9701	0.1748	0.04991		4.9701	0.12339	0.01215		4.9701	0.47338	0.05411
5.00078	0.01515	0.00864		5.00078	0.15967	0.03379		5.00078	0.12796	0.01274		5.00078	0.51608	0.05229
5.03146	0.01317	0.01056		5.03146	0.13565	0.02147		5.03146	0.12987	0.01265		5.03146	0.54677	0.04776
5.06214	0.01523	0.01214		5.06214	0.10633	0.02362		5.06214	0.12912	0.01193		5.06214	0.56547	0.04138
5.09282	0.01952	0.01318		5.09282	0.07799	0.03575		5.09282	0.1258	0.01064		5.09282	0.57296	0.03451
5.1235	0.02425	0.01362		5.1235	0.06294	0.04772		5.1235	0.12013	0.00894		5.1235	0.5706	0.02907
5.15418	0.02856	0.01345		5.15418	0.07239	0.0562		5.15418	0.11246	0.00707		5.15418	0.56013	0.02706
5.18486	0.03209	0.01272		5.18486	0.09645	0.06004		5.18486	0.10325	0.00539		5.18486	0.54358	0.02877
5.21553	0.03463	0.01151		5.21553	0.12191	0.05897		5.21553	0.09308	0.00456		5.21553	0.52302	0.03229
5.24621	0.03614	0.00994		5.24621	0.14282	0.05335		5.24621	0.08273	0.00502		5.24621	0.50045	0.03552
5.27689	0.03663	0.00817		5.27689	0.15675	0.04407		5.27689	0.07318	0.00628		5.27689	0.47768	0.0372
5.30757	0.03624	0.00639		5.30757	0.16299	0.03266		5.30757	0.06565	0.00765		5.30757	0.45614	0.03676
5.33825	0.0352	0.00491		5.33825	0.16196	0.02201		5.33825	0.06143	0.00878		5.33825	0.43686	0.03415
5.36893	0.03388	0.00417		5.36893	0.15495	0.01837		5.36893	0.06138	0.00948		5.36893	0.42039	0.02968
5.39961	0.03282	0.0044		5.39961	0.14395	0.02468		5.39961	0.06533	0.00968		5.39961	0.40683	0.02401
5.43029	0.03263	0.00524		5.43029	0.13137	0.03387		5.43029	0.07225	0.00938		5.43029	0.39587	0.01822
5.46097	0.03391	0.00618		5.46097	0.11962	0.04151		5.46097	0.0809	0.00861		5.46097	0.38697	0.01416
5.49165	0.03695	0.00696		5.49165	0.11043	0.04605		5.49165	0.09027	0.00744		5.49165	0.37941	0.01392
5.52233	0.04166	0.00745		5.52233	0.10425	0.04693		5.52233	0.09967	0.00596		5.52233	0.37242	0.01688
5.55301	0.04765	0.00762		5.55301	0.10007	0.04417		5.55301	0.10862	0.00434		5.55301	0.36525	0.02049
5.58369	0.05451	0.00747		5.58369	0.09627	0.03824		5.58369	0.11684	0.00281		5.58369	0.35723	0.02322
5.61437	0.0618	0.00704		5.61437	0.09175	0.03011		5.61437	0.12412	0.00202		5.61437	0.34782	0.02444
5.64505	0.06919	0.00637		5.64505	0.0868	0.02146		5.64505	0.13031	0.00262		5.64505	0.3366	0.02397
5.67573	0.07636	0.00556		5.67573	0.08361	0.01588		5.67573	0.13533	0.00378		5.67573	0.32332	0.02193
5.70641	0.08307	0.00468		5.70641	0.0857	0.01789		5.70641	0.13909	0.00486		5.70641	0.30786	0.01867
5.73709	0.0891	0.00387		5.73709	0.09566	0.02469		5.73709	0.14154	0.00567		5.73709	0.29033	0.01477
5.76777	0.09428	0.00325		5.76777	0.11285	0.03157		5.76777	0.14265	0.00612		5.76777	0.27096	0.01118
5.79845	0.09843	0.00297		5.79845	0.13427	0.03655		5.79845	0.1424	0.00619		5.79845	0.25017	0.00939
5.82913	0.10144	0.00302		5.82913	0.15659	0.03886		5.82913	0.1408	0.0059		5.82913	0.2285	0.01032
5.85981	0.1032	0.00329		5.85981	0.17697	0.03827		5.85981	0.13789	0.00528		5.85981	0.20658	0.01272
5.89049	0.10364	0.0036		5.89049	0.19328	0.03494		5.89049	0.13376	0.0044		5.89049	0.18514	0.01504
5.92117	0.10271	0.00387		5.92117	0.20405	0.02936		5.92117	0.12851	0.00332		5.92117	0.16487	0.01654
5.95185	0.10037	0.00402		5.95185	0.20855	0.02239		5.95185	0.12231	0.00217		5.95185	0.14648	0.01694
5.98253	0.09664	0.00404		5.98253	0.20674	0.01562		5.98253	0.11538	0.00114		5.98253	0.13057	0.01621
6.0132	0.09154	0.00394		6.0132	0.19937	0.01233		6.0132	0.10797	0.00105		6.0132	0.11762	0.01452
6.04388	0.08514	0.00374		6.04388	0.18791	0.01518		6.04388	0.10039	0.00189		6.04388	0.1079	0.01219
6.07456	0.07755	0.00347		6.07456	0.17452	0.02072		6.07456	0.09301	0.00275		6.07456	0.10147	0.00975
6.10524	0.06892	0.00315		6.10524	0.16187	0.02582		6.10524	0.08621	0.00344		6.10524	0.0981	0.00799
6.13592	0.05948	0.00284		6.13592	0.15255	0.02926		6.13592	0.08034	0.0039		6.13592	0.09733	0.00775
6.1666	0.04957	0.00256		6.1666	0.14821	0.03058		6.1666	0.07572	0.0041		6.1666	0.09848	0.0089
6.19728	0.03976	0.00233		6.19728	0.14868	0.02972		6.19728	0.07247	0.00405		6.19728	0.10077	0.01048
6.22796	0.03114	0.00217		6.22796	0.15203	0.02687		6.22796	0.07053	0.00377		6.22796	0.10337	0.01178
6.25864	0.02582	0.00208		6.25864	0.15554	0.0225		6.25864	0.06962	0.0033		6.25864	0.10547	0.01244
6.28932	0.02632	0.00203		6.28932	0.15674	0.0174		6.28932	0.06932	0.00268		6.28932	0.1063	0.01233
6.32	0.03231	0.00201		6.32	0.15388	0.0129		6.32	0.06912	0.00199		6.32	0.1052	0.01147
6.35068	0.04109	0.00198		6.35068	0.14604	0.0112		6.35068	0.06859	0.00131		6.35068	0.10165	0.00999
6.38136	0.05072	0.00194		6.38136	0.13308	0.01324		6.38136	0.06737	0.000840293		6.38136	0.09534	0.00808
6.41204	0.06016	0.0019		6.41204	0.11547	0.01683		6.41204	0.0652	0.000918298		6.41204	0.08622	0.00606
6.44272	0.06884	0.00185		6.44272	0.09428	0.02006		6.44272	0.06195	0.00133		6.44272	0.07455	0.00444
6.4734	0.07639	0.00181		6.4734	0.07104	0.02211		6.4734	0.05761	0.00174		6.4734	0.06106	0.00396
6.50408	0.08254	0.00179		6.50408	0.04795	0.02266		6.50408	0.05228	0.00203		6.50408	0.04736	0.00471
6.53476	0.08711	0.00179		6.53476	0.02927	0.02172		6.53476	0.04622	0.00217		6.53476	0.03703	0.00586
6.56544	0.08997	0.00181		6.56544	0.02497	0.0195		6.56544	0.03979	0.00216		6.56544	0.03605	0.00681
6.59612	0.09105	0.00185		6.59612	0.03544	0.01644		6.59612	0.03357	0.002		6.59612	0.0457	0.00734
6.6268	0.09037	0.00189		6.6268	0.04772	0.01325		6.6268	0.02838	0.00171		6.6268	0.0605	0.0074
6.65748	0.08797	0.00192		6.65748	0.05673	0.01098		6.65748	0.02527	0.00133		6.65748	0.0762	0.00701
6.68816	0.08397	0.00193		6.68816	0.06109	0.01069		6.68816	0.02493	0.00088406		6.68816	0.09077	0.00624
6.71884	0.07852	0.00191		6.71884	0.06054	0.01223		6.71884	0.02705	0.000424893		6.71884	0.10313	0.00521
6.74952	0.07184	0.00184		6.74952	0.0554	0.01438		6.74952	0.0305	0.00019984		6.74952	0.11276	0.00404
6.7802	0.06417	0.00174		6.7802	0.04639	0.01617		6.7802	0.03428	0.000560487		6.7802	0.11951	0.00285
6.81087	0.05579	0.00159		6.81087	0.03457	0.01714		6.81087	0.03778	0.000928626		6.81087	0.12355	0.0018
6.84155	0.047	0.00142		6.84155	0.02142	0.01713		6.84155	0.0408	0.00122		6.84155	0.12534	0.00105
6.87223	0.03812	0.00125		6.87223	0.0105	0.01621		6.87223	0.04344	0.00143		6.87223	0.12554	0.000879196
6.90291	0.02945	0.00112		6.90291	0.01355	0.01459		6.90291	0.04601	0.00154		6.90291	0.12491	0.00107
6.93359	0.02131	0.00107		6.93359	0.02423	0.01268		6.93359	0.04901	0.00156		6.93359	0.12414	0.00119
6.96427	0.01407	0.00113		6.96427	0.03385	0.01103		6.96427	0.05292	0.0015		6.96427	0.12371	0.00114
6.99495	0.00823	0.00128		6.99495	0.04074	0.01023		6.99495	0.05809	0.00138		6.99495	0.12367	0.000915632
7.02563	0.00511	0.00147		7.02563	0.04437	0.01051		7.02563	0.06458	0.00122		7.02563	0.12371	0.000570566
7.05631	0.00589	0.00167		7.05631	0.04463	0.01152		7.05631	0.07218	0.00104		7.05631	0.12318	0.000164421
7.08699	0.0078	0.00183		7.08699	0.04172	0.01266		7.08699	0.08048	0.000862961		7.08699	0.12129	0.000252919
7.11767	0.00905	0.00193		7.11767	0.03613	0.01348		7.11767	0.08894	0.000715778		7.11767	0.11727	0.000610079
7.14835	0.00934	0.00198		7.14835	0.02859	0.01376		7.14835	0.09701	0.000607412		7.14835	0.1105	0.000873651
7.17903	0.00887	0.00195		7.17903	0.02014	0.01343		7.17903	0.10414	0.000533481		7.17903	0.10059	0.00102
7.20971	0.00824	0.00186		7.20971	0.01266	0.01258		7.20971	0.10985	0.000476469		7.20971	0.08739	0.00103
7.24039	0.00851	0.00172		7.24039	0.01048	0.01137		7.24039	0.11374	0.000418966		7.24039	0.07103	0.00092801
7.27107	0.01056	0.00154		7.27107	0.01493	0.01008		7.27107	0.11549	0.000357162		7.27107	0.05187	0.000745481
7.30175	0.01417	0.00138		7.30175	0.02061	0.009		7.30175	0.11492	0.000310708		7.30175	0.03051	0.000566905
7.33243	0.01867	0.00128		7.33243	0.02503	0.00841		7.33243	0.11194	0.000320817		7.33243	0.00835	0.00055153
7.36311	0.02352	0.00129		7.36311	0.02744	0.00835		7.36311	0.10662	0.000403101		7.36311	0.01728	0.000748681
7.39379	0.02835	0.00141		7.39379	0.02763	0.00866		7.39379	0.09915	0.000525793		7.39379	0.04074	0.00102
7.42447	0.03286	0.00159		7.42447	0.02569	0.00905		7.42447	0.08987	0.000653624		7.42447	0.06356	0.00126
7.45515	0.03681	0.00179		7.45515	0.02189	0.00931		7.45515	0.07931	0.000762431		7.45515	0.08479	0.00143
7.48583	0.04001	0.00196		7.48583	0.01662	0.00934		7.48583	0.06821	0.000835768		7.48583	0.10377	0.00151
7.51651	0.04234	0.00206		7.51651	0.01038	0.00912		7.51651	0.05761	0.000862778		7.51651	0.12	0.00147
7.54719	0.04369	0.00208		7.54719	0.00369	0.00874		7.54719	0.04893	0.000837672		7.54719	0.13317	0.00132
7.57787	0.04405	0.00201		7.57787	0.00301	0.00829		7.57787	0.04391	0.00075976		7.57787	0.14316	0.00107
7.60854	0.04341	0.00184		7.60854	0.00925	0.00788		7.60854	0.0436	0.000633746		7.60854	0.15004	0.00073421
7.63922	0.04186	0.00158		7.63922	0.01477	0.0076		7.63922	0.04729	0.000471191		7.63922	0.15404	0.000346563
7.6699	0.03951	0.00124		7.6699	0.0194	0.00745		7.6699	0.05304	0.0002994		7.6699	0.15552	0.000276562
7.70058	0.03652	0.000862858		7.70058	0.02315	0.00742		7.70058	0.05904	0.000214435		7.70058	0.1549	0.000726797
7.73126	0.0331	0.000538667		7.73126	0.02611	0.00744		7.73126	0.06411	0.000333768		7.73126	0.15264	0.00122
7.76194	0.0295	0.000572247		7.76194	0.02849	0.00749		7.76194	0.06757	0.000528609		7.76194	0.14916	0.0017
7.79262	0.02606	0.000956541		7.79262	0.03048	0.00757		7.79262	0.06906	0.000719919		7.79262	0.14476	0.00213
7.8233	0.02312	0.00142		7.8233	0.03221	0.0077		7.8233	0.06849	0.000882612		7.8233	0.13968	0.00247
7.85398	0.02106	0.00186		7.85398	0.03368	0.00788		7.85398	0.06594	0.001		7.85398	0.13399	0.00271
7.88466	0.02014	0.00226		7.88466	0.0348	0.00811		7.88466	0.06167	0.00108		7.88466	0.1277	0.00283
7.91534	0.02035	0.00257		7.91534	0.03538	0.00833		7.91534	0.05609	0.0011		7.91534	0.12076	0.00281
7.94602	0.02141	0.00279		7.94602	0.03521	0.00848		7.94602	0.04977	0.00107		7.94602	0.11314	0.00266
7.9767	0.02293	0.00291		7.9767	0.03415	0.00848		7.9767	0.04343	0.000996854		7.9767	0.10482	0.00239
8.00738	0.0246	0.00293		8.00738	0.03212	0.00827		8.00738	0.03796	0.000887437		8.00738	0.09587	0.00205
8.03806	0.02617	0.00284		8.03806	0.02918	0.00784		8.03806	0.03424	0.000752159		8.03806	0.08645	0.00172
8.06874	0.02756	0.00265		8.06874	0.02553	0.00721		8.06874	0.03281	0.000603191		8.06874	0.07677	0.00154
8.09942	0.02873	0.00239		8.09942	0.02153	0.00645		8.09942	0.03341	0.000453681		8.09942	0.06711	0.00164
8.1301	0.02971	0.00207		8.1301	0.01774	0.0057		8.1301	0.03514	0.000318173		8.1301	0.05777	0.00198
8.16078	0.03058	0.00172		8.16078	0.01493	0.00513		8.16078	0.03698	0.000216369		8.16078	0.0491	0.00243
8.19146	0.03145	0.00139		8.19146	0.01388	0.0049		8.19146	0.03818	0.000178114		8.19146	0.04143	0.00288
8.22214	0.03238	0.00113		8.22214	0.01462	0.00502		8.22214	0.03838	0.000209937		8.22214	0.03512	0.00328
8.25282	0.03346	0.00101		8.25282	0.01632	0.00535		8.25282	0.03752	0.000276595		8.25282	0.03048	0.00358
8.2835	0.03471	0.00107		8.2835	0.01808	0.00569		8.2835	0.0359	0.000359058		8.2835	0.02768	0.00377
8.31418	0.03611	0.00124		8.31418	0.01935	0.0059		8.31418	0.03418	0.000455626		8.31418	0.02659	0.00386
8.34486	0.03758	0.00142		8.34486	0.01993	0.0059		8.34486	0.03337	0.000566661		8.34486	0.0267	0.00386
8.37554	0.03901	0.00159		8.37554	0.01981	0.00569		8.37554	0.03451	0.000688994		8.37554	0.02733	0.00381
8.40621	0.04029	0.0017		8.40621	0.01915	0.00534		8.40621	0.03813	0.000815609		8.40621	0.02784	0.00372
8.43689	0.04125	0.00176		8.43689	0.01821	0.00499		8.43689	0.04391	0.00093716		8.43689	0.02776	0.00361
8.46757	0.04178	0.00177		8.46757	0.01724	0.0048		8.46757	0.05102	0.00104		8.46757	0.02673	0.0035
8.49825	0.04174	0.00174		8.49825	0.01647	0.00491		8.49825	0.05859	0.00113		8.49825	0.02459	0.00336
8.52893	0.04104	0.00169		8.52893	0.01593	0.00529		8.52893	0.06587	0.00118		8.52893	0.02136	0.0032
8.55961	0.0396	0.00163		8.55961	0.01549	0.0058		8.55961	0.07226	0.00119		8.55961	0.01737	0.00299
8.59029	0.03741	0.00159		8.59029	0.01493	0.00627		8.59029	0.07731	0.00117		8.59029	0.01365	0.00272
8.62097	0.0345	0.00158		8.62097	0.01401	0.00655		8.62097	0.08071	0.00111		8.62097	0.01255	0.00243
8.65165	0.031	0.00161		8.65165	0.01261	0.00654		8.65165	0.08227	0.00102		8.65165	0.01583	0.00216
8.68233	0.02718	0.00166		8.68233	0.0108	0.00621		8.68233	0.08197	0.000916248		8.68233	0.02187	0.00201
8.71301	0.02353	0.00172		8.71301	0.00893	0.00556		8.71301	0.07991	0.000800141		8.71301	0.02864	0.00204
8.74369	0.02089	0.00178		8.74369	0.00787	0.00466		8.74369	0.07637	0.000689387		8.74369	0.035	0.0023
8.77437	0.02037	0.00181		8.77437	0.00864	0.00364		8.77437	0.07182	0.000596811		8.77437	0.04019	0.00268
8.80505	0.02254	0.0018		8.80505	0.01112	0.0028		8.80505	0.06694	0.000529379		8.80505	0.04366	0.0031
8.83573	0.0269	0.00177		8.83573	0.01438	0.00261		8.83573	0.06261	0.000483088		8.83573	0.045	0.00349
8.86641	0.03247	0.0017		8.86641	0.01767	0.00323		8.86641	0.05982	0.000443643		8.86641	0.04395	0.00378
8.89709	0.03846	0.0016		8.89709	0.02058	0.00419		8.89709	0.05939	0.000394011		8.89709	0.04041	0.00395
8.92777	0.04429	0.00148		8.92777	0.02281	0.00513		8.92777	0.0616	0.000322358		8.92777	0.03442	0.00399
8.95845	0.04955	0.00136		8.95845	0.02421	0.00586		8.95845	0.06603	0.000229427		8.95845	0.02621	0.00389
8.98913	0.05394	0.00125		8.98913	0.02471	0.00631		8.98913	0.07181	0.000158318		8.98913	0.01613	0.00366
9.01981	0.05722	0.00117		9.01981	0.02432	0.00643		9.01981	0.07802	0.00023074		9.01981	0.00476	0.00332
9.05049	0.0592	0.00113		9.05049	0.02318	0.00627		9.05049	0.08382	0.000410684		9.05049	0.00805	0.00291
9.08117	0.05977	0.00111		9.08117	0.02146	0.00589		9.08117	0.08858	0.000626244		9.08117	0.02071	0.00244
9.11185	0.05888	0.00113		9.11185	0.01945	0.0054		9.11185	0.09184	0.000851798		9.11185	0.03316	0.00195
9.14253	0.05656	0.00115		9.14253	0.01744	0.00496		9.14253	0.09329	0.00107		9.14253	0.04483	0.00147
9.17321	0.0529	0.00118		9.17321	0.01575	0.0047		9.17321	0.09276	0.00127		9.17321	0.05527	0.00101
9.20388	0.0481	0.00119		9.20388	0.0146	0.00469		9.20388	0.09021	0.00144		9.20388	0.06416	0.000584572
9.23456	0.04246	0.00118		9.23456	0.014	0.00489		9.23456	0.08568	0.00156		9.23456	0.07132	0.000190996
9.26524	0.03644	0.00116		9.26524	0.01376	0.00514		9.26524	0.07931	0.00164		9.26524	0.07674	0.00018541
9.29592	0.03075	0.00112		9.29592	0.01357	0.00532		9.29592	0.07135	0.00166		9.29592	0.08054	0.000533856
9.3266	0.02646	0.00108		9.3266	0.01316	0.00533		9.3266	0.06212	0.00162		9.3266	0.08299	0.000871
9.35728	0.02481	0.00103		9.35728	0.01237	0.00513		9.35728	0.05206	0.00154		9.35728	0.08443	0.00119
9.38796	0.02636	0.000973775		9.38796	0.01116	0.00473		9.38796	0.04182	0.00142		9.38796	0.08521	0.0015
9.41864	0.0303	0.000926046		9.41864	0.00961	0.00419		9.41864	0.03248	0.00126		9.41864	0.08563	0.00177
9.44932	0.03528	0.000884504		9.44932	0.00795	0.00365		9.44932	0.02607	0.00109		9.44932	0.08586	0.00199
9.48	0.04026	0.000849108		9.48	0.00658	0.00327		9.48	0.02537	0.000921178		9.48	0.08593	0.00214
9.51068	0.04457	0.000818302		9.51068	0.00603	0.0032		9.51068	0.03061	0.000777059		9.51068	0.0857	0.00222
9.54136	0.04781	0.000790039		9.54136	0.00652	0.00343		9.54136	0.03904	0.000679648		9.54136	0.08499	0.00222
9.57204	0.04971	0.000762807		9.57204	0.00765	0.00381		9.57204	0.04849	0.000638529		9.57204	0.08355	0.00213
9.60272	0.05014	0.000736278		9.60272	0.00885	0.00416		9.60272	0.05787	0.000640401		9.60272	0.08122	0.00197
9.6334	0.04906	0.000711374		9.6334	0.00976	0.00437		9.6334	0.06665	0.00065704		9.6334	0.07789	0.00174
9.66408	0.04649	0.00068978		9.66408	0.0102	0.00438		9.66408	0.07455	0.00066257		9.66408	0.07361	0.00146
9.69476	0.04257	0.000673031		9.69476	0.0101	0.0042		9.69476	0.08138	0.00064083		9.69476	0.06852	0.00117
9.72544	0.03748	0.000661532		9.72544	0.00948	0.00389		9.72544	0.08702	0.000584669		9.72544	0.06288	0.000897485
9.75612	0.03151	0.000653958		9.75612	0.00844	0.00357		9.75612	0.09139	0.000493778		9.75612	0.05702	0.000692904
9.7868	0.02507	0.000647341		9.7868	0.00722	0.00338		9.7868	0.09441	0.000373424		9.7868	0.05131	0.000617209
9.81748	0.01888	0.000637807		9.81748	0.00618	0.00344		9.81748	0.09606	0.0002361		9.81748	0.04605	0.000670347
9.84816	0.01434	0.000621583		9.84816	0.00586	0.00376		9.84816	0.09629	0.000125906		9.84816	0.04148	0.000778695
9.87884	0.01376	0.000595916		9.87884	0.00652	0.00422		9.87884	0.0951	0.000180144		9.87884	0.03764	0.000880739
9.90952	0.01736	0.000559769		9.90952	0.00784	0.00467		9.90952	0.09248	0.000322938		9.90952	0.03439	0.000949495
9.9402	0.02279	0.000514355		9.9402	0.00936	0.00502		9.9402	0.08849	0.000465361		9.9402	0.0315	0.000978137
9.97088	0.02845	0.000463599		9.97088	0.01075	0.0052		9.97088	0.08321	0.000587247		9.97088	0.02872	0.000970309

[truncated: 20 more sheets: Supp. Fig. 12, Supp. Fig. 13, Supp. Fig. 14, Supp. Fig. 15a, Supp. Fig. 15b, Supp. Fig. 15c, Supp. Fig. 16, Supp. Fig. 17b, Supp. Fig. 18b, Supp. Fig. 19, Supp. Fig. 21, Supp. Fig. 22, Supp. Fig. 23, Supp. Fig. 25a,25b, Supp. Fig. 25c,25d, Supp. Fig. 26, Supp. Fig. 27, Supp. Fig. 28a, Supp. Fig. 28b, Supp. Fig. 31]
